# Supplementary material for: Identification of Proteomic Markers for Monitoring Direct Toxic Liver Injury (DTLI): Profiling Hepatoprotective Effects of Plant Polyphenols
Source: Int J Mol Sci. 2026 Jul 9;27(14):6148. doi: 10.3390/ijms27146148 (PMC13409807; doi:10.3390/ijms27146148)
Supplement: Supplementary file 1 [file ijms-27-06148-s001.zip]

Archive with 1 entries (1 files):
- ijms-4354971-supplementary.xlsx
