# Supplementary material for: Identification of Proteomic Markers for Monitoring Direct Toxic Liver Injury (DTLI): Profiling Hepatoprotective Effects of Plant Polyphenols
Source: Int J Mol Sci. 2026 Jul 9;27(14):6148. doi: 10.3390/ijms27146148 (PMC13409807; doi:10.3390/ijms27146148)
Supplement: Supplementary file 1 [file ijms-27-06148-s001.zip › ijms-4354971-supplementary.xlsx]

## Sheet: S1
Supplementary Table S1 - Data on body weight, survival, liver weight and steatosis score, and results of DNA Comet Assay in BALB/C female mice in DTLI model
Group	N	Body weight, g						No. of mice survived for 27 days (%)	Liver index (liver/body weight, %)	Liver steatosis score	Comet tail DNA, %
		Prior	3	9	15	22	27
		to SZT	days after STZ	days after STZ	days after STZ	days after STZ	days after STZ
1. Control	9	18.9±0.58	18.9±0.58	17.7±0.65	18.5±0.71	18.4±0.67	18.8±0.74	9 (100%)	4.83 ± 0.17	0.2±0.15	2.1±0.33
2. Control	12	18.3±0.33	15.6±0.41	13.1±0.33	15.6±0.5	15.8±0.81	14.5±1.06	7 (58%)	6.24 ± 0.52	2.4±0.3	6.1±0.8
DTLI
3. DTLI	13	18.5±0.4	15.9±0.48	13.7±0.43	14.6±0.43	13.8±0.48	13.3±0.42	10 (77%)	6.13 ± 0.25	1.4±0.18	4.6±0.48
+ Bp-Cx-1
4. DTLI	13	18.7±0.32	15.9±0.5	13.1±0.48	14.6±0.64	15.1±0.96	15.2±0.56	9 (69%)	5.56 ± 0.28	1.6±0.18	3.4±0.42
+ Bp-Cx-m
5. DTLI	12	18.5±0.32	15.7±0.41	13±0.47	13.9±1	16.2±1.06	15.9±1.23	6 (50%)	5.73 ± 0.14	1.5±0.22	3.5±0.44
+ IFL
Data presented as Mean ± Standard Error
Italic — Differences with Control (1) group are statistically significant (p<0.05, ANOVA, FDR)
Bold — Differences with Control DTLI (2) group are statistically significant (p<0.05, ANOVA, FDR)
Histology	Control	DTLI	DTLI+BP-Cx-1	DTLI+BP-Cx-m	DTLI+BP-IFL	DNA Comet Assay	Control	DTLI	DTLI+BP-Cx-1	DTLI+BP-Cx-m	DTLI+BP-IFL
Number of values	9	7	9	9	6	Minimum	1.46	4.96	3.07	0.86	2.16
Minimum	0	1	1	1	1	25% Percentile	1.515	6.858	3.98	3.475	2.82
25% Percentile	0	2	1	1	1	Median	1.75	8.38	6.72	4.07	3.89
Median	0	3	1	2	1.5	75% Percentile	2.555	9.598	7.045	5.505	5.92
75% Percentile	0.5	3	2	2	2	IQR	1.04	2.74	3.065	2.03	3.1
IQR	0.5	1	1	1	1	Maximum	3.96	10.49	8.36	6.75	7.99
Maximum	1	3	2	2	2	Range	2.5	5.53	5.29	5.89	5.83
Mean	0.2222	2.429	1.444	1.556	1.5	Mean	2.106	8.167	5.792	4.19	4.367
Std. Deviation	0.441	0.7868	0.527	0.527	0.5477	Std. Deviation	0.8201	1.896	1.829	1.757	2.11
Std. Error of Mean	0.147	0.2974	0.1757	0.1757	0.2236	Std. Error of Mean	0.2734	0.7741	0.6096	0.5855	0.8616
Lower 95% CI	-0.1167	1.701	1.039	1.15	0.9252	Lower 95% CI of mean	1.475	6.177	4.387	2.84	2.152
Upper 95% CI	0.5612	3.156	1.85	1.961	2.075	Upper 95% CI of mean	2.736	10.16	7.198	5.54	6.581

## Sheet: S2
Supplementary Table S2 - Results of blood serum biochemical analysis in NAFLD model in female BALB/C mice
	Total protein, g/l	Albumin, g/l	Globulin, g/l	Albumin/Globulin	AST, U/L	ALT, U/L	AST/ALT (de Ritis index)	Creatinine, µmol/l	Alkaline phosphatase, U/L	Total bilirubin, mmol/l	Direct bilirubin, mmol/l	Cholesterol, mmol/l	Calcium, mmol/l	Magnesium, mmol/l	Calcium/Magnesium
1. Control	53.7	26.7	27	0.99	235	126	1.9	91	53	5.4	0.7	1.22	4.03	0.87	4.63
	± 1.0	± 0.4	± 0.8	± 0.02	± 20	± 8	± 0.1	± 4	± 5	± 0.4	± 0.1	± 0.10	± 0.09	± 0.02	± 0.11
2. Control	48.4	22.9	25.4	0.91	347	288	1.3	53	91	7.8	1.5	1.53	4.02	0.81	4.99
DTLI	± 1.6	± 0.7	± 0.9	± 0.02	± 30	± 48	± 0.2	± 7	± 14	± 0.5	± 0.1	± 0.16	± 0.08	± 0.04	± 0.22
3. DTLI	48.1	21.9	26.2	0.83	265	186	1.5	85	105 ± 12	6	0.8	1.73	4.03	0.86	4.73
+ Bp-Cx-1	± 2.2	± 1.1	± 1.2	± 0.02	± 16	± 23	± 0.2	± 7		± 0.5	± 0.1	± 0.14	± 0.16	± 0.05	± 0.12
4. DTLI	52.1	23.3	28.8	0.82	258	149	1.5	95	90	5.9	1	2.64	4	0.93	4.33
+ Bp-Cx-m	± 1.6	± 0.8	± 1.1	± 0.03	± 3	± 6	± 0.2	± 13	± 11	± 0.4	± 0.1	± 0.28	± 0.12	± 0.04	± 0.11
5. DTLI	49.5	23.6	25.8	0.92	272	217	1.3	116	99	5.9	1.2	1.69	4.04	0.83	4.9
+ IFL	± 2.2	± 1.4	± 1.2	± 0.06	± 16	± 25	± 0.2	± 12	± 20	± 0.4	± 0.1	± 0.18	± 0.09	± 0.03	± 0.11
Data presented as Mean ± Standard Error
Italic — Differences with Control (1) group are statistically significant (p<0.05, ANOVA, FDR)
Bold — Differences with Control DTLI (2) group are statistically significant (p<0.05, t-test, FDR)

## Sheet: S3
Supplementary Table S3 - Log (x + 1) label-free quantitation (LFQ) values for proteins presented in 80% of liver samples.
Feature Name	Control									DTLI Control							BPCX1									BPCXM									IFL
	290	291	292	293	294	295	296	297	298	299	300	301	302	303	304	305	306	307	308	309	310	311	313	314	315	316	317	318	319	320	321	322	323	324	325	326	327	328	329	330
A0A075B5J9;A0A075B5K3	11.1707	10.9643	10.2546	10.5638	11.0636	10.7344	10.5259	10.9801	11.0522	10.8095	10.9016	10.1919	11.3154	10.7089	10.7543	10.3387	10.8399	11.0386	10.9582	11.4031	10.9632	10.9239	11.1757	11.0215	11.2423	11.3841	11.3725	10.8922	11.2793	10.5624	11.2848	11.2008	10.9059	10.6821	10.5185	10.8771	11.0465	10.8951	10.9399	11.1439
A0A075B5K2	10.0898	9.90447	9.74088	9.85309	9.9363	9.86048	9.88161	9.66544	9.89422	9.88276	9.83465	9.41384	10.0726	9.69107	10.0564	9.50472	9.50694	9.79197	9.83913	9.54029	9.65084	9.50801	9.52523	9.7629	9.78123	9.93521	9.7748	9.69335	9.70813	9.30149	10.2397	10.0477	9.70752	9.45903	9.67076	9.57677	9.60232	9.65459	9.79889	9.86982
A0A075B5L0	10.1075	9.75857	9.58598	9.83951	9.88757	9.52294	9.98017	9.75498	9.60843	9.60749	9.53362	8.79661	9.94506	9.5547	9.64819	9.3141	9.27223	9.61304	9.5345	9.46956	9.54113	9.35222	9.24134	9.51545	9.76388	9.90342	9.71241	9.98874	9.83181	8.94116	9.90948	10.0313	9.27352	8.69712	8.83142	9.3826	9.72786	9.51339	9.31617	9.4875
A0A075B5L1	9.02181	8.87298	8.65642	8.4247	9.00415	8.80791	8.77607	8.48152	8.68061	9.22352	8.46871	7.89575	8.88618	8.37938	8.83538	8.33275	7.51367	8.44177	9.00851	8.42463	8.0575	8.46294	8.23165	8.92325	8.64925	8.79547	9.10726	8.75807	8.92695	8.89398	9.27848	8.8629	8.66641	9.03651	8.60097	8.47551	8.92315	8.67643	8.77402	8.91692
A0A075B5M1	9.99035	9.79378	9.45011	9.75248	10.3467	9.36637	9.69297	9.79529	9.94714	9.70343	9.78835	9.24991	9.94164	9.4576	9.66226	9.38668	9.67647	9.51324	10.1669	9.37699	9.44253	9.49084	9.16589	9.6162	9.83051	10.2616	9.94152	9.6669	10.2234	9.59227	10.2762	9.89726	10.1452	9.7474	9.28884	9.82875	9.70464	9.95162	9.87856	9.8747
A0A075B5M3	9.74788	9.60108	8.70144	9.32395	9.77066	10.2204	9.56871	9.92898	9.96546	9.49608	9.99083	8.79401	10.0085	9.55845	9.60498	9.52477	9.79704	9.39256	9.9915	9.59972	9.83296	9.65912	9.47198	9.83724	10.259	9.65606	9.51209	9.87642	9.68421	9.59148	9.73001	9.65284	9.69282	9.69859	9.09843	9.22109	9.94394	9.3834	10.0921	9.71519
A0A075B5M4	8.45828	8.47878	8.29593	7.83734	8.07038	7.1068	7.78845	7.90566	8.43589	7.67566	7.70887	7.16466	7.6444	7.52875	7.70229	7.66953	7.14007	7.63204	7.79527	7.73993	7.29158	7.67143	8.13852	7.77869	8.04496	8.39929	7.51482	8.23235	7.64744	7.98252	8.0128	8.12177	7.9548	7.06623	7.99545	7.82834	7.98498	8.09516	7.53493	7.77941
A0A075B5M7	9.23463	9.13238	8.97266	8.67239	9.38605	9.03598	9.24895	8.96218	9.14606	9.39903	9.12724	8.46718	9.3756	8.7514	8.94887	8.85123	9.01182	9.24564	8.95537	9.12114	9.13188	8.88944	9.45871	9.16839	9.34519	9.49574	8.8578	9.14899	9.38295	8.85296	9.66615	8.9562	8.84252	8.76759	8.47801	8.74485	9.11165	9.12153	8.79274	9.0178
A0A075B5N2;A0A140T8P2	9.05388	9.0578	8.31449	8.66863	9.09469	8.96942	8.27404	9.09529	9.02262	8.53728	9.04318	8.2688	8.93755	9.13081	8.7867	8.809	8.61204	8.8407	9.01188	8.82969	8.54279	8.70881	8.87018	9.30743	9.12026	8.97406	9.08676	8.69044	8.74523	8.62929	8.99886	8.28754	8.79014	9.15177	8.09289	8.94782	9.08108	8.4093	8.52908	8.46676
A0A075B5N3	9.4285	9.33327	9.27027	9.079	8.90396	9.61897	9.47433	9.1084	9.24664	9.13011	8.89926	8.89308	9.41853	8.79753	9.47189	8.75729	8.72246	9.0773	9.51101	9.05742	9.34411	9.03602	9.83338	9.28351	9.41355	9.65184	9.14286	9.25263	9.47683	8.9031	9.59209	9.28557	9.11888	9.34613	8.74165	9.24543	9.3033	9.26447	9.27198	9.39333
A0A075B5N4	11.6305	11.9517	11.1573	11.1557	11.5984	11.6355	11.3131	11.4518	11.2611	11.4672	11.3885	10.6729	11.8291	11.7142	11.6719	11.0383	11.2692	11.8818	11.6504	11.38	11.535	11.5023	11.7534	11.5898	12.048	12.0449	11.7417	12.2788	12.0231	10.9892	12.054	11.9818	11.5357	11.5986	11.3081	11.5647	11.596	11.6288	11.5288	11.4086
A0A075B5N7	12.2506	11.9621	10.8279	11.4577	12.0668	11.79	11.6062	11.8725	11.5692	11.9111	11.4875	11.2674	12.014	11.5281	11.5389	11.3062	11.4481	11.5765	11.7299	11.5036	11.5882	11.4439	11.8212	11.8819	11.9565	11.7885	11.9027	11.6739	11.9458	11.4715	11.7946	11.7819	11.441	11.7645	11.5598	11.5539	11.7543	11.8357	12.0257	11.4627
A0A075B5N9	10.7826	10.7581	10.6751	9.73882	9.87004	9.98815	10.7221	9.92664	10.5039	10.1958	10.0167	9.18995	9.72265	9.63604	9.84801	9.67065	9.484	9.44397	9.96444	10.2525	10.2151	9.9228	10.2201	10.2898	10.4579	10.7097	10.2495	10.935	11.0946	9.79719	10.4094	10.4141	10.0863	9.84778	9.71642	11.1619	9.95156	10.0154	9.89187	9.65268
A0A075B5P0	8.99096	9.02616	8.45947	8.49004	8.89404	9.3557	8.37259	8.95141	8.58811	9.06374	8.36821	8.19328	8.71516	8.4906	8.95297	8.6715	8.6473	8.57182	8.80681	8.44712	8.61937	8.58124	8.89976	8.73153	9.12194	9.15816	8.75114	9.01893	9.22277	8.61315	9.03184	9.45118	8.59572	8.72734	8.2894	8.71249	9.10944	8.7172	8.89943	8.52825
A0A075B5Q2	9.32585	9.46787	8.74014	9.35935	9.68144	9.47856	9.27385	9.52156	9.02847	9.44068	9.1371	8.96626	9.70786	9.27446	9.40672	9.48814	8.98463	9.60575	9.52923	9.11558	9.26334	9.4676	9.12112	9.64512	9.7159	9.75051	9.72205	9.66906	9.76157	9.66731	9.64129	9.65926	9.48777	9.17958	9.20624	9.35322	9.49518	9.44305	9.58101	9.54763
A0A075B5Q3	9.93695	9.90784	8.90322	9.46593	9.85579	9.77834	9.50168	9.81807	9.91869	9.7247	9.28618	9.08923	9.95209	9.47101	10.1722	9.41352	8.58494	9.32902	9.96052	8.81291	9.46726	9.58814	9.73938	8.89534	9.86807	9.45191	9.70511	9.42957	9.91727	9.16033	10.2577	9.77739	9.36264	9.29116	8.72298	9.17608	9.33909	9.26105	9.92365	9.37217
A0A075B5Q4	9.31619	9.44758	9.17682	9.30705	9.12624	9.18219	9.11219	9.14845	9.56625	9.30721	8.92766	8.89478	8.91077	8.83087	9.24415	8.58409	9.05215	9.02482	9.16394	8.80784	9.11104	8.87154	9.20592	9.03909	9.17573	9.58587	9.23246	9.36867	9.4768	9.15907	9.50477	9.8552	9.22722	9.13893	9.35244	9.2138	9.13873	9.05912	8.74024	9.09607
A0A075B5Q6	9.60422	9.42432	9.48787	9.48281	9.99364	9.80464	9.915	9.29994	9.83209	9.55591	9.31512	8.99385	9.62856	9.21258	9.36382	9.08264	9.11773	9.6342	9.1729	8.86998	9.21242	9.15967	9.24648	9.47026	9.45173	9.67301	9.66656	9.24796	9.89595	9.66332	9.86092	9.50399	9.56969	9.13824	9.12742	9.45452	9.43963	9.52132	9.64609	9.33154
A0A075B5R1	10.6133	10.65	10.2435	10.0561	10.5511	10.7052	10.7114	10.5682	11.0317	10.6602	10.4487	9.88639	10.7368	10.6375	10.0871	10.0006	10.3689	10.5001	10.1835	10.4094	10.3072	10.4562	10.4291	10.168	10.5371	10.9035	10.7981	10.4675	10.5642	8.16329	10.5824	10.4116	10.2503	9.47357	10.3421	10.4671	10.2832	10.142	10.105	10.5319
A0A075B5R2	9.9094	9.3004	10.2685	9.73944	9.79291	10.4199	9.66226	10.0641	9.20705	10.7152	9.60076	8.96449	9.1499	9.85966	9.84968	9.80159	9.62493	10.1631	10.2765	9.17618	9.43318	9.9045	9.56706	9.52549	9.95552	10.3249	9.5436	10.122	10.0027	8.78261	9.912	10.162	9.82769	9.65661	9.82453	9.76385	10.5693	9.73887	10.0956	9.44333
A0A075B5R5	9.88431	10.4346	9.33225	9.7963	9.96435	9.8197	10.0892	10.1102	9.58721	10.0742	9.91425	9.38884	9.93518	9.56246	9.62884	9.78609	9.65845	9.95033	9.87869	9.41438	9.91897	9.72121	9.34834	9.72255	9.82906	10.0221	10.0233	9.47405	10.0882	8.66645	9.91726	9.92687	9.83044	9.12342	9.74403	9.94644	10.0017	9.98558	10.0761	10.0146
A0A075B5R9	10.6845	10.3749	9.33323	9.9527	10.5356	10.4743	9.96866	10.7263	10.4633	10.4508	10.2297	9.5788	10.453	10.3588	10.6569	9.74885	10.1341	10.3331	10.7963	10.7242	10.2224	10.2156	10.383	10.5287	10.7808	10.8263	10.6476	10.5423	10.6293	10.3386	10.9443	10.2973	10.3941	10.2606	10.0941	10.4438	10.5655	10.3401	10.2283	10.2944
A0A075B5S2	8.5234	8.65123	8.8121	8.39896	8.7073	8.53667	8.52811	8.71435	8.47854	8.4077	8.40155	8.19129	8.71873	8.65597	8.88306	8.86361	8.72155	8.74467	8.6939	8.97683	8.50684	8.73763	8.57928	8.6491	8.64815	8.68684	8.95479	8.17824	8.66176	8.86285	9.00246	8.8372	8.78494	8.67241	8.65702	8.65757	8.5419	8.46414	8.94098	9.2583
A0A075B5T2	9.549	9.11852	8.93345	9.06913	9.08469	9.22548	9.19296	9.13584	9.14116	9.18844	9.2463	9.08652	9.28813	9.41938	9.62874	9.34063	8.93509	9.36176	9.27087	9.70088	8.86714	9.14366	9.05347	9.58561	9.41947	9.90831	9.18459	9.50751	9.2503	9.06415	9.82845	9.76037	9.31988	8.87884	8.99975	9.17748	9.25052	9.37246	9.32174	8.83598
A0A075B5T3	9.95845	9.90492	9.61546	9.86009	9.9554	10.1616	9.95263	9.82704	9.64431	9.9404	10.0147	9.5766	9.94489	9.91796	10.2897	10.0179	9.79245	10.0639	10.0788	9.96228	10.1804	9.97423	9.79874	10.2722	10.2964	10.4474	10.1653	9.82058	10.2321	9.84637	10.1339	10.3267	9.97472	10.0353	9.94176	9.92673	9.9846	9.98097	10.1742	9.97743
A0A075B5T5	10.5434	10.5783	10.5596	10.3239	10.3574	10.1482	10.706	10.3605	10.8822	10.2688	10.0004	9.22172	10.3691	10.0869	10.5192	9.6896	10.0083	10.3529	10.6996	10.4971	10.1533	10.0595	10.3637	10.5264	10.7594	10.6989	10.7161	10.8902	10.5511	10.41	11.2555	10.9263	10.6755	10.7199	10.5788	10.567	10.5455	10.6797	10.9529	10.6045
A0A075B5T9	9.68507	8.93006	8.50426	9.37871	9.0286	9.49185	8.32157	8.90734	9.09839	8.94142	8.99807	8.28688	9.21744	8.81432	9.43307	8.58972	9.12367	9.12554	9.61832	9.01041	8.66587	8.87275	8.59329	8.65041	9.21392	9.06196	9.7486	8.73365	9.04615	8.3878	8.98702	9.32734	9.38027	9.13048	8.80545	9.32799	9.12551	9.02481	8.73229	8.94724
A0A075B5U4	8.6263	8.79643	8.96434	8.75699	8.83774	8.80996	8.54284	8.66243	8.33412	8.60767	8.62709	8.21169	8.79627	8.47682	8.45274	8.85636	8.73971	8.33165	8.2089	8.27427	8.48309	8.44828	8.50751	8.71061	8.57209	8.75864	8.57671	8.83701	8.51801	8.6618	8.49129	8.4889	8.69294	8.91167	8.61918	8.41762	8.23041	8.27483	8.47313	8.43852
A0A075B5U6	9.0481	8.33018	9.08721	9.04743	8.61566	7.84057	7.71902	8.08172	9.0438	8.39657	8.27178	8.2452	8.45538	7.65185	9.07638	7.87671	7.80847	8.19233	8.198	7.75697	7.93721	7.81055	7.75361	8.4235	8.28944	8.43749	8.46751	8.2294	8.87913	8.56587	8.80189	8.98681	8.51441	8.75195	8.22594	7.8933	8.31931	7.98526	8.03774	8.56328
A0A075B5V6	10.9533	10.8537	10.6124	10.9273	10.9608	10.9113	11.0328	10.8413	10.8859	11.0881	10.9844	10.246	10.9885	10.8228	10.6409	10.5346	10.6254	10.6488	10.974	10.853	10.8925	10.729	10.7455	10.9736	10.9204	11.1349	11.076	10.9216	11.1612	10.8465	11.1168	11.3677	10.9847	11.0252	11.041	10.9348	10.692	10.9553	11.0663	11.1486
A0A075B5X6	9.81685	8.95362	8.73545	8.3002	9.29906	8.43939	9.01721	8.61388	8.84587	8.89721	8.29382	8.32311	8.8407	8.75467	8.70491	8.82884	8.67175	8.78392	8.84431	9.00698	9.11712	8.79926	9.06194	8.90271	9.1701	9.15205	8.85868	8.80611	9.08059	9.0404	9.34629	8.91537	8.9745	8.56535	8.31155	8.85746	8.72805	8.76059	9.30591	8.35443
A0A075B5X8	8.062	8.01144	7.8993	7.69281	8.12824	7.8034	8.48834	7.67567	8.12566	7.91306	7.64427	7.50766	7.9709	7.34678	7.80164	7.95903	8.35181	8.12344	8.38133	8.1543	8.79578	8.32033	8.0624	7.9841	8.42111	8.40856	8.19339	8.18587	8.56838	8.0214	7.40957	8.0975	7.65479	8.4693	7.57299	8.96585	8.42856	8.38339	8.29795	7.81037
A0A075B5Y0	8.30226	8.42798	7.84216	8.11323	8.35031	8.44852	8.26482	8.10112	8.42058	8.02063	7.99024	7.65644	8.77815	8.14523	8.0474	7.91911	8.07798	8.52639	8.61326	8.11069	8.56942	8.28633	8.07744	8.14561	8.58373	8.45279	8.37266	7.71148	8.32805	8.44237	8.38885	8.71238	8.45349	8.6729	8.1651	8.43405	8.3359	8.20524	8.1982	7.75757
A0A075B5Y1	9.30485	9.45526	9.64191	8.61262	8.70123	9.15345	8.89029	8.8773	9.14386	8.85355	9.05874	8.54512	8.80253	9.06888	9.34168	8.78034	8.70786	9.00608	8.89898	9.40763	8.91001	8.86977	9.13407	9.3167	9.35311	9.40974	9.40666	8.87325	8.89426	9.14569	8.94715	8.60419	8.83082	8.99147	8.8363	8.74298	9.35613	8.92348	8.59779	8.5652
A0A075B663	9.97059	10.0787	8.01757	9.29496	9.70085	9.77702	8.85011	9.73506	9.34568	9.54394	9.64341	9.47469	9.61049	9.30892	9.87062	9.66689	9.61476	9.65502	9.44444	9.91344	9.74957	9.49644	9.58165	10.2506	9.96842	10.223	9.21819	9.48717	9.05632	10.0239	10.0304	8.97733	8.68694	9.07121	8.88408	9.05443	9.26399	8.8676	9.03119	9.68166
A0A075B666	8.7953	8.55514	7.84873	8.05717	8.67873	8.20437	7.624	8.48552	7.88797	8.23665	8.26922	7.82281	8.58777	8.35075	8.24868	8.05969	8.14299	7.65175	8.29665	8.25412	8.06565	7.94262	8.61344	8.07359	8.86704	8.4556	8.30985	8.77301	8.50734	7.99587	8.8626	8.51855	8.06437	8.41973	8.03247	8.24357	8.89639	8.40277	8.4725	8.09807
A0A075B677	9.0836	8.86679	8.67815	8.8295	8.38608	8.7244	8.82209	9.38554	9.04355	9.20145	9.79208	8.35442	9.28517	9.13077	9.54163	9.22206	8.83918	8.34513	8.55557	8.38314	8.99396	8.90662	8.46358	9.28136	9.58093	9.383	8.6219	8.58697	8.67984	9.15958	9.33081	9.11196	8.97777	9.26836	8.62337	9.57986	8.74832	8.63108	9.17045	8.73309
A0A075B697	8.95817	8.94364	8.70186	8.88261	8.96332	9.06958	8.69829	8.55668	9.04585	9.533	8.73205	8.85069	9.11626	8.74405	8.88926	8.88263	8.68646	8.96186	8.96665	9.25151	9.01658	8.26745	8.77552	8.58228	9.39665	9.55613	8.9688	9.14466	9.14202	8.56231	9.099	8.98333	9.00725	9.41712	9.23377	8.71115	9.08917	9.06262	9.05694	8.95307
A0A075B6A7	9.10777	9.13459	8.38612	8.83849	8.90709	8.57757	8.68944	8.81904	8.69584	8.70903	8.96908	8.00734	8.96485	8.50948	8.68144	8.17391	8.29297	8.91772	8.4647	8.67315	8.62848	8.95193	8.55723	8.68906	9.02055	8.92591	9.12376	8.31961	8.96786	8.2846	8.70637	8.65639	8.70958	9.03488	8.3973	8.61519	8.63022	8.70613	8.77544	8.42341
A0A075B6D5	10.4617	10.0818	10.3428	9.63709	10.3455	10.3682	10.2501	10.0686	10.007	10.3828	10.8299	9.64524	10.4033	10.2333	10.4372	9.50445	9.8596	9.84115	10.5297	9.77088	9.83706	10.3301	9.85781	10.3098	10.7137	10.6167	10.4691	10.277	10.3671	10.1861	10.7969	10.2249	10.7236	10.2131	9.8997	10.2481	10.2102	10.4026	10.266	10.2554
A0A087WQT1	8.30777	7.51096	7.87488	7.99877	8.13235	8.16553	7.28235	8.10116	8.14462	8.40284	7.74803	8.02296	8.3761	8.14644	8.05417	8.52994	8.15159	8.12575	8.18215	8.15159	8.04375	8.07057	8.39312	8.59152	8.39647	8.31724	7.96371	8.10123	8.41529	7.53914	8.42268	8.57533	8.14341	8.10318	8.17505	8.31766	8.16942	8.30798	8.14694	8.32234
A0A087WRT4	9.81156	9.87869	9.70119	9.88744	9.74652	9.81032	10.0848	10.0075	9.80387	9.77052	9.86191	9.82193	9.94745	9.88905	9.77651	10.0015	9.94066	9.91808	9.90768	9.93831	9.98364	9.95311	10.0125	9.8799	9.64402	9.75572	9.76964	9.73771	9.71485	9.82252	9.80293	9.84302	9.93175	9.97085	9.89993	9.72477	10.0059	9.97854	10.0274	9.93722
A0A0A6YXW6	11.5238	11.5031	10.8266	11.4865	11.7492	11.8192	11.6047	11.8817	11.3801	11.5424	11.6354	11.152	11.8234	11.4599	11.4661	11.6415	11.5485	11.9137	11.6346	11.7196	11.9534	12.0038	11.6328	11.428	11.7691	11.898	11.7305	11.6223	11.6012	11.0749	11.6768	11.8628	11.7078	11.5922	11.2844	11.4222	11.7322	11.7292	11.8223	11.4101
A0A0A6YYE7	9.86047	9.88572	9.86422	10.0278	9.88647	9.78682	9.66162	9.99187	9.8066	9.84011	9.84159	8.90388	9.67626	9.68149	9.5667	9.39972	9.38246	9.74722	9.60023	9.76837	9.69331	9.51851	9.74819	9.6622	9.93855	10.3832	9.88298	9.9059	10.0155	9.90466	10.0852	10.0904	10.084	9.96015	9.74985	9.95291	9.6906	9.64561	9.72034	9.66054
FCG3A	8.63717	8.63687	8.54147	8.88094	8.69247	8.73728	9.0792	8.76462	8.54566	8.73307	8.56156	8.7713	8.91488	8.80193	8.86674	8.59313	8.64131	8.66674	8.68605	8.6778	8.50832	8.75035	8.88738	8.58345	8.26739	8.19908	8.37602	8.25901	8.43371	8.19095	8.20631	8.27758	8.82952	9.02154	8.64297	8.55824	8.99021	8.89723	8.7832	8.55178
A0A0B4J1H6	9.30268	9.39701	9.40055	9.40285	9.78255	9.95686	9.55547	9.38008	9.41231	9.36863	9.59582	9.3529	9.74747	9.26166	9.84176	9.52504	9.39562	9.88729	9.69165	10.0923	9.88049	9.49303	9.72577	9.40039	9.91333	9.91704	9.8052	9.50844	9.61525	9.47437	9.69714	9.77321	9.30056	9.33767	9.40745	9.38705	9.53183	9.17394	9.57551	9.71313
A0A0B4J1H7	9.84806	9.84524	9.2175	9.90961	9.89006	10.2821	10.0221	10.1426	10.0975	9.96867	9.84757	9.68577	10.241	9.77721	10.0309	9.93903	9.87749	10.1753	10.3611	9.97229	9.99363	9.93139	10.1801	10.1152	10.3882	10.0631	10.0985	9.67946	10.1249	9.71218	10.2326	10.1151	10.2234	10.1752	9.7377	10.2254	10.1156	10.0839	10.598	10.2987
A0A0B4J1I0	10.465	10.0952	9.38923	9.69567	10.3519	10.2565	10.2078	9.98487	9.95215	10.1022	9.87713	9.40503	10.0001	10.1043	10.1582	10.0091	10.0412	10.4346	10.4731	10.2129	10.0869	10.2894	10.1933	9.60547	10.2579	10.4015	10.3158	10.2737	9.72027	9.99741	10.1271	10.1249	10.1958	9.87498	9.97029	9.99993	10.4523	10.0041	10.2054	9.88166
A0A0B4J1I1	9.18346	8.88418	8.66212	8.66436	8.76812	8.76166	9.09123	8.88	8.85103	9.04494	8.69267	8.33889	8.61951	8.8574	8.83749	8.72278	8.70451	8.52282	8.72664	8.89097	8.93232	8.6364	8.6821	8.86778	8.78347	9.32086	8.96307	9.11072	9.34631	8.7665	9.48031	9.26085	8.79678	8.84458	8.5138	8.83448	9.11255	8.87605	9.00566	8.62756
A0A0B4J1I4	7.13976	7.13939	7.2447	7.28272	7.19005	7.3536	7.55428	7.68044	7.55153	7.34608	7.56355	7.61369	7.33754	7.43258	7.51259	7.37143	7.07863	7.49308	7.75725	7.42638	7.40813	6.9407	7.57489	7.67391	7.27585	7.07243	7.27926	7.03071	7.36108	7.27709	7.47348	7.50009	7.71224	8.20174	7.87013	7.17598	7.42669	7.17408	7.42405	7.89223
A0A0B4J1I5;A0A0B4J1I8	9.84389	9.65153	8.88803	9.78808	9.75184	9.92821	9.75048	10.1225	9.97088	9.81495	9.82217	9.38673	9.7507	9.57044	9.83454	9.71644	9.54922	9.56911	9.77925	9.22822	9.63769	9.52431	9.31521	9.62442	9.46002	9.97863	9.42248	9.5997	9.44793	9.59802	9.85995	9.74944	9.63567	9.74016	9.66336	9.63966	9.89074	9.59075	9.6358	9.50118
A0A0B4J1I7	9.68271	9.47606	9.36589	8.18122	9.12929	9.4408	9.44123	8.79776	9.33791	9.50114	9.34883	8.68451	9.8214	10.1793	9.28159	9.08777	9.07222	9.48762	10.1274	10.3741	10.1781	9.41724	9.64541	9.25712	10.5468	10.5014	9.80484	10.3811	10.0173	9.48779	10.1641	9.96946	10.0717	9.18412	9.6121	9.73926	9.69153	9.2566	9.36289	9.42651
A0A0B4J1J0	9.23227	8.82349	8.41053	8.61317	8.59065	8.57953	8.99005	8.32708	8.94614	9.35368	8.5871	7.79078	8.60291	8.91902	8.46902	8.21984	8.60357	7.91938	8.52942	8.83849	8.46057	8.49323	8.16693	8.54298	8.37137	9.66083	8.43578	8.61529	8.93336	8.31697	8.67127	8.78081	8.82004	8.59097	8.41815	8.81666	8.53212	8.54927	8.38967	8.77115
A0A0B4J1J2	8.18014	8.21362	8.75371	8.04316	8.34597	7.89213	7.87914	7.93459	8.57245	7.96432	8.24729	7.54535	8.18934	7.99607	8.27074	7.83973	7.98666	8.63437	8.50785	8.69508	7.80723	8.20574	8.14768	8.1308	8.27982	8.42025	8.10256	8.30918	8.45892	7.47442	8.46402	8.23533	8.2586	8.10716	8.14551	8.17604	8.24927	8.70941	8.75659	8.44286
A0A0B4J1J4	10.1068	9.83935	8.4927	9.32689	10.4601	9.78314	8.94007	9.77736	9.84547	10.0375	9.71004	8.97026	10.3523	9.50291	9.48315	9.58638	9.4702	9.91957	9.85597	9.67974	9.4288	9.73459	9.7207	9.56356	10.0412	10.0006	9.79541	8.26992	9.27119	9.15242	9.91097	9.3667	9.58758	9.24259	9.10062	9.57126	9.99867	9.38865	9.39988	9.43301
A0A0B4J1J6	8.93538	8.71432	8.07485	8.57566	8.7082	8.34515	8.24204	8.32967	8.39211	8.43859	8.20615	8.38298	8.47755	8.07491	8.55455	7.95739	8.19266	8.20365	8.49665	8.91949	8.33039	8.59104	8.26375	8.40861	8.60237	8.53583	8.55621	8.81279	8.51657	8.74145	8.57863	8.79961	8.47046	8.16571	8.22906	8.45977	8.28456	8.57178	8.42486	8.40565
A0A0B4J1J7	9.68753	9.77463	9.43474	9.42027	9.53152	9.31743	9.00212	9.43951	9.29949	9.40267	9.07054	8.90356	9.39347	9.07398	9.6561	9.32003	8.98096	8.57887	9.20689	9.42392	8.99689	9.26491	8.52096	8.62724	9.47348	9.41489	9.68208	9.47767	9.66226	9.45138	9.97616	10.0606	9.50667	9.89776	9.39655	9.60491	9.55927	9.54041	8.74957	9.38379
A0A0B4J1M0	8.03046	7.50798	7.98859	7.76412	7.68817	7.90911	8.20422	7.47892	8.20747	7.72997	7.95615	7.7039	7.49437	7.62632	7.56179	7.82472	7.63577	8.1964	7.98444	7.64572	7.9663	8.17964	7.53142	8.30304	7.53843	7.84289	8.02531	7.86925	7.77103	7.65969	8.14009	7.98199	8.01572	7.42375	7.43519	7.51309	7.65622	7.60191	7.75375	7.7436
A0A0G2JDG2	9.36835	9.21177	8.61312	9.12592	9.59498	9.2159	9.44512	9.59993	8.99946	9.88136	9.26438	8.96419	9.2477	9.21656	9.53713	9.29198	9.12747	9.4237	9.37701	9.00289	8.8566	9.02818	9.09201	9.76607	9.67609	9.4399	9.51021	8.85684	8.88218	9.31783	9.77338	9.15047	9.1966	9.10173	8.84921	8.94498	9.14335	8.97096	9.48685	9.10284
GBP6	10.7117	10.7324	10.7344	11.0151	10.9007	10.7667	11.0718	10.7356	10.6048	10.8401	10.8357	10.7246	11.0383	11.0102	11.0588	10.6487	11.1183	10.6788	11.0447	10.94	11.1071	11.1248	10.9931	10.7989	10.4042	10.3338	10.415	10.2454	10.4569	10.6476	10.4433	10.3761	11.0296	11.1348	10.6397	10.4511	10.9003	10.9193	10.8086	10.8122
A0A0G2JE99	10.3786	10.4217	9.9526	10.148	10.1821	10.3307	10.2375	10.1591	10.2643	10.0342	9.89304	9.78089	9.97763	9.85028	10.4497	10.2704	9.83184	10.0594	10.0878	10.366	10.4505	9.98977	10.0089	10.4316	10.4876	10.9785	9.67381	10.8419	10.3655	10.393	10.6971	10.7789	10.2382	10.5109	10.0395	10.135	10.2268	10.1	10.2259	10.2413
A0A0G2JEZ6	8.80533	8.66528	8.54916	8.6624	8.70194	8.81317	8.74287	8.91018	8.73003	8.87418	8.72205	8.79273	8.86838	8.67483	8.69992	8.73112	8.76433	8.62021	8.83419	8.39759	8.66222	8.69796	8.73645	8.79663	8.54879	8.6398	8.7308	8.53564	8.69324	8.63244	8.45731	8.75262	8.64952	8.59503	8.47376	8.78196	8.86258	8.71257	8.68239	8.7876
A0A0G2JG52	8.76902	8.80521	8.92116	8.96149	9.00923	8.88545	8.98997	9.0105	8.91176	8.95073	8.8534	9.05993	8.9267	8.86307	8.83403	8.97008	9.07989	9.12763	8.95163	9.03623	9.09537	9.16054	9.23478	8.7505	8.68599	8.79312	8.8165	8.65049	8.61781	8.59925	8.723	8.68746	8.97321	9.02671	8.82203	8.78722	8.97869	8.99016	8.83253	8.92801
A0A0J9YTR2	9.04392	9.33351	7.91702	8.6918	8.94496	9.01283	8.2278	9.54411	8.9183	9.29516	9.02865	8.74329	8.88175	9.09012	9.11581	9.65603	9.11175	8.78181	9.20924	9.02663	9.26372	9.38754	8.95773	8.70412	8.53606	8.71861	8.72326	7.97406	8.6875	8.90676	8.67231	8.72348	8.87803	9.04541	8.83003	9.04522	9.05697	8.94634	9.06432	9.14101
A0A0N4SUJ3	9.18409	9.3084	9.52682	9.1485	9.26857	9.24886	8.84791	8.94411	9.35502	9.39806	9.30292	9.06665	9.01985	8.94255	9.20878	8.92865	9.06151	9.04492	9.16738	9.09481	8.91706	8.93783	9.09247	9.3524	9.59283	9.42378	9.47503	9.48706	9.38992	9.2807	9.49972	9.60538	8.9991	9.27537	9.38365	9.57252	8.92783	9.07339	9.0585	9.22166
IRGM2	9.19617	9.17575	9.23445	9.34738	9.44506	9.22211	9.35809	9.49013	9.01634	9.26743	9.08965	9.24936	9.47454	9.58824	9.64229	9.1714	9.44295	8.96145	9.42648	9.23869	9.54629	9.82998	9.76662	9.18391	8.90965	8.62576	8.63418	8.50384	8.91879	8.96946	8.93833	8.84831	9.65649	9.69822	8.85465	8.86994	9.45518	9.18632	9.05075	9.19771
A0A140LIS8	10.2127	10.3757	10.6088	10.2725	10.3628	10.5022	10.1132	9.75206	10.3626	10.404	10.1147	9.80108	10.1554	10.0281	10.1957	10.0376	10.114	9.94896	10.336	10.5019	10.1217	10.0963	10.0999	10.6638	10.6049	10.7867	10.5054	10.788	10.7068	10.5854	10.7157	10.7914	10.1339	10.2584	10.3506	10.6791	10.0966	10.2057	10.0944	10.1203
A0A140T8M1	11.037	10.8948	10.6575	10.6585	10.778	10.7503	10.3822	11.1763	10.3424	10.87	10.6433	10.0773	11.1689	10.5527	10.6801	10.563	10.4971	10.7287	10.9184	10.5333	10.5171	10.7367	10.5846	10.9583	10.913	11.1545	10.8528	10.6547	10.5531	10.3861	11.0885	11.3295	10.9858	10.9255	10.791	10.7566	11.1035	11.0928	11.1285	10.8297
A0A140T8M2	10.5737	10.1702	9.45811	9.91324	9.77219	10.1609	9.86059	9.9969	9.84168	10.727	9.89013	9.41999	10.1081	9.85629	9.72292	9.87879	9.58077	9.69663	10.0096	9.81912	9.71817	10.0345	9.83767	9.82593	10.0433	9.96405	9.9418	9.82022	9.80303	10.0493	10.1833	10.1085	9.64287	10.1871	9.7187	9.81519	10.0349	9.8928	9.9267	9.89046
A0A140T8M3	9.1803	9.04324	9.04295	8.57953	8.75698	8.44921	8.62048	8.97716	8.77615	8.75912	8.27705	7.85192	8.80241	8.61784	8.42031	8.15593	8.46711	8.59074	8.60332	8.55215	8.55065	8.41347	8.65309	8.76606	9.31651	8.96078	9.02072	9.15645	9.06133	8.55719	8.7795	9.16692	8.77163	8.8522	8.4454	8.66966	8.85193	8.75232	8.77325	8.27153
A0A140T8M4	9.05767	8.75501	8.37011	8.19497	8.53441	8.08993	8.6462	7.78196	8.90783	8.45771	7.61829	7.0675	8.87438	8.39496	7.93944	8.02252	8.06568	8.58231	8.67571	8.74065	7.99236	7.95125	8.25273	8.14371	8.51735	8.9347	8.27711	8.80498	8.73418	8.18078	8.82467	8.42952	7.85731	8.10676	8.04422	8.13718	8.52384	8.22119	8.06161	8.00547
A0A140T8M5	10.2695	9.94286	9.83356	10.1811	9.80971	9.77744	9.56653	9.74114	10.001	9.84283	9.90046	9.3648	9.76515	9.79237	9.97456	9.70925	9.63299	9.75446	9.60929	9.47203	9.65896	9.39914	9.68982	9.94623	10.1548	9.96713	10.1732	10.0082	9.95452	9.96489	9.97512	10.5267	9.64719	10.0843	9.66333	9.90916	9.81726	10.1994	10.1139	9.65016
A0A140T8M6	9.76924	9.67719	9.10782	9.00931	9.34738	9.62783	9.3032	9.35432	9.81428	9.16878	9.4343	9.05636	9.74922	9.42844	9.21805	9.67735	9.48345	9.61116	9.88168	9.56931	9.40459	9.09707	9.58661	9.88076	9.87422	10.2459	9.55456	9.37052	9.7994	9.47415	9.72686	9.47709	9.66156	9.00826	8.98572	9.12939	9.37256	9.23892	8.85396	9.27058
A0A140T8N3	9.81993	9.4211	8.55694	8.94156	9.79118	9.32793	9.31539	9.5189	9.47359	9.68923	9.21862	9.16501	9.40552	8.9815	9.34667	9.25089	8.78951	8.78739	9.31597	8.89991	9.11908	9.12018	9.55652	9.18848	9.51337	9.49195	9.15518	9.55895	9.24601	9.37214	9.75736	9.53694	9.14294	9.1521	8.99988	9.08277	9.52155	9.03088	9.40253	9.26155
A0A140T8N5	9.02401	9.19453	8.84462	9.04445	9.42344	8.57317	8.32261	8.09385	8.72269	9.00695	8.62295	8.10142	9.06901	8.55323	8.99352	8.22001	8.78447	8.21327	8.95526	8.47062	8.36167	8.79438	7.84309	8.44202	8.72927	9.36946	9.83661	9.38335	8.89349	8.6223	9.51282	9.17892	8.56341	9.02772	8.72178	9.1473	8.56862	8.23455	8.7833	8.84839
A0A140T8N7	10.2795	9.45792	9.44751	9.25537	9.20665	9.37827	9.13515	9.06808	9.12977	9.71623	9.24324	8.90444	9.87015	9.46947	9.5143	9.1185	8.88289	9.11577	9.17001	8.38536	8.30069	8.93395	9.03213	9.02317	9.51862	9.54321	9.72128	9.61738	9.88566	9.21826	9.86764	10.0213	9.24564	9.53101	9.19537	9.09092	8.76788	9.51968	9.48879	9.59806
A0A140T8N9	11.8597	11.3583	9.95446	10.483	11.1839	10.8779	10.5303	11.0221	10.9292	11.3879	11.1027	10.1836	11.3295	11.0772	10.8407	10.704	10.4314	10.939	10.961	10.9072	10.8349	11.1121	10.8378	10.7521	11.5252	11.2839	11.2006	10.8777	10.9549	10.7763	10.9136	11.3095	10.9047	11.007	10.7123	11.0546	11.0013	10.933	11.1837	11.0258
A0A140T8P0	8.57186	8.73684	8.55677	8.13082	8.33428	8.02573	8.52767	7.66552	8.73199	7.93039	7.766	7.19145	8.03707	7.76309	7.78328	7.81116	7.94385	8.34506	8.25531	8.416	8.25357	8.29219	8.33985	8.23149	8.17683	8.50115	8.54617	8.67139	8.85087	7.86404	8.12359	8.5201	8.28749	8.20164	8.03235	9.01747	8.22763	8.17719	8.10234	8.29616
A0A140T8P3	7.85606	8.00311	8.10018	8.01146	8.08853	8.11312	8.55181	7.98342	7.92179	7.97521	8.48105	8.25363	8.25636	8.30151	7.95514	7.8984	8.14453	8.09056	8.30311	8.22983	8.30945	7.77584	7.98645	8.19582	8.72737	8.67694	8.42493	8.60532	8.71209	8.15574	8.39273	8.44884	8.75412	8.57983	8.31064	8.5205	8.28152	8.26469	8.5809	7.82057
A0A140T8P5	9.35791	9.4648	9.27648	9.52034	10.0159	9.91834	9.69282	9.67116	9.57254	9.56726	9.43809	9.19839	9.44858	9.50423	9.52577	9.14203	8.89896	9.43503	9.6093	9.44783	9.21494	9.44698	9.19373	9.96161	9.99946	9.97302	9.74288	10.1431	9.93786	9.58024	9.83105	9.90875	9.9221	9.60566	9.49393	9.63248	9.66144	10.1566	9.6573	9.56904
A0A140T8P6	8.77583	8.7926	8.82987	8.37669	8.55857	8.47363	9.10288	8.75143	8.93257	8.91754	8.99614	7.94043	8.6209	8.27266	8.70224	8.39029	8.2342	8.39095	8.66392	8.71371	8.75753	8.4476	8.55134	8.46505	8.82726	8.88162	8.79011	9.15913	9.10975	8.05281	8.65261	9.16036	8.60329	9.07889	8.78266	8.71605	8.80983	8.93541	8.67247	8.72314
A0A140T8P9	11.0031	12.0014	10.8381	11.0668	11.7824	11.1113	11.0206	10.8816	11.001	11.1763	11.6443	10.4811	11.3903	10.4358	11.0084	10.8288	11.3445	11.0325	10.5951	10.6459	11.1637	11.2892	10.9748	11.3924	11.3219	11.1816	11.5538	11.0312	11.0379	10.9353	11.2302	10.8188	11.039	10.951	10.4769	10.9203	10.7172	10.9934	11.0753	10.656
A0A140T8Q4	7.1513	7.71074	6.99957	6.86144	7.45783	7.23579	7.07685	7.26562	7.68167	8.19871	7.74954	7.02017	7.15042	7.17284	7.75949	6.95126	7.15029	7.47034	7.46295	7.80745	7.47296	7.72646	7.0974	7.42705	7.83926	8.10623	7.72295	7.23078	7.32405	6.89707	7.19449	7.39397	7.30618	6.99888	7.18703	7.21749	7.62216	6.83644	7.56768	7.03497
A0A140T8U1	11.2803	11.4793	11.6854	11.71	11.4712	11.8721	11.3355	10.9872	11.6827	11.3998	11.162	11.1733	11.1957	11.2049	11.2899	11.0531	11.65	11.2861	11.6651	11.5379	11.0735	10.9308	10.9397	12.021	12.0868	12.1027	12.3666	12.1392	12.1078	12.3224	12.0907	12.0245	11.1331	11.125	11.9485	11.7259	10.819	11.2859	11.229	11.1796
A0A1B0GRV7	10.5914	10.8645	10.6637	10.358	10.5003	10.5041	10.8427	10.9703	10.2035	10.4968	10.6164	10.672	10.7442	10.4735	10.6085	10.8742	10.5616	11.21	10.5879	10.4334	10.5523	10.9243	10.8498	10.1224	10.2493	10.2929	10.1955	9.98424	10.0487	9.83563	10.046	9.85953	10.6502	10.4546	10.2959	10.1866	10.5213	10.2124	10.8123	10.4541
A0A1L1SSC7	8.69242	8.44939	8.29291	8.49802	8.59878	8.50331	8.20246	8.57172	8.41612	8.42925	8.56486	8.47807	8.48974	8.61191	8.37583	8.4177	8.46268	8.33897	8.41679	8.50782	8.47926	8.39058	8.39238	8.49564	8.54582	8.53489	8.38844	8.60542	8.5281	8.65619	8.48629	8.45346	8.37402	8.48379	8.39371	8.58086	8.36941	8.41263	8.41246	8.43087
A0A1W2P7J1	8.99182	9.15414	9.19478	8.88592	9.08243	8.9737	8.88391	8.94354	9.0375	9.08281	9.12944	9.06707	8.98433	8.69098	9.03218	9.14509	8.71689	8.86485	8.78855	8.85608	8.85829	8.97161	8.923	9.05236	9.05763	9.2125	9.03756	9.06848	8.93136	9.09195	9.23308	9.01088	9.10383	8.90674	9.15825	9.0027	8.84438	8.80079	9.09199	8.77994
A0A1W2P7S8	7.54728	6.74591	7.69665	7.82612	7.74485	7.29354	7.7279	7.56365	7.8671	7.73581	7.42171	7.39762	7.70798	7.83817	7.86159	7.73018	7.85607	8.21107	7.81227	7.89034	7.70333	7.67009	7.77273	7.4708	7.75008	8.23208	8.09534	8.36117	8.38429	7.75412	8.21941	8.03893	7.67761	7.61938	7.45781	7.52338	7.16968	7.53166	6.92858	7.58796
A0A1Y7VJN6	10.971	11.2539	10.9374	11.1612	10.8556	10.6919	10.4725	10.8656	10.8905	10.61	11.001	10.2251	10.9529	10.9126	11.1131	10.7642	10.995	10.7062	10.8246	10.8567	10.7014	10.6286	10.62	11.4952	11.2447	11.3127	11.3495	11.1547	10.9532	11.2916	11.0509	11.0239	10.9155	11.0993	11.1948	11.0042	11.2216	10.888	11.3888	10.8079
A0A1Y7VK00	8.29249	8.4112	8.19927	8.58855	8.3342	8.53001	8.17834	8.29686	8.50775	8.48115	8.37632	8.38748	8.23676	8.60194	8.36043	8.53718	8.46172	8.32111	8.30383	8.59895	8.32367	8.27484	8.19175	8.58589	8.4497	8.47233	8.48022	8.39473	8.43362	9.09007	8.30182	8.27114	7.99538	8.18076	8.33269	8.4074	8.30628	8.25957	8.16282	8.3755
A0A286YCV9	10.7177	10.7791	10.7092	10.9577	10.8478	10.9392	10.7985	10.68	10.9047	10.829	10.7117	10.8216	10.9075	10.8421	10.8028	10.736	10.9888	10.6848	11.0093	11.0503	10.8561	10.8184	10.8065	11.0468	10.9675	11.0331	11.0503	11.0327	11.0516	10.9484	11.0305	11.0556	10.8634	10.8663	10.9978	11.0188	10.8039	10.9983	10.6931	10.7898
A0A286YCX6	10.2232	10.2215	10.1694	10.2663	10.2432	10.3074	10.2919	10.2181	10.2723	10.2704	10.1624	10.2208	10.2658	10.2396	10.2707	10.2451	10.2834	10.2532	10.2964	10.3473	10.2462	10.3008	10.3205	10.2698	10.3016	10.3958	10.3406	10.3579	10.3327	10.2228	10.1797	10.3287	10.2959	10.3221	10.2805	10.3719	10.2713	10.34	10.2346	10.2782
A0A2I3BQS8	8.3605	8.51542	7.67171	8.3026	8.28671	8.32773	8.00992	8.26201	8.23044	8.37797	8.16345	8.24479	8.65822	8.18593	8.52715	8.67042	8.62409	8.58258	8.49554	8.64122	8.81602	8.70654	8.41069	8.21208	8.38221	8.49379	8.15937	7.79334	8.24545	8.23907	8.36136	8.24092	8.66637	8.52644	8.33603	8.13906	8.3231	8.41681	8.65713	8.28859
A0A2I3BR81	8.81185	8.8318	8.36324	8.53135	8.67872	8.92531	8.55509	9.08452	8.63157	8.66011	8.32407	8.37887	8.62893	8.75327	8.21159	8.8681	8.46593	8.71556	8.59281	8.81211	8.70556	8.77868	8.49973	8.82362	8.43806	8.69152	8.23573	8.62932	8.51645	8.52616	8.47752	8.43829	8.31939	8.53743	8.29578	8.73894	8.56754	8.3015	8.68475	8.66596
A0A338P6I9	9.45745	9.69361	9.14313	9.3304	9.82507	9.4931	9.01645	9.59206	9.61446	9.67541	9.52899	9.54572	9.42441	9.53812	9.54267	9.78837	9.14399	9.49924	9.40555	9.83846	9.1277	9.16058	9.05869	9.98243	9.19581	9.28606	9.83148	9.51644	9.27524	9.69676	9.74523	9.6177	9.2844	9.03251	9.15546	9.71843	9.84146	9.41706	9.09712	9.36609
A0A338P7C9	8.52801	7.51819	8.19619	8.604	8.29653	8.63691	8.49262	8.3323	7.96673	8.34883	8.22119	8.45748	8.39023	8.32692	8.27063	8.09221	8.2793	8.34908	8.08235	8.13274	8.24669	8.23705	8.20113	8.15231	7.85222	8.13899	8.08075	7.91726	8.13036	7.72631	8.3206	8.05462	8.43127	8.04856	8.01968	8.2924	8.36553	8.24601	8.3817	8.27491
A0A494B9V8	7.92429	7.94915	8.12344	7.67899	7.9066	8.04932	8.264	7.7836	8.01336	8.0872	8.31857	8.01039	8.06802	8.64269	8.56139	8.14365	7.96787	8.40712	8.20081	8.03367	8.01005	7.95382	8.0868	7.61879	7.89132	8.12147	8.03407	8.28304	7.95964	8.06189	7.94167	8.13303	7.95787	7.79518	7.56614	8.27773	7.80118	7.69482	7.68356	7.99464
A0A494BB10	8.64877	8.50884	8.38848	8.44223	8.64102	8.43761	8.65862	8.68134	8.44819	8.65569	8.46308	8.56287	8.55904	8.57267	8.58895	8.65541	8.38536	8.33058	8.64931	8.53409	8.68619	8.6202	8.44485	8.73692	8.36239	8.47146	8.41707	8.5014	8.70474	8.86802	8.56787	8.61916	8.78041	8.73326	8.62491	8.74239	8.71854	8.54811	8.55509	8.69419
A0A571BF58	10.072	10.2175	9.50541	9.91742	10.093	10.155	9.8197	9.8741	9.96746	10.1462	9.87537	10.0671	10.0195	9.86701	9.73335	10.3327	9.81431	10.4754	9.79509	10.1838	10.3948	10.1281	9.75315	10.163	10.4747	10.144	10.6017	10.1828	10.1529	10.099	10.5195	10.1028	10.4217	9.90938	10.3573	10.0183	10.0126	9.75074	10.279	10.0117
A0A571BF69	9.31113	9.44509	9.50693	9.44509	9.53713	9.44465	9.14122	8.82611	9.56368	9.54036	9.34192	9.20545	9.35696	9.30173	9.46332	9.14719	9.3351	9.14711	9.43834	9.45121	9.32719	9.19737	9.0339	9.57116	9.49218	9.59053	9.5657	9.47831	9.62195	9.5539	9.61553	9.60126	9.30647	9.37552	9.55687	9.52022	9.09177	9.27996	9.35212	9.21398
A0A5F8MPH8	10.1508	10.2272	10.117	10.2617	10.3215	10.1366	10.3117	10.1862	10.1225	10.1682	10.2167	9.79037	10.0863	10.15	10.2225	10.2573	10.0932	10.3371	10.1125	10.3742	10.2101	10.0762	10.1866	10.0687	10.3767	10.3348	10.2641	10.4332	10.2759	10.1868	10.1829	10.2694	9.90536	10.2273	10.338	10.196	10.2042	10.1868	10.2481	10.2595
A0A5F8MPI9	8.90149	8.92935	9.08611	9.06397	8.6948	8.81207	9.01543	9.1645	8.68724	8.92053	8.50484	8.74799	8.82641	8.80513	8.74296	8.99434	8.82926	8.78086	8.71175	8.77486	8.76728	8.39182	8.65161	8.64868	8.72815	8.59993	8.61663	8.93558	8.81682	9.12052	8.72748	8.91249	8.66124	8.96974	8.9228	8.72501	8.68836	8.88947	9.13129	8.86075
A0A5F8MPY0	9.37249	9.20631	9.36056	9.05217	9.34296	9.44924	9.10661	9.31418	9.30665	9.51295	9.43326	9.34557	9.15848	9.28897	9.31248	9.4986	9.12613	9.28482	9.16225	9.17053	9.2092	9.29129	9.19021	9.11234	9.15961	9.11338	9.20388	9.15419	9.33575	9.34031	9.02705	9.35372	9.53853	9.30342	9.41631	9.46622	9.49977	9.4458	9.54246	9.39516
A0A7N9VR94	9.32536	9.18633	9.01693	9.54692	8.9636	9.00942	9.42555	9.22531	9.13479	8.51895	9.02369	8.9342	9.39713	9.25128	8.92247	9.27785	9.33208	9.26045	8.92451	9.09428	9.30526	9.27673	9.42187	9.05442	9.10146	9.26333	9.14035	9.07796	9.09021	9.0764	9.13817	9.38895	8.78711	9.12467	9.29779	9.31813	9.07084	9.32578	9.33531	9.16533
AFG2B	8.42163	8.52289	8.61181	8.43025	8.6132	8.40193	8.52463	8.54592	8.66544	8.49384	8.47136	8.33046	8.51765	8.34365	8.59174	8.45351	8.48886	8.51424	8.58007	8.26055	8.54629	8.35094	8.4706	8.63917	8.49273	8.44361	8.71219	8.55342	8.50695	8.41372	8.56116	8.74053	8.55279	8.6644	8.6681	8.40974	8.67982	8.64961	8.61324	8.42074
A0A9L6KE92	9.31552	9.20225	8.6491	8.90889	9.24167	9.23433	7.88027	9.89444	8.7739	9.40715	9.57219	9.45019	9.20951	9.43662	9.44463	9.60978	8.97939	9.32166	8.92111	8.64091	9.04058	9.13074	9.16497	8.61919	8.75377	8.59284	8.46727	8.58336	8.8167	9.38079	8.63398	8.89321	9.22769	9.3039	9.2891	9.08813	9.25915	9.29866	9.36906	9.37948
LPP60	11.057	11.4017	11.3661	11.3152	11.3805	11.4398	10.8662	10.8907	11.4246	11.2072	11.003	11.227	11.201	11.287	11.3156	11.2696	11.3105	10.9191	11.2761	11.314	11.0911	11.3033	11.1305	11.7196	11.567	11.6313	11.6856	11.6577	11.6016	11.5297	11.5338	11.6058	11.1612	11.0863	11.5672	11.7427	11.2358	11.1784	10.7625	11.1662
MPEG1	9.99687	9.97713	9.62715	10.1042	10.2448	9.993	10.2388	10.1838	9.73742	9.80172	10.0097	10.3045	10.1567	10.3683	10.2804	10.2917	10.1556	10.1243	10.1011	9.98362	10.3576	10.3542	10.6537	9.68786	9.55978	9.43404	9.53414	9.56832	9.53343	9.43925	9.60675	9.73855	10.0903	10.2009	9.5956	9.55888	10.0746	10.0177	10.0288	9.9548
SL9A6	9.05477	9.23588	8.79508	9.07642	9.20336	9.18962	8.80259	9.18957	9.15205	9.14681	9.01756	9.23894	9.24763	9.15629	9.16955	9.17878	9.19883	9.27987	9.41661	9.27161	9.10183	9.3184	9.21321	9.19943	9.19395	9.32039	9.48313	9.15568	9.12366	9.38967	9.28263	9.28644	9.15761	8.95293	9.23223	9.38679	9.35801	9.27979	9.00363	9.18169
CUL4B	10.1552	10.1262	10.232	10.3264	10.1427	10.1919	10.2014	10.1634	10.2212	10.1821	10.1301	10.2609	10.2179	10.1628	10.1562	10.2302	10.2637	10.239	10.2547	10.2625	10.1897	10.1681	10.2498	10.2101	10.1693	10.1902	10.3074	10.2442	10.2467	10.2632	10.2803	10.275	10.2329	10.2104	10.2873	10.313	10.2471	10.2738	10.1394	10.219
A2A484	8.7701	8.81875	8.63772	8.67146	8.65618	8.70563	8.74994	8.36985	8.5186	8.55429	8.74507	8.65629	8.68114	8.51305	8.66539	8.73167	8.71519	8.68143	8.74044	8.71642	8.69174	8.6209	8.51604	8.41345	8.66573	8.69226	8.66576	8.5824	8.85423	8.7433	8.75218	8.79452	8.60706	8.63525	8.51577	8.69011	8.64172	8.53088	8.57006	8.69084
DHX8	8.17364	8.16562	8.04099	8.14267	8.25488	8.07882	8.10746	8.10317	8.15479	8.20571	8.01794	8.15623	8.03455	8.24587	8.2194	8.1181	8.00499	8.17179	8.26255	8.09069	8.02865	8.18084	8.15703	8.05905	8.12019	8.04564	8.13024	8.16032	8.18089	8.38545	8.08422	8.21739	7.93857	7.99325	8.0996	8.24556	8.23819	8.14721	8.08578	8.2953
BIG2	10.1818	10.2683	10.2324	10.3642	10.2661	10.3028	10.3591	10.2233	10.329	10.2026	10.1574	10.3288	10.3471	10.325	10.2389	10.2041	10.2878	10.2658	10.2902	10.2695	10.3287	10.3029	10.2791	10.2324	10.2596	10.2573	10.294	10.2579	10.2765	10.2404	10.2145	10.2493	10.3024	10.1938	10.2147	10.2811	10.2798	10.2459	10.2532	10.2185
SMUF2	8.47939	8.3145	8.46787	8.24525	8.64378	8.53375	8.49403	8.54557	8.46214	8.50888	8.3855	8.33211	8.41381	8.51197	8.58077	8.38486	8.5341	8.52963	8.51705	8.54934	8.63638	8.63989	8.73436	8.54013	8.44329	8.66441	8.50587	8.50836	8.33551	8.71239	8.26722	8.36914	8.33227	8.60284	8.70958	8.50989	8.57757	8.57965	8.57011	8.56772
GPTC8	7.92951	7.65591	7.8947	7.90128	7.96859	7.84367	7.861	7.88031	7.77623	7.67271	7.7077	7.92046	7.85875	7.93324	7.95444	7.77563	8.02054	8.06956	7.84227	7.86449	7.8794	7.77027	7.91145	7.94962	7.86573	7.96343	8.05556	8.04607	7.98756	7.9635	7.96027	8.05563	7.76919	7.75508	7.82928	7.85667	7.83113	8.00311	7.47626	7.7877
A2A6P4	7.70236	7.82858	7.80072	7.78414	7.24748	7.97277	7.33195	7.78172	7.61166	7.57256	7.63226	7.41177	7.59145	7.78179	7.76335	7.87826	7.44106	7.62078	7.4301	7.39594	7.60186	7.55634	7.73871	8.06398	8.00147	7.70958	7.57501	6.97655	6.68072	7.20937	7.65208	6.82014	7.39902	7.33239	7.97276	7.0197	7.69799	6.87671	7.11824	7.59016
CDC27	8.2093	8.01537	7.9479	8.26333	8.41982	8.38082	8.31342	8.20458	8.13992	8.0619	8.1987	8.40494	8.49357	8.4041	8.22327	8.13184	8.32326	8.44604	8.29492	8.01442	8.35265	8.32933	8.07267	7.80862	8.03675	7.86666	8.38385	7.7575	7.73905	8.02651	7.93253	8.15205	8.12203	8.19327	8.0886	8.08095	8.41435	8.0086	8.07522	8.22285
K1522	8.85599	8.60025	8.85971	8.8312	8.97252	8.86593	8.95489	8.86438	8.93198	8.81565	8.68727	8.8546	9.07564	8.95173	8.87369	8.93632	9.15981	8.86554	9.07285	9.2166	9.08347	9.14212	8.99292	8.83419	8.62799	8.75836	8.72381	8.80475	8.97288	8.65635	8.65369	8.93933	9.13395	8.9954	8.96698	8.88629	9.01045	9.06189	8.83196	8.89101
PTPRF	9.78994	9.79951	10.0651	9.87294	9.88799	9.9899	9.7934	9.66676	10.0426	9.9516	9.81597	9.72581	9.70618	9.87788	9.87386	9.72699	9.77249	9.67222	10.0781	9.98705	9.78962	9.7708	9.75306	10.2659	9.98105	10.2628	10.3142	10.3147	10.207	10.1112	10.1924	10.2078	9.78676	9.75149	9.90275	10.1896	9.71046	9.76103	9.68055	9.66387
A2A8R0	9.30655	9.39811	9.11015	9.36664	9.1078	9.41824	8.8502	9.41489	9.31981	9.40934	8.98168	9.10739	9.12111	9.27475	9.63457	9.13437	9.24009	9.06231	9.37805	9.08418	8.98898	9.4898	9.28151	9.08745	9.40186	9.29896	9.29075	9.31845	9.42345	9.03323	9.33169	9.37116	9.56037	9.33688	9.31285	9.55659	9.34304	9.45579	9.19353	9.37116
TM201	9.19856	9.24801	8.85008	9.35028	9.26182	9.13447	9.18366	9.12931	9.34189	9.16622	9.16413	9.08867	8.9734	9.29512	9.21371	9.2981	9.40413	9.39989	9.43363	9.36961	9.32085	9.28416	9.56609	9.32494	9.54297	9.36487	9.50886	9.58333	9.38546	9.41422	9.47459	9.39337	9.11708	9.06476	9.22308	9.01884	9.25809	9.17972	9.29107	9.23298
OSBL9	10.5634	10.5323	10.5356	10.539	10.6159	10.6142	10.6062	10.5247	10.6159	10.5133	10.5	10.683	10.6691	10.5814	10.5106	10.6547	10.5035	10.5559	10.5816	10.4995	10.5615	10.5786	10.5961	10.5008	10.4259	10.418	10.5279	10.4341	10.5999	10.3279	10.5611	10.5955	10.6162	10.5253	10.4815	10.6061	10.7449	10.628	10.5796	10.5845
SHL2A	8.50123	8.30681	8.19903	8.3396	8.33206	8.29139	8.68021	8.18945	8.63358	8.3837	8.22256	8.64661	8.58124	8.77338	8.60202	8.83747	8.78265	8.48558	9.02448	8.95007	9.05532	8.82734	8.67242	8.60948	8.6072	8.89894	8.59742	8.62306	8.45338	8.16288	8.08905	8.58533	8.7852	8.61369	8.91102	8.57693	8.14827	8.90678	8.8164	8.60141
MED14	8.31447	8.17071	7.57594	7.98748	8.45546	8.21648	8.40364	8.71318	8.32916	8.36495	8.59575	8.23721	8.08571	8.33431	8.25536	8.41582	8.17902	8.45179	8.179	8.4299	8.14806	8.26772	8.44623	8.42287	8.41085	8.06966	8.04116	8.45647	8.2098	8.90452	8.19527	8.19411	8.41879	8.25165	8.3448	8.31454	7.94031	8.11736	8.54501	8.33826
A2ACQ1	8.78462	8.87108	8.48444	8.84489	8.88666	8.82073	8.72948	9.0424	8.72297	9.07203	8.8883	8.86959	8.96665	8.98154	8.9033	8.99457	9.04724	9.11095	8.85156	8.73625	8.99709	8.90396	8.88916	8.82999	8.96594	9.06314	8.91558	8.88204	8.88656	8.77151	9.09411	8.97711	8.95096	8.93984	8.94193	8.89052	8.79354	9.00767	8.88842	8.92361
PUSL1	8.71899	8.73307	8.45119	8.37984	8.5269	8.64738	8.45539	8.54387	8.55464	8.51428	8.48383	8.3675	8.35363	8.30668	8.53352	8.43871	8.3685	8.60519	8.56653	8.54792	8.40971	8.34904	8.61155	8.52438	8.66928	8.74957	8.53482	8.47459	8.52648	8.75154	8.54888	8.36515	8.17459	8.39547	8.57413	8.27708	8.40702	8.52843	8.36254	8.50594
DDI2	10.8512	10.8376	10.7293	10.7277	11.0162	10.9484	10.6658	10.8471	11.0162	11.0427	10.9788	10.9573	10.8763	11.0073	11.1231	11.0591	10.8763	10.8579	11.0791	10.9422	10.7647	10.9472	10.9536	11.0098	11.0726	11.1328	11.1023	11.0411	11.0618	11.0133	11.0844	11.199	10.9148	10.9557	10.9727	11.0722	10.9368	10.9385	10.7817	10.9065
A2AF33	8.04829	7.07627	7.86113	8.21306	8.07679	7.84645	8.23167	7.94107	7.94457	8.00656	7.61258	8.0444	8.4102	8.00406	7.75571	8.15843	8.15779	7.70765	8.04597	7.87826	7.74173	7.75544	7.81342	7.58049	6.7375	7.74172	7.78707	7.35214	7.63225	7.47667	7.65084	7.88462	8.14334	8.29071	7.80886	7.83908	7.81514	7.94649	8.07914	7.74109
A2AFK4	7.93065	8.06539	7.90797	7.98571	7.77166	7.91897	7.51471	7.25819	7.64522	7.96974	7.91871	7.77607	7.93248	7.69174	7.90039	7.72806	7.83509	7.72563	7.93206	8.10726	7.29135	7.87481	7.88385	8.46482	7.68577	8.11838	7.4956	7.45598	8.13492	7.98775	7.93335	7.93773	7.59402	7.70993	7.01469	7.89083	8.07031	8.0329	7.71072	7.7796
MED12	7.70578	7.69619	7.73366	7.58549	7.75015	7.79033	7.85028	7.6093	7.65985	7.50149	7.73656	7.88849	7.82911	7.83824	7.70688	7.91431	7.86566	7.95959	7.88136	7.70323	7.85817	7.88007	8.04013	7.98269	7.81023	8.16941	8.24897	8.01357	7.91063	7.99132	7.98517	7.86888	7.8002	7.70898	8.09614	7.95145	7.84545	7.92912	7.86966	8.06423
CKAP5	10.5848	10.5516	10.4386	10.5364	10.5193	10.6244	10.4383	10.4823	10.5769	10.5586	10.4905	10.5353	10.6335	10.5672	10.5531	10.529	10.5876	10.5674	10.5703	10.5428	10.5936	10.5831	10.5454	10.5966	10.4876	10.5927	10.5488	10.5457	10.5558	10.4459	10.506	10.5759	10.486	10.5253	10.4931	10.5892	10.546	10.5176	10.4927	10.5064
AMRA1	8.00684	7.95065	8.08763	7.68386	7.86105	8.32	7.84455	7.75297	8.17308	7.65226	7.84249	7.64578	7.91644	7.80582	7.85797	8.53744	6.98432	7.65777	7.88277	7.56041	7.95467	8.04878	7.80038	7.95332	8.01524	7.84364	7.73803	7.78664	7.979	7.77118	7.65572	7.75692	7.60594	8.13324	7.87572	8.08009	7.93021	8.40389	8.42425	8.17812
CAMP1	7.65917	7.44786	7.5396	7.62946	7.77437	7.94281	7.70882	7.55899	7.86588	7.82784	7.65382	7.93796	7.66687	7.97854	7.90973	7.65272	7.92649	7.62094	7.79164	7.52446	7.6531	7.86829	7.51427	7.69493	7.75679	7.80337	7.79684	7.56708	7.42217	7.71755	7.66998	7.6493	7.63453	7.94922	7.59853	7.84706	7.43219	7.45693	7.67067	7.85217
A2AHR2	9.50066	9.47941	9.46323	9.60479	9.58208	9.72255	9.54568	9.27293	9.66677	9.50679	9.34818	9.47962	9.47581	9.43412	9.46365	9.35869	9.5016	9.39124	9.57662	9.49743	9.45325	9.46189	9.41149	9.33691	9.41143	9.46528	9.47064	9.53504	9.62643	9.31682	9.53691	9.69345	9.55873	9.50382	9.69039	9.79138	9.45887	9.47204	9.42638	9.39873
NDOR1	8.86078	8.54899	8.81648	8.39678	8.50934	8.50353	8.54935	8.6329	8.56215	8.65662	8.69573	8.59737	8.5035	8.49341	8.64771	8.66133	8.41284	8.55482	8.50491	8.48483	8.49349	8.67169	8.65446	8.08797	8.49847	8.48885	8.41276	8.59987	8.491	8.63042	8.48838	8.56139	8.69215	8.56068	8.36752	8.47345	8.57445	8.6765	8.64519	8.47026
1A1L1	8.45064	8.54126	8.68256	8.51584	8.60923	8.64904	8.72407	8.49099	8.61811	8.40795	8.41098	8.67538	8.61321	8.69587	8.63595	8.52105	8.72316	8.59031	8.66159	8.65687	8.70476	8.62556	8.65805	8.68059	8.63452	8.58795	8.55892	8.70107	8.48559	8.26808	8.57226	8.50623	8.64231	8.71433	8.7505	8.5136	8.68595	8.5619	8.64868	8.54908
NDUF6	9.52706	9.51786	9.64595	9.593	9.53311	9.68459	9.64891	9.42502	9.48382	9.48811	9.59946	9.49113	9.62291	9.60149	9.47682	9.53428	9.63819	9.78352	9.53015	9.56145	9.55913	9.60649	9.55081	9.63952	9.61866	9.69908	9.59801	9.65946	9.55031	9.63102	9.58465	9.5512	9.50046	9.46646	9.58676	9.61108	9.71119	9.49039	9.48704	9.53522
VIR	8.05561	8.06393	7.92361	7.88882	8.08866	8.22376	8.0653	8.34134	8.15503	8.18631	8.06088	8.00853	8.21509	7.76719	8.04194	8.1595	8.03435	7.90267	8.26142	7.94117	8.00788	8.25572	8.03094	7.50612	7.85878	8.10378	8.11495	7.91178	7.92709	7.74164	8.05054	8.01621	7.91843	8.09715	7.96545	7.91711	8.21024	8.19663	7.946	8.14727
MA1B1	9.25161	9.24123	9.08355	9.30297	9.24141	9.20542	9.37129	9.22707	9.07876	9.08651	9.18839	9.08855	9.27186	9.19725	9.09712	9.19615	9.0445	9.07715	9.22303	9.15299	9.15729	9.15875	9.00911	9.13165	9.14082	9.1317	9.15427	9.12265	9.1977	8.92982	9.26505	9.20683	9.32051	9.34327	9.18563	9.18714	9.38068	9.3142	9.20929	9.25164
A2AJ72	10.4634	10.4218	10.0179	10.2724	10.3055	10.2999	10.2326	10.3376	10.2878	10.2976	10.3105	10.3477	10.4104	10.3618	10.3559	10.4048	10.3198	10.4281	10.3886	10.3354	10.336	10.3992	10.4481	10.2777	10.2928	10.3461	10.2347	10.2329	10.2715	10.2107	10.223	10.24	10.2995	10.2035	10.1322	10.2232	10.3049	10.239	10.1933	10.3774
PLPL7	9.06682	8.85826	8.67963	9.00297	9.0496	9.20076	8.80033	9.12077	8.96602	9.15832	8.98609	9.12738	9.09328	9.02711	9.06612	9.06835	9.1148	9.13957	9.11342	9.17387	9.00277	9.16157	9.33397	9.29187	9.28412	9.34724	9.26222	9.10976	9.17082	8.92088	9.2046	9.21377	9.18458	9.17464	9.16751	9.06987	9.23175	9.19866	9.15543	9.28558
MA7D1	9.61806	9.60522	9.35485	9.66675	9.67131	9.57015	9.57248	9.75525	9.64564	9.72239	9.64225	9.78718	9.82133	9.82005	9.73384	9.8267	9.86696	9.70569	9.75541	9.61577	9.77185	9.78243	9.60416	9.53245	8.97819	9.39295	9.56743	9.54188	9.61691	9.70821	9.36093	9.6653	9.72044	9.7919	9.6252	9.45063	9.67436	9.64235	9.52253	9.67961
FGGY	11.026	11.0745	11.4177	10.9656	11.1223	11.143	10.7512	10.4479	11.1522	11.2696	11.102	10.4178	10.8774	10.8518	11.1532	10.7597	10.9531	10.6822	11.1693	11.1437	10.8054	10.779	10.693	11.3371	11.3064	11.406	11.3381	11.4634	11.4384	11.3861	11.3532	11.4049	10.9754	10.9259	11.2756	11.4914	10.6865	10.8249	10.8846	10.9912
FOCAD	10.4083	10.4692	10.4184	10.4773	10.5215	10.512	10.3384	10.4522	10.4913	10.5422	10.5571	10.4656	10.4696	10.4632	10.565	10.4925	10.5104	10.3756	10.5171	10.507	10.4826	10.4558	10.4618	10.4118	10.4034	10.5025	10.5133	10.4226	10.4403	10.4887	10.4234	10.4759	10.509	10.4717	10.5334	10.467	10.4117	10.3597	10.4818	10.5225
ACNT1	10.5047	10.4807	10.7098	10.4922	10.7737	10.5846	10.6803	10.2393	10.616	10.4963	10.6116	10.5209	10.5688	10.6366	10.6131	10.526	10.5529	10.4114	10.5272	10.7668	10.587	10.6956	10.7733	10.5554	10.2305	10.5619	10.4762	10.3806	10.5143	10.3047	10.4634	10.3601	10.5849	10.5119	10.4713	10.5482	10.5758	10.4574	10.4718	10.6089
S35D1	10.5556	10.6065	10.5208	10.5036	10.3789	10.3609	10.7264	10.4568	10.6357	10.5324	10.7373	10.6339	10.438	10.678	10.481	10.462	10.5262	10.5661	10.2878	10.6563	10.4707	10.4061	10.6223	10.7128	10.3623	10.5399	10.4438	10.4845	10.4123	10.7398	10.5308	10.3452	10.379	10.5867	10.5637	10.3805	10.255	10.2752	10.6659	10.5458
PTN3	8.40101	8.4329	8.47476	8.37872	8.48136	8.52839	8.40952	8.2625	8.60229	8.46868	8.34659	8.29596	8.27953	8.36855	8.40231	8.48622	8.40071	8.26256	8.58919	8.33723	8.3377	8.36124	8.46577	8.28194	8.19649	8.30341	8.35099	8.50138	8.47623	8.37052	8.46208	8.50041	8.43544	8.29604	8.54116	8.51176	8.30415	8.43814	8.45478	8.35601
SHRM2	8.78822	8.75783	8.62878	8.76303	8.89384	8.7775	8.84305	8.6638	8.8276	8.86399	8.7237	8.69938	8.85581	8.73926	8.81516	8.75394	8.96654	8.84914	8.92069	8.8672	8.86546	8.9384	8.82141	8.8263	8.74263	8.91302	8.89831	8.92137	8.93034	8.85886	8.85788	8.91802	8.89241	8.76481	8.79017	8.76278	8.77768	8.90464	8.84318	8.88226
DJC25	9.62946	9.68117	9.24995	9.54957	9.71693	9.62509	9.59904	9.52784	9.77293	9.66313	9.48625	9.74724	9.56437	9.67609	9.48534	9.44428	9.69858	9.66972	9.71771	9.59735	9.61877	9.5717	9.64683	9.63937	9.77626	9.8335	9.73472	9.7664	9.72269	9.69738	9.65715	9.74056	9.6996	9.70541	9.65446	9.73192	9.57537	9.59844	9.70524	9.59899
NDUF8	7.88908	8.20702	7.80576	8.124	8.13223	8.38884	8.08547	8.04322	8.34735	8.08756	8.04866	8.15712	7.98852	8.01476	7.97999	8.04933	8.26952	8.00921	8.23778	8.32218	8.16926	8.1682	8.19597	8.26554	8.29119	8.37241	8.37845	7.93556	7.86631	8.31016	8.2953	8.15944	7.9117	7.95876	8.16112	8.27075	8.22213	8.01076	7.67657	7.86869
UBR4	10.172	10.1815	10.1154	10.2358	10.1905	10.2221	10.2279	10.1967	10.1783	10.1399	10.1801	10.2786	10.2461	10.2432	10.2202	10.2112	10.252	10.1929	10.2366	10.231	10.2906	10.2501	10.2748	10.13	10.0482	10.1175	10.166	10.1116	10.1596	10.0666	10.0791	10.1144	10.2213	10.1672	10.1606	10.1504	10.1981	10.1876	10.2071	10.211
KLD7A	10.0183	10.1225	9.59877	9.85943	9.8704	9.94466	9.6109	9.51273	9.84484	9.75858	9.63251	9.38794	9.75741	9.69427	9.82728	9.64173	9.97399	9.79171	10.0864	9.93817	9.77854	9.75436	9.49201	9.78217	9.69675	9.79342	9.82406	9.81071	9.80518	9.63836	9.7389	9.8622	9.5993	9.77506	9.97734	9.94996	9.87439	9.99329	9.77163	9.95616
FMNL2	9.0953	9.08646	9.14899	9.14349	8.95443	9.09817	9.23225	9.06754	8.94373	8.99636	9.12908	9.07469	9.20471	8.94929	9.10951	9.15739	8.98463	9.19131	9.09228	8.88139	9.05365	9.08462	9.18667	9.15284	9.02075	9.0997	8.95963	9.07259	9.12585	9.04182	9.07287	9.04196	9.19643	9.09906	9.07733	9.1511	9.17134	9.18415	9.07278	9.04091
NDUF5	8.70385	8.77794	8.88412	8.90609	8.98452	9.03158	8.93841	8.73661	8.9816	8.88245	8.72244	8.94078	8.90804	8.76832	8.84699	8.76132	9.00616	8.74836	8.84363	8.96591	8.95235	8.88071	8.91176	9.03663	8.9187	9.00181	9.10949	8.93379	8.99705	9.06234	8.97401	8.96782	8.80936	8.95536	9.10523	9.06294	8.93827	8.99343	8.87455	8.68859
TBB1	11.1372	11.2167	11.0555	11.2619	11.2341	11.4557	11.4119	11.3523	11.2469	11.2601	11.2503	11.1742	11.4279	11.2675	11.4963	11.4793	11.3908	11.341	11.456	11.3534	11.4185	11.4511	11.3559	11.5778	11.3825	11.2947	11.3476	11.1135	11.1084	11.2987	11.2362	11.1454	11.1632	11.3272	11.4091	11.2795	11.0686	11.3905	11.3432	11.0274
RTF1	9.2743	9.20527	9.0647	9.0281	8.97152	9.06501	8.91343	8.90968	9.06664	9.15286	9.01924	8.95153	9.07023	8.99065	9.04859	8.99166	9.08996	8.97053	9.05247	9.22355	8.98332	9.01393	9.06637	9.1858	9.05751	9.16065	9.10074	9.18241	9.18961	8.95253	9.13348	9.26572	9.04119	9.051	9.09391	9.09771	9.02541	9.09544	9.00243	9.10919
SKT	8.57189	8.64146	8.49956	8.68881	8.73686	8.58419	8.75125	8.53812	8.71317	8.5784	8.44341	8.7353	8.70059	8.78308	8.6955	8.64007	8.80113	8.66853	8.56539	8.73991	8.74235	8.74519	8.6076	8.65264	8.67378	8.71184	8.71246	8.67536	8.73242	8.64155	8.72581	8.63726	8.64059	8.64088	8.73107	8.57144	8.67931	8.56338	8.5297	8.60724
PPIG	9.81788	9.93613	9.44853	9.91797	9.80108	9.86545	9.87236	9.86152	9.83828	9.78822	9.90908	9.83972	9.77726	9.8734	9.87591	9.8846	9.97095	10.0256	9.96154	9.95445	9.89526	9.9368	9.91599	9.78194	9.98071	9.84842	9.94448	9.93599	9.85523	9.70918	9.82755	9.86068	9.75763	9.85925	9.83272	9.78859	9.81238	9.79758	9.80273	9.88119
ITA8	8.94125	8.88545	8.69166	8.83023	8.78474	8.7696	8.96538	8.84398	8.7636	8.94782	8.98611	8.61025	9.06341	8.76932	8.79836	9.01777	9.07726	9.01332	8.94505	9.03963	8.86252	8.89461	8.78367	8.90206	8.93691	8.97523	8.97278	8.91598	8.9855	8.73432	8.68984	8.75296	9.0134	8.9267	9.11282	8.90041	8.89468	9.16866	9.07269	8.96566
A2AS37	9.31756	9.35189	9.13329	9.32747	9.42035	9.42822	9.10721	9.3003	9.40215	9.46029	9.45267	9.4823	9.41448	9.50751	9.53266	9.37583	9.33782	8.97868	9.4221	9.37019	9.42324	9.31061	9.20984	9.40035	9.14815	9.23835	9.36921	9.31517	9.43405	9.371	9.40503	9.41574	9.28079	9.37866	9.42357	9.3075	9.24353	9.25532	9.3012	9.34811
GDAH	12.3417	12.5222	12.3449	12.3861	12.4599	12.4286	12.4142	12.216	12.4363	12.4143	12.2024	11.9584	12.3339	12.1067	12.3548	12.4339	12.4555	12.3834	12.6478	12.6046	12.4759	12.4891	12.3995	12.5917	12.7499	12.7657	12.5925	12.6505	12.6607	12.493	12.5832	12.8368	12.4396	12.5978	12.6084	12.5792	12.5598	12.7056	12.4712	12.4961
AGRIN	9.15136	9.10168	9.05759	9.16887	9.15521	9.02277	9.2413	9.22171	9.02131	8.93827	9.12664	9.30484	8.78694	9.21365	9.18727	9.3511	9.13211	9.39995	9.02917	9.20086	9.2372	9.29534	9.40267	8.92524	9.06701	8.99898	9.00876	9.00157	8.98023	8.88253	8.99694	9.13016	8.70481	9.06348	8.99469	8.64699	9.28294	9.19947	9.10247	9.15982
TITIN	10.5166	10.3893	10.1838	10.4616	10.4238	10.3419	10.2562	10.1004	10.3695	10.5162	10.4849	10.256	10.3623	10.3337	10.2132	10.8279	10.5993	11.0402	10.2541	10.446	10.932	10.6844	10.1184	10.2766	11.0548	10.1344	11.1323	10.6623	10.4653	10.7067	11.0233	10.5174	10.133	10.1912	10.7604	10.5952	10.4522	10.1629	10.7629	10.4112
SCMC2	10.2999	10.4754	10.0421	10.3392	10.2142	10.2889	10.1326	10.2936	10.1944	10.3469	10.3892	10.0463	10.2467	10.1697	10.3272	10.1476	10.2792	10.5581	10.3203	10.3561	10.2747	10.1874	10.1743	10.4084	10.5983	10.6512	10.6369	10.5019	10.5109	10.4929	10.6391	10.4308	10.2812	10.2173	10.346	10.4112	10.3914	10.2684	10.2936	10.3385
RENT2	9.43315	9.42922	9.21882	9.32533	9.30735	9.24337	9.35623	9.23171	9.39192	9.31735	9.29502	9.18206	9.36055	9.30689	9.38997	9.34533	9.39177	9.25122	9.46456	9.3381	9.36663	9.32787	9.33606	9.36135	9.37987	9.48662	9.46232	9.45324	9.42649	9.44202	9.34597	9.33261	9.26957	9.38145	9.3925	9.35656	9.28009	9.35913	9.28722	9.35067
DHTK1	12.1914	12.2714	12.1759	12.0832	12.1899	12.3284	11.9398	11.8087	12.2996	12.2957	12.0644	12.0463	11.9708	11.945	12.0955	11.939	12.0924	11.9732	12.2221	12.2133	11.8746	11.9493	11.9919	12.4009	12.6485	12.6159	12.5954	12.6524	12.5594	12.1172	12.5627	12.5516	11.9502	11.9994	12.3214	12.6563	12.1308	12.0486	11.8178	12.1084
S43A3	9.46279	9.31708	8.72616	9.522	9.6888	9.54135	9.39699	9.56761	9.50366	9.75851	9.7087	9.65625	9.70114	9.57493	9.5832	9.52498	9.56734	9.87526	9.59179	9.63751	9.73881	9.80217	9.98148	9.69856	10.0568	10.0186	9.70904	9.6824	9.50344	9.64337	9.835	9.77962	9.83691	9.76264	9.72867	9.74003	9.63061	9.77544	9.79153	9.55666
RBGP1	9.14579	9.12559	9.0221	9.09507	9.12772	9.12058	9.12771	9.13318	9.04133	9.15625	9.12413	9.09239	9.22191	9.06536	9.06528	9.19128	9.09981	8.99612	9.1568	9.10837	9.15968	9.17883	9.12779	8.9673	9.06145	9.1058	9.18542	9.02628	9.00317	9.05264	9.00116	9.10159	9.13216	9.08454	9.04842	9.04647	9.05711	9.07497	9.1584	9.17383
ARGAL	9.37016	9.30717	9.05627	9.23292	9.32271	9.30669	9.22942	9.22733	9.27378	9.31809	9.24615	9.42508	9.31969	9.4458	9.33558	9.43581	9.1748	9.16535	9.36441	9.18669	9.23307	9.3431	9.20143	9.19355	8.92043	9.0519	9.13591	9.19241	9.22565	9.02386	9.21752	9.2437	9.30787	9.27327	9.16086	9.30615	9.26313	9.2082	9.1567	9.29102
LYCHS	9.03859	8.13855	8.54423	8.58136	8.65875	8.92101	8.62336	8.41221	8.78659	9.04495	8.75302	8.64982	8.50237	8.55436	8.62646	8.38514	8.49271	8.1911	8.70066	9.02491	9.02979	8.64876	8.59473	9.03953	9.12124	9.19135	9.06678	8.99717	9.06185	9.43644	9.08914	8.91481	8.17082	8.70266	8.86067	8.77377	9.28256	8.8201	8.73861	8.72832
MOCS3	11.0722	11.0436	10.988	11.1819	11.1765	11.1476	11.1617	11.0358	11.0843	10.9971	10.9526	11.1282	11.093	11.1349	11.096	11.0382	11.2079	10.9692	11.2048	11.1234	11.1686	11.0927	11.024	11.0205	10.9243	11.0521	11.093	10.9646	11.0666	11.0186	10.9628	11.0151	10.9771	11.0349	11.0277	11.052	11.1277	11.1494	11.0144	11.1158
LAS1L	8.70079	8.809	8.57732	8.78527	8.72976	8.71393	8.71431	8.59406	8.74642	8.71126	8.6584	8.80826	8.65402	8.75095	8.71018	8.69914	8.75934	8.8174	8.68735	8.80565	8.76057	8.74264	8.81391	8.80251	8.79613	8.75704	8.72837	8.6397	8.74425	8.69014	8.80785	8.76916	8.76902	8.80358	8.72098	8.78244	8.72451	8.77446	8.64488	8.72996
ARI1A	8.7773	9.08628	9.07156	8.81081	8.8499	8.81199	8.88483	8.73537	8.88565	8.81948	8.63335	8.83979	8.95764	8.91	9.04713	8.96269	9.05845	8.96049	8.94321	8.92523	8.96741	9.00962	8.96425	8.90304	8.95225	8.99212	8.93167	9.05253	8.99694	8.88345	8.89574	8.97554	8.80771	8.97391	8.84701	8.81458	8.73128	9.0144	8.95644	8.85559
KALRN	9.20541	9.23133	9.36569	9.28127	9.50771	9.41479	9.35417	9.05746	9.38108	9.06221	9.15054	9.10128	9.22462	9.10787	9.21762	9.25446	9.04207	9.09381	9.33583	9.30389	9.32855	9.40533	9.39272	9.21299	9.29576	9.38128	9.36005	9.41843	9.46655	9.13182	9.29548	9.49235	9.22363	9.43877	9.46478	9.45098	9.40168	9.43957	9.40985	9.20444
BLT3B	8.99995	8.83763	9.02311	8.97329	9.06756	9.09303	9.07597	8.90417	9.10325	8.98072	8.91733	9.01501	9.01388	8.93456	8.97702	8.96115	8.98311	9.0467	9.07593	9.03368	9.06553	9.12411	9.10939	8.88667	9.05399	8.96718	9.05199	9.0895	9.09184	9.00728	9.02142	9.04227	9.02076	9.00274	9.01634	9.00464	9.03856	8.93313	9.04833	8.92333
DEN5B	9.29246	9.29535	9.22287	9.24261	9.31985	9.30228	9.2121	9.28441	9.31205	9.35113	9.31074	9.35861	9.30726	9.32684	9.38417	9.3152	9.40035	9.36909	9.40391	9.37836	9.36081	9.38802	9.3639	9.37538	9.33922	9.38988	9.30759	9.30731	9.32499	9.22232	9.29197	9.352	9.33146	9.24836	9.31793	9.28843	9.32905	9.30925	9.26082	9.34664
TYW5	7.65244	8.08769	7.91527	8.13466	8.35113	8.2627	7.23224	8.27471	8.3464	8.15905	8.10882	8.03228	7.88955	8.21025	8.14824	8.06863	8.38115	8.14475	8.25405	8.57415	8.2914	8.06286	8.34519	8.16398	8.17006	8.23042	7.85877	8.18902	8.43403	7.96602	7.82924	8.27896	8.18649	8.48586	8.09551	8.01537	8.12493	8.30075	8.35881	8.17504
KANL3	7.21607	7.00136	7.28982	7.3647	7.15918	6.58402	7.22155	6.92024	7.03023	7.24275	7.4768	7.14208	7.02342	7.27071	7.13014	6.58598	6.89654	6.7998	6.82971	6.85371	7.35833	7.04665	6.97097	7.35322	6.42614	2.36874	7.63767	7.51144	7.25979	6.91129	7.41736	7.36186	7.0338	7.67026	7.11317	7.08986	7.16693	6.63583	7.10106	7.11441
TRM1L	9.348	9.25577	9.20491	9.43468	9.4219	9.34132	9.35392	9.43499	9.34544	9.42899	9.36861	9.32799	9.38465	9.43921	9.3789	9.38713	9.46065	9.37974	9.49067	9.39379	9.5758	9.50206	9.45806	9.41242	9.22041	9.33396	9.29576	9.25969	9.35497	9.13441	9.27828	9.29169	9.46413	9.43937	9.41148	9.34566	9.32319	9.40822	9.37583	9.4673
A2RTH5	9.50258	9.5162	9.67118	9.62367	9.50921	9.53312	9.66604	9.39459	9.60466	9.41997	9.36594	9.55652	9.59353	9.57374	9.52651	9.48844	9.57543	9.4508	9.58918	9.60258	9.5955	9.55669	9.50494	9.55088	9.57023	9.65798	9.6163	9.67625	9.65195	9.66605	9.56243	9.56866	9.58448	9.59036	9.60693	9.65464	9.47365	9.65917	9.60421	9.43011
RSRC2	8.51411	8.3083	8.07725	8.40084	8.34887	8.50608	8.20531	8.28211	8.41328	8.28859	8.22007	8.1775	8.53521	8.46266	8.26293	8.29428	8.52486	8.50237	8.41637	8.53906	8.37374	8.48491	8.19259	8.35741	8.22679	8.39965	8.54252	8.50683	8.45884	8.36592	8.24217	8.3595	8.44269	8.40439	8.34541	8.4656	8.1341	8.44132	8.37265	8.35935
TBC8B	9.63844	9.56869	9.37876	9.63216	9.63604	9.66568	9.55019	9.61133	9.64831	9.68181	9.63825	9.81912	9.71112	9.73744	9.66579	9.61711	9.6962	9.5806	9.69395	9.63772	9.71001	9.7472	9.61309	9.42705	9.31333	9.53016	9.48167	9.41971	9.52373	9.38323	9.42932	9.53586	9.64313	9.60708	9.59539	9.62004	9.58627	9.53307	9.53287	9.65252
RGPA2	9.72315	9.70373	9.68837	9.76665	9.78843	9.76112	9.77786	9.8428	9.82789	9.8527	9.73033	9.82137	9.97392	9.89672	9.82861	9.84579	9.81138	9.92499	9.80763	9.94382	9.81149	9.85751	10.002	9.90135	9.65146	9.63986	9.81039	9.75809	9.86697	9.81345	9.67127	9.66237	9.92455	9.805	9.78268	9.86173	9.98364	10.0375	9.87277	9.78752
TTC38	11.2552	11.2832	11.185	11.268	11.3388	11.3584	11.2382	11.178	11.3039	11.2437	11.1709	11.3985	11.2585	11.2859	11.2495	11.2135	11.2089	11.2842	11.3198	11.3989	11.3192	11.3644	11.4012	11.3118	11.5114	11.5645	11.4717	11.554	11.429	11.2167	11.4877	11.4423	11.3344	11.2348	11.3531	11.4858	11.3771	11.2477	11.1605	11.2704
GL1D1	8.44387	8.45347	8.59523	8.38996	8.61879	8.59535	8.45992	8.13358	8.55987	8.56656	8.37108	8.67608	8.40099	8.54581	8.55378	8.26972	8.55917	8.37009	8.43861	8.70783	8.47808	8.61044	8.59908	8.9311	9.14719	9.07529	8.95486	8.90419	8.93136	8.93606	8.93386	9.00906	8.36095	8.27651	8.61119	8.78784	8.40411	8.44194	8.28302	8.3651
GBP4	10.2564	10.363	10.1765	10.7213	10.7889	10.4995	10.47	10.2652	10.1997	10.6502	10.5431	10.2766	10.7624	10.64	10.8593	10.3366	10.5765	10.1889	10.837	10.6825	10.7184	10.9815	10.5297	10.3068	9.69673	10.0479	9.84693	9.52993	9.91378	10.2976	10.0039	10.0252	10.6689	10.9085	10.2919	10.0568	10.7485	10.5476	10.2369	10.4158
CO6A5	9.22743	8.97246	9.01134	9.05536	9.70683	9.04492	9.37026	9.41021	9.19968	9.04308	9.1247	8.79673	8.4929	9.08734	9.30728	9.35377	9.19456	9.21707	9.361	9.37108	9.42856	9.1262	8.96681	9.09595	9.4259	8.9824	9.36706	9.62447	8.97161	9.15814	9.01506	9.27797	8.47813	9.64432	9.37202	8.5898	9.44582	9.19312	9.45174	9.25699
PHF11	8.88784	9.11789	8.35715	9.50176	8.96524	8.88229	9.79562	9.02456	8.69852	8.61461	9.07157	9.08919	9.34265	9.08266	8.75736	8.63672	10.1788	8.9541	9.60032	9.45129	9.47891	9.11111	9.03047	8.8997	8.43203	8.47244	8.78979	8.88349	8.38022	9.0492	8.54745	8.6733	9.11204	9.24567	9.04882	8.35723	9.08572	9.70624	8.95203	8.88765
METH	8.73561	8.7562	8.6977	8.75312	8.71085	8.83007	8.88633	8.91051	8.65446	8.78737	8.69727	8.53684	8.92932	8.7696	8.55366	8.86135	8.75653	8.78243	8.87606	8.88417	9.0162	8.91783	8.81349	8.74146	8.75888	8.85435	8.73047	8.93198	8.89886	8.85227	8.61152	8.76579	8.938	8.9622	8.91648	8.95677	8.85578	8.97236	8.90316	8.88917
EXC6B	8.88598	8.78637	8.62351	8.8276	8.80289	8.9638	8.86211	8.84614	8.78156	8.75686	8.56114	8.79677	8.87475	8.76997	8.7624	8.98152	8.90554	8.93983	8.73114	8.6321	8.86976	8.68271	8.71042	8.83455	8.68414	8.45039	8.79662	8.61484	8.5601	8.86556	8.76629	8.71179	8.5257	8.64783	8.76927	8.43307	8.52732	8.55704	8.64197	8.77002
MIPEP	10.0054	10.0537	10.1577	10.0405	10.0855	10.1503	9.90044	9.94027	10.0721	10.0799	10.0158	9.85723	9.99429	9.97353	9.97576	9.94429	10.0329	9.98745	10.1173	10.077	10.0898	10.0945	10.0582	10.0103	10.02	10.0939	10.1378	10.0712	10.1129	10.0588	10.0556	10.1189	10.0319	10.0726	10.1614	10.1766	10.0328	9.92353	9.94761	10.0096
ARMT1	9.53728	9.59456	9.47562	9.45953	9.50257	9.55161	9.49748	9.53941	9.44774	9.46978	9.47248	9.52669	9.59804	9.5465	9.45614	9.58097	9.56631	9.53821	9.54442	9.57859	9.56642	9.61227	9.56109	9.55476	9.41259	9.47713	9.55092	9.4003	9.38437	9.47163	9.43458	9.38026	9.51157	9.49237	9.46891	9.48947	9.47095	9.51956	9.46865	9.48484
RBG1L	9.22707	9.24976	9.30952	9.24124	9.20149	9.33728	9.17569	9.13643	9.30625	9.35096	9.263	9.12022	9.25385	9.26321	9.29831	9.21232	9.38088	9.16396	9.42077	9.3941	9.3118	9.3202	9.27982	9.43215	9.35584	9.43195	9.39943	9.37041	9.31137	9.45524	9.29999	9.31648	9.26626	9.30566	9.33575	9.40888	9.19778	9.28501	9.24181	9.21963
MMRN2	8.59285	8.14724	8.26083	8.32547	8.49088	8.41903	8.31949	8.49345	8.47742	8.29543	8.42911	8.38568	8.36832	8.23487	8.25144	8.11308	8.48939	8.4356	8.55684	8.45794	8.57522	8.53384	8.315	8.20182	8.25341	8.26131	8.36925	8.34771	8.28367	8.19676	8.41483	8.25306	8.01021	8.55143	8.44713	7.82592	8.52832	8.67253	8.75541	8.7166
A6H6J2	9.68255	9.69916	8.82658	10.2231	9.91883	9.98522	10.119	9.55922	9.58356	10.2862	9.40464	9.94172	9.83085	9.25835	9.77016	9.10484	10.1099	9.86901	10.4909	9.84597	9.48829	9.71568	10.343	10.794	10.5108	11.1739	10.9647	10.9603	10.6686	10.2312	10.8654	10.5607	9.38467	9.72594	10.3029	10.1816	9.44621	10.1869	9.76775	9.6566
DEN4C	9.32199	9.21786	9.20589	9.22726	9.21667	9.19673	9.20799	9.30863	9.2668	9.28323	9.19695	9.28134	9.32405	9.32254	9.28476	9.27109	9.3215	9.30961	9.25954	9.26956	9.28998	9.37134	9.35987	9.16456	9.1673	9.30074	9.28297	9.23286	9.27382	9.19244	9.18	9.22829	9.29408	9.28293	9.24398	9.23068	9.26277	9.20769	9.23117	9.25481
RHG31	7.89952	8.03801	7.9639	8.07892	7.99934	8.04228	8.00134	7.76518	8.0902	8.09842	7.8471	7.63699	7.76576	7.72872	7.84615	7.87339	7.84249	8.09681	8.00499	8.04506	7.90734	7.70629	7.78789	7.99897	7.95274	8.04424	8.14351	7.71493	7.88455	8.13862	7.81822	7.86131	7.75727	8.04506	7.99253	8.01838	7.83448	7.8406	7.86061	8.09496
D19L1	9.01403	9.1091	8.92048	9.30602	9.05861	9.19368	9.21707	9.01236	9.25191	9.17841	9.11331	9.36166	9.10801	9.21474	9.12289	8.98185	9.37949	9.19002	9.37141	9.25047	9.11219	9.08363	9.1576	9.34043	9.46935	9.43328	9.44285	9.4266	9.40643	9.45067	9.4857	9.54456	9.11396	9.11615	9.35894	9.32319	9.22477	9.30363	9.00756	9.19759
ITIH4	11.0969	11.2366	10.9119	10.7847	11.1372	10.9404	10.909	10.7513	11.2608	10.9883	11.1786	11.2602	10.8722	11.1488	11.2333	11.4829	10.7483	10.6967	11.234	10.9264	10.8965	10.9468	10.9473	11.006	10.949	10.8879	10.7982	11.0516	10.9568	10.6826	10.8855	11.2364	11.0707	10.965	10.9184	10.928	10.9159	10.9456	10.9021	10.9438
A6ZI46	10.6762	10.7204	9.9881	10.028	10.455	10.8614	9.82103	11.201	10.3223	10.8976	10.3574	10.6997	10.7359	10.3987	10.4751	10.9588	10.14	10.1941	11.4945	11.4967	10.1368	10.2117	10.0518	11.9425	9.98815	11.5986	10.4226	13.0452	9.10224	12.0147	10.2383	11.0877	10.102	10.4129	11.9023	12.2105	12.0359	9.77618	9.50624	12.1138
EKI2	9.94959	9.94001	10.0909	10.2155	10.2358	10.2622	10.1218	10.1493	10.2199	10.2166	10.1007	10.4694	10.2637	10.2588	10.1486	9.94337	10.1011	10.2041	10.068	10.1306	10.1129	10.2386	10.2012	10.1232	9.99984	10.0919	10.1797	10.1317	10.1114	9.87447	10.2101	10.1644	10.2345	10.1363	10.1048	10.1933	10.4428	10.0573	9.87847	9.97268
THADA	9.19149	8.98166	8.92131	9.02029	9.2666	9.16189	8.96574	9.17222	9.15694	9.17914	9.12169	9.10449	9.10492	9.21595	9.03855	9.00457	9.09587	9.06431	9.21669	9.1418	9.0768	9.10911	9.12145	8.65238	8.80091	8.8867	9.00446	9.00203	8.92274	9.1502	8.5984	8.82574	9.19652	9.23506	9.12072	8.96845	9.05403	9.03796	9.12309	9.25513
CISD3	10.8149	10.966	10.8803	10.7737	10.9213	10.9428	11.0779	10.9279	10.894	10.8201	10.9307	10.987	10.8854	10.9742	10.929	11.069	10.8004	10.9175	10.8582	10.9365	10.9425	11.0184	11.0303	10.9966	11.1254	11.0481	10.9934	10.935	11.2621	10.8638	11.0773	11.1557	10.9465	10.9108	10.8634	10.8288	11.1191	10.9244	10.8408	10.8288
B1ART2	9.4923	9.49363	9.37728	9.45073	9.43592	9.44591	9.39453	9.37198	9.39134	9.34826	9.3786	9.35003	9.43705	9.38959	9.26851	9.46621	9.38356	9.48793	9.41649	9.43573	9.36149	9.41834	9.53009	9.50769	9.52107	9.54506	9.59361	9.55108	9.56066	9.53669	9.52586	9.45901	9.46898	9.42178	9.43679	9.51828	9.43985	9.41963	9.46721	9.47614
CA122	8.61561	8.81218	8.3854	8.8121	8.73883	8.79814	8.60277	8.42325	8.62135	8.60837	8.84205	8.85069	8.82154	8.74243	8.75492	8.72392	8.9513	8.76439	8.87549	8.87701	8.73018	8.74926	8.68113	8.44428	8.50871	8.69724	8.82835	8.53656	8.70678	8.6324	8.68842	8.84402	8.62589	8.60649	8.66217	8.65865	8.88256	8.73688	8.6597	8.8358
PEX10	9.53888	9.51637	9.65805	9.48759	9.41099	9.49438	9.49692	9.36109	9.50533	9.16368	9.31538	9.27004	9.39458	9.26741	9.36745	9.34103	9.14364	9.13024	9.3508	9.33389	9.34077	9.42445	9.22041	9.46853	9.27823	9.44995	9.33314	9.40737	9.60046	9.65041	9.44144	9.31891	9.39058	9.2538	9.23544	9.19579	9.22125	9.14688	9.12881	9.27031
B1AUN2	10.6565	10.6472	10.5945	10.6841	10.6738	10.6608	10.7001	10.6529	10.6399	10.6268	10.5908	10.7365	10.6959	10.7246	10.6772	10.7122	10.7071	10.74	10.7433	10.7392	10.8354	10.7823	10.7949	10.4481	10.4096	10.4695	10.5292	10.4699	10.5098	10.4073	10.3799	10.49	10.7137	10.6992	10.6029	10.5688	10.614	10.6749	10.7504	10.6659
B1AUY3	8.1043	8.21015	8.01126	8.06363	8.19805	7.83187	8.03954	8.13643	8.0416	8.03806	8.20316	7.71164	8.08957	8.10552	8.25879	8.20562	7.81347	7.70759	7.89871	7.98487	7.92504	7.84084	7.89168	7.70653	7.53989	7.97303	7.90957	7.60564	7.88355	8.03767	7.50807	7.90118	8.12496	8.00027	7.62913	7.76131	7.9062	8.23276	7.77734	8.26451
UPP	8.69296	8.59997	8.38251	8.64894	8.53045	8.62343	8.76226	8.66227	8.58334	8.5091	8.46538	8.55912	8.62857	8.60887	8.61225	8.47762	8.70559	8.63893	8.56471	8.70055	8.63881	8.65894	8.69636	8.2276	8.37827	8.58871	8.52699	8.4103	8.60812	8.46969	8.48278	8.52509	8.73272	8.72584	8.61289	8.65765	8.62073	8.72227	8.79435	8.73709
TOM5	10.1143	10.399	10.3429	9.99513	10.1363	10.1332	10.3252	10.1681	10.2078	10.2285	10.1491	9.90632	10.1099	10.0426	10.1764	10.421	9.95951	10.0692	10.1457	10.1421	10.3062	10.3433	10.2182	10.3701	10.2565	10.2516	10.0918	10.1595	10.1785	9.93196	10.1944	9.90201	10.331	10.1884	10.0287	10.2399	10.2035	10.1986	10.338	9.91829
NFX1	8.56065	8.54348	8.45685	8.69353	8.59927	8.64756	8.60174	8.36397	8.62003	8.53718	8.44918	8.7217	8.61307	8.61031	8.61239	8.52452	8.66332	8.73023	8.60732	8.63582	8.60862	8.66856	8.64936	8.41297	8.49186	8.49318	8.56066	8.5716	8.44706	8.48554	8.71579	8.60345	8.60155	8.57172	8.75636	8.67579	8.50308	8.48041	8.57588	8.51985
UBP24	9.90453	9.90276	9.88417	9.91515	9.96039	10.0027	9.87069	9.87962	9.98626	9.98193	9.93467	9.87992	9.94383	9.94006	9.97651	9.92607	9.9179	9.87862	9.92864	9.97939	9.95814	9.92543	9.92765	9.96519	9.93254	10.0308	10.0459	9.99569	10.0062	9.9688	9.98575	9.95843	9.93901	9.90079	9.97444	10.1026	9.90477	9.89833	9.91152	9.94167
TM245	9.04353	9.11807	8.81644	9.05645	9.02034	8.91857	8.95415	9.00141	8.91543	8.85272	8.94126	8.93665	8.97951	9.00272	8.89937	8.89501	8.9055	9.05836	8.77518	8.7388	8.84303	8.8734	9.02211	8.78176	8.75986	9.05245	8.76624	8.78829	8.92484	8.90138	9.03748	8.97328	8.97084	8.90017	8.90278	8.92713	8.93503	9.01509	9.05729	9.07401
THOC2	9.99912	10.0831	9.88301	10.0799	10.0169	10.0309	9.9893	10.0175	10.0599	9.93197	9.9966	10.0705	9.93012	10.0142	10.0148	10.0138	10.1553	10.1347	10.0868	10.0102	10.0424	10.0531	10.0929	9.81401	9.9621	9.99339	9.99946	10.0379	9.94683	10.0974	9.99039	9.99122	9.87016	10.0154	9.96549	9.93509	10.0972	9.97591	10.0284	10.0614
DLGP4	9.74817	9.54813	9.40094	9.74527	9.78902	9.6879	9.78567	9.72016	9.66586	9.78496	9.70602	9.84512	9.77358	9.85376	9.68302	9.72651	9.70181	9.79945	9.6913	9.57378	9.82656	9.7865	9.73269	9.36193	9.40323	9.54691	9.51544	9.54737	9.65108	9.46451	9.45647	9.53532	9.81606	9.75713	9.79654	9.6876	9.66566	9.73672	9.81588	9.76709
B2KF50	9.40629	9.43463	9.22366	9.49374	9.32404	9.33832	9.28682	9.21883	9.29979	9.21814	9.16389	9.27576	9.40947	9.27388	9.19224	9.2337	9.31134	9.32076	9.32731	9.17321	9.33185	9.20777	9.34425	9.26051	9.19371	9.19743	9.26527	9.24936	9.27473	9.40406	9.31319	9.34303	9.33755	9.25218	9.26586	9.41761	9.44877	9.46731	9.32753	9.3804
PYR1	9.79805	9.8966	9.60347	9.80086	9.87134	9.81795	9.80011	9.83536	9.86008	9.75116	9.81903	10.0644	9.84139	9.99058	9.89674	9.9356	9.78815	9.68904	9.90788	9.83327	10.0214	9.91793	9.9234	9.61657	9.61516	9.63196	9.59523	9.70422	9.80253	9.65597	9.62919	9.77789	9.80147	9.87394	9.67201	9.71522	9.7679	9.76759	9.75576	9.89888
RHG42	8.51003	8.54168	8.40546	8.48503	8.51852	8.58958	8.40786	8.431	8.54299	8.75266	8.60759	8.43641	8.51107	8.49328	8.74335	8.37302	8.60504	8.41217	8.48363	8.60148	8.48065	8.47352	8.46316	8.7824	8.89183	8.88163	8.785	8.68427	8.82842	8.74036	8.7893	8.83008	8.51659	8.38642	8.74468	8.78147	8.35135	8.49547	8.41276	8.43624
B2RQG2	8.59289	8.55173	8.47384	8.41079	8.42544	8.47818	8.4836	8.42743	8.63022	8.47181	8.5199	8.51694	8.57649	8.45298	8.53045	8.50722	8.62493	8.63466	8.64238	8.41387	8.52227	8.47281	8.49735	8.43917	8.5068	8.57666	8.48502	8.54068	8.50001	8.56619	8.6664	8.5158	8.53048	8.457	8.53494	8.5025	8.40543	8.38182	8.38896	8.44718
YTDC2	10.0607	9.80829	9.72161	9.76785	9.86763	9.88033	9.7578	9.93426	9.77905	9.92307	9.85707	9.98418	9.9158	9.85164	9.94923	9.88076	9.90042	9.93198	9.86791	9.81655	9.96447	9.89616	10.0103	9.95654	9.86661	9.9254	9.86908	9.70302	9.89378	9.94981	9.8874	9.87592	9.83941	9.79295	9.68374	9.73015	9.85738	9.83265	9.78101	9.88605
OTUD4	9.06178	9.13431	8.96518	9.09132	8.93336	8.99255	9.14417	9.00689	9.13418	8.959	8.99206	9.07607	9.08913	9.02414	9.01273	9.07573	9.24289	9.10847	9.15102	9.19902	9.16621	9.13122	9.16013	9.16392	8.98068	9.07311	9.09403	9.10849	9.17873	9.088	9.09401	9.11163	9.18807	9.12703	9.12327	9.06372	9.00057	9.12198	9.00241	9.1269
GNAI1	7.47287	7.38762	6.77625	7.66859	7.29215	7.34907	6.79277	7.32431	7.29302	7.11673	7.60672	7.32432	7.45192	7.22474	7.36291	7.35091	6.85915	7.4118	7.07153	6.93912	6.73843	7.38147	7.48094	7.48024	7.09641	7.42789	7.83122	7.14174	6.84236	7.33597	7.1828	6.78107	7.14167	7.24095	7.3427	6.95075	7.19673	6.75709	7.07718	7.14367
B2RT14	11.527	11.1296	12.699	12.1859	12.3419	12.4038	12.1984	10.9419	12.142	12.3151	12.4789	12.4152	11.8751	12.185	12.4308	11.05	11.8698	11.5465	12.0211	12.2491	11.6785	11.3043	11.0295	13.0471	12.8136	12.7412	12.961	12.9542	12.7432	13.0216	12.7954	12.5658	11.6924	11.3182	12.4627	11.9615	11.6651	11.5539	11.7671	11.2293
B2RT54	8.40904	8.27714	8.21922	8.47207	8.31873	8.10602	8.15077	8.29446	8.39671	8.5728	8.04759	8.30419	8.24906	8.20513	8.40773	8.13859	8.37896	8.1087	8.40341	8.24439	8.26732	8.11198	8.07998	8.56386	8.34036	8.09842	8.50728	8.34896	8.35495	8.13787	8.51543	8.65466	8.09979	8.5425	8.59602	8.59396	8.63478	8.49534	8.38931	8.38677
B2RT89;Q96LX3	9.00334	9.18712	9.36619	9.41662	8.90502	9.33209	9.13582	8.24334	9.32895	9.05622	9.02619	8.77911	9.00057	8.93511	8.98488	8.77107	9.34563	9.19337	9.42827	9.38262	8.80063	8.70051	8.64221	9.61628	9.33193	9.55561	9.5682	9.5757	9.50355	9.41926	9.44069	9.43339	8.92547	8.93947	9.49139	9.24988	8.90426	9.25526	8.99627	9.03053
PTPRB	8.38931	8.32344	8.28576	8.23355	8.11282	7.98637	8.2744	8.12056	8.11204	8.11969	7.51026	7.98465	8.18169	8.08999	8.20514	7.87166	7.90317	7.95686	7.91226	8.01747	7.78407	8.16056	8.23522	7.74712	8.15578	8.02371	8.11671	8.16115	8.1952	8.19509	8.27466	8.6404	8.18271	8.05712	8.19701	7.99652	8.02495	7.97866	8.01699	8.04451
OTU7B	8.38563	8.21996	8.18813	8.3714	8.47981	8.49062	8.37649	8.39016	8.31808	8.40816	8.39929	8.48968	8.45403	8.47444	8.45937	8.35869	8.33744	8.48318	8.46975	8.40908	8.52123	8.53856	8.4644	8.37945	8.36823	8.35525	8.34731	8.19597	8.22072	8.16686	8.3397	8.21817	8.43409	8.40864	8.36441	8.20934	8.29506	8.33583	8.48925	8.48326
B2RVB9	8.24525	7.92027	7.76427	8.66033	8.20253	8.31384	8.28944	8.23591	8.37937	8.41896	8.29255	8.85446	8.54144	8.61723	8.43707	8.36734	8.9126	8.69095	8.41987	8.4932	8.3736	8.24173	8.59455	8.24319	8.13481	8.57608	8.96119	8.75935	8.64761	8.78662	8.71323	8.69622	8.55396	8.63668	8.78523	8.54028	8.49766	8.48027	8.39931	8.3327
ZCH24	8.57682	8.68099	8.32389	8.59295	8.63398	8.56546	8.39828	8.5419	8.81932	8.62979	8.43719	8.90538	8.47486	8.53523	8.62847	8.45884	8.56118	8.36253	8.77127	8.7005	8.44115	8.45152	8.57596	8.79348	8.63618	8.86381	8.62313	8.70307	8.87612	9.28518	8.89869	8.66122	8.18744	8.4628	8.514	8.60012	8.40918	8.36342	8.48304	8.65801
B2RWH8	8.86072	8.43177	8.41805	8.38121	8.50023	8.40102	8.02153	9.11019	8.48948	8.79181	8.55203	8.66217	8.88675	9.01904	8.5971	8.78867	8.77366	9.04148	8.50161	8.88187	8.85852	8.62757	8.78525	8.49048	8.68579	8.77603	8.67936	8.4805	8.74421	8.79905	8.5981	8.71937	9.02065	9.03677	8.73957	8.77237	8.93857	8.95731	9.16914	9.06858
MRP3	10.3391	10.4994	10.1303	10.36	10.281	10.1705	10.2816	10.6086	10.1434	10.1664	10.3057	10.4426	10.4655	10.3342	10.3155	10.4882	10.2895	10.7161	10.1007	10.3071	10.3959	10.466	10.7383	10.3429	10.4973	10.4753	10.409	10.2371	10.2753	10.2713	10.3141	10.0806	10.3333	10.1764	10.163	10.2189	10.2844	10.3894	10.5958	10.4374
TUT4	8.24544	8.13945	8.29247	8.32591	8.22461	8.15447	8.45726	8.29009	8.17927	8.26283	8.11862	8.34006	8.40786	8.26382	8.03878	8.47076	8.48862	8.22444	8.26024	8.41653	8.46573	8.53097	8.53948	8.07957	8.38144	8.21719	8.08806	8.2095	8.16294	7.6309	8.1647	8.31648	8.38457	8.2695	8.23164	8.13985	8.20314	8.45586	8.33387	8.27445
TPC11	9.27352	9.21062	9.06391	9.2098	9.18099	9.17114	9.19313	9.15244	9.18214	9.1369	9.08812	9.08155	9.16223	9.13468	9.15498	9.17041	9.17931	9.10212	9.15246	9.23551	9.14121	9.20436	9.16455	9.30131	9.23193	9.1914	9.24064	9.26132	9.32379	9.12934	9.2017	9.24248	9.17824	9.28701	9.24406	9.16814	9.10772	9.24625	9.12867	9.1247
B2RXC6	9.66362	9.89775	9.76267	9.55412	9.73022	9.68452	9.87827	9.74764	9.63752	9.58926	9.5411	9.56693	9.71634	9.83054	9.77695	9.83779	9.61377	9.63061	9.6736	9.81604	9.70008	9.66088	9.62169	9.68	9.5841	9.63259	9.73668	9.8158	9.74559	9.72042	9.7187	10.0144	9.85335	9.78109	9.77028	9.68932	9.6474	9.80026	10.009	9.64086
B2RXQ2	9.42887	9.38149	9.29897	9.41746	9.41865	9.39701	9.3931	9.30228	9.36989	9.39199	9.34252	9.3816	9.38665	9.4073	9.34259	9.36034	9.39257	9.37966	9.36818	9.41578	9.45937	9.3476	9.31595	9.35236	9.23681	9.36416	9.30849	9.2797	9.32324	9.33925	9.32691	9.35519	9.41416	9.3736	9.38008	9.32077	9.35974	9.37427	9.46516	9.37011
ANR44	8.30951	8.21238	8.07348	8.25883	8.39069	8.30157	8.18432	8.17963	8.16792	8.20559	8.30614	8.1774	8.28375	8.17455	8.23074	8.20904	8.15051	8.14721	8.32761	8.2992	8.10298	8.2955	8.20948	8.07999	8.27255	8.07321	8.35816	8.03657	8.1717	8.24679	8.03703	8.19813	8.15958	8.21497	7.97316	8.35889	8.15507	8.15442	8.02994	8.33755
PLXB2	11.2438	11.3126	11.1651	11.2551	11.2483	11.286	11.2362	11.1933	11.276	11.3197	11.2945	11.2582	11.2526	11.2379	11.2474	11.2809	11.2449	11.3315	11.2965	11.312	11.204	11.3035	11.3516	11.3324	11.4486	11.4636	11.3451	11.3198	11.3005	11.3808	11.3672	11.3985	11.3114	11.2876	11.3318	11.3644	11.287	11.3422	11.2509	11.2492
B2RXT3	10.9845	10.77	9.62449	9.91663	10.7794	10.7353	8.88035	11.1554	10.2261	11.0303	11.0209	11.0366	10.6089	10.8346	10.8721	11.1551	10.4996	10.7051	10.2198	10.4484	10.5336	10.4006	10.597	11.1919	10.4267	9.44925	9.85497	9.4594	9.82467	10.8725	10.4556	9.52873	8.77969	9.30718	9.6609	9.72961	10.4723	9.07363	9.19223	10.6215
B2RXZ2	11.208	11.3009	11.2238	10.9918	10.9701	11.0514	10.9852	10.8702	11.0342	11.0875	10.892	9.54563	11.1349	10.6695	10.8898	10.8174	11.1844	10.9081	11.1645	11.1525	10.9768	10.6952	10.5082	10.9722	11.0682	11.1692	11.0049	11.1016	11.3706	11.2124	10.8304	10.8408	11.0666	11.0616	11.1355	11.561	10.6919	11.2338	11.4137	11.3744
DOCK5	8.72825	8.64681	8.55688	8.82423	8.8067	8.78807	8.73272	8.73405	8.71159	8.72202	8.86551	8.67353	8.82361	8.87866	8.73811	8.75655	8.76488	8.71724	8.77243	8.79044	8.62187	8.63133	8.59771	8.62554	8.71601	8.88302	8.65274	8.71353	8.67731	8.13464	8.48294	8.71723	8.74758	8.81287	8.82507	8.72733	8.85909	8.90983	8.85904	8.72593
RBM25	9.67122	9.74381	9.55621	9.72226	9.68991	9.68275	9.6086	9.69152	9.62594	9.66152	9.68269	9.80761	9.68777	9.73091	9.76591	9.6993	9.75283	9.89888	9.73181	9.74179	9.72036	9.79403	9.76664	9.61652	9.86755	9.75261	9.80075	9.70149	9.6631	9.58647	9.69338	9.60507	9.60237	9.57837	9.61989	9.62346	9.67491	9.72442	9.59599	9.68352
MUP17	9.27476	10.0021	9.47169	9.81226	9.60849	8.97004	9.62691	7.9518	7.94655	9.52063	8.43719	8.21142	9.68623	8.93836	8.96483	9.44473	9.53673	9.35343	10.4197	9.75398	9.40524	9.15696	9.29661	10.969	8.63217	10.0968	9.95743	9.63742	11.262	11.1393	9.08253	11.3074	9.78593	8.9158	10.1558	10.8933	9.57236	10.5292	9.03833	9.80273
XPP3	9.6415	9.78182	9.8332	9.73544	9.66095	9.68366	9.63113	9.57291	9.70321	9.70834	9.69821	9.55782	9.57097	9.61677	9.63904	9.68556	9.6144	9.59398	9.60153	9.77264	9.58699	9.60923	9.58731	9.89768	9.78059	9.87469	9.79813	9.92052	9.80108	9.84747	9.87427	9.84363	9.68826	9.53766	9.75447	9.79626	9.57084	9.53277	9.52975	9.55761
B8JJ69	9.16141	9.42683	9.14783	9.41339	9.28748	9.36289	9.22558	9.51334	9.44063	9.30657	9.33002	9.24215	9.26828	9.39107	9.36848	9.58011	9.22382	9.45692	9.28347	9.20644	9.35112	9.37997	9.45422	9.09858	9.2567	9.46302	9.12023	9.15837	9.38924	9.23039	9.37031	9.60301	9.4123	9.22652	9.28403	9.52551	9.52114	9.27596	9.31182	9.35246
ITA9	10.1759	10.0816	10.0027	10.1254	10.1325	10.1241	10.0504	10.0607	10.0649	10.1959	9.98058	9.86993	10.0695	9.97101	9.98265	10.0843	10.065	10.1104	10.1282	9.97523	10.0452	10.0202	9.96287	10.1691	10.2435	10.1562	10.1268	10.128	10.0484	10.1338	10.1422	10.0778	10.0706	10.0367	10.2039	10.1571	10.1262	10.0814	10.1106	10.1309
QTRT2	8.85303	8.52937	8.39536	8.5188	8.64587	8.76575	8.52284	8.67172	8.50457	8.6917	8.63139	8.67561	8.48499	8.5938	8.72859	8.71652	8.51662	8.48427	8.5677	8.52818	8.45835	8.45717	8.33681	8.54878	8.44762	8.47245	8.47066	8.67929	8.55353	8.71113	8.52532	8.56526	8.77523	8.41101	8.45972	8.57686	8.65514	8.55742	8.53506	8.4724
B9EJ54	11.5312	11.6042	11.5885	11.5136	11.5458	11.5048	11.6153	11.5047	11.6174	11.4993	11.5127	11.524	11.5164	11.5278	11.5378	11.531	11.5561	11.6281	11.5605	11.4864	11.5793	11.569	11.6256	11.4902	11.6758	11.5894	11.6401	11.6532	11.5629	11.4323	11.4904	11.5363	11.5092	11.5082	11.4968	11.528	11.5484	11.4885	11.5143	11.5606
PDZD8	8.72659	8.65317	8.62527	8.88602	8.68985	8.82962	8.87343	8.67402	8.80625	8.57358	8.74235	8.59901	8.88961	8.74338	8.73355	8.69855	8.87999	8.78982	8.80745	8.8262	8.7691	8.73582	8.71683	8.6148	8.61451	8.768	8.73097	8.76881	8.7623	8.57172	8.6457	8.79987	8.72974	8.8442	8.64367	8.73289	8.74681	8.763	8.87602	8.81421
OSBL8	9.94503	10.0241	10.0294	9.98664	9.96092	10.0893	9.98641	9.83903	9.98234	9.9445	9.91918	9.89873	10.0701	9.90105	10.0167	9.8597	10.1407	9.91031	10.0617	10.0812	10.0397	9.99901	9.88992	10.0617	10.0194	10.1125	10.0871	9.98244	9.9348	9.88659	9.99516	9.92302	9.94084	9.93256	10.0591	10.1218	9.98821	10.0859	10.0136	10.0465
DAAF5	9.21931	9.20025	9.11094	9.21079	9.33086	9.21118	9.1247	9.31838	9.29093	9.26192	9.26728	9.26937	9.19823	9.25535	9.16653	9.33408	9.29373	9.11479	9.28297	9.28265	9.35991	9.36191	9.28652	8.9661	9.25251	9.10965	9.17468	8.96886	9.16134	8.6644	9.01677	9.19351	9.26288	9.22823	9.23636	9.19153	9.23471	9.26326	9.31246	9.31379
TMF1	8.79348	8.65568	8.71847	8.70227	8.65432	8.63459	8.70156	8.72052	8.51853	8.64086	8.74889	8.81233	8.79165	8.86473	8.68875	8.68753	8.68051	8.71202	8.74291	8.66813	8.75288	8.71013	8.80263	8.56549	8.70015	8.61437	8.69462	8.6684	8.62345	8.85052	8.57602	8.64741	8.75393	8.66922	8.62475	8.54368	8.64959	8.67336	8.78255	8.76657
MFA1A;MFA1B	9.03766	9.03939	8.9951	8.88449	9.01861	8.97733	8.72814	8.90148	8.98934	8.96537	8.90968	8.91826	8.93732	8.99767	9.06776	8.99284	9.0966	9.07579	9.04789	9.01473	8.96199	9.08928	9.09062	9.02289	9.03198	9.08585	9.07335	9.09503	8.94562	8.8316	8.88458	8.98579	8.72979	8.98326	8.93047	8.71767	8.82857	8.89815	8.87226	8.95551
RNT2A;RNT2B	10.4641	10.5075	10.5694	10.6878	10.6087	10.6691	10.6637	10.4199	10.4987	10.5712	10.6706	10.2729	10.7577	10.4716	10.6311	10.4649	10.7645	10.6379	10.7083	10.5977	10.48	10.6516	10.5627	10.7533	10.7363	10.7198	10.7373	10.5917	10.5218	10.7024	10.579	10.6254	10.6917	10.693	10.6881	10.7495	10.6713	10.7863	10.5158	10.7921
MNDAL	9.09587	9.31963	9.04316	9.34817	9.08103	9.04342	9.33126	9.08325	9.20354	9.12232	9.20789	9.08874	9.33476	9.18155	9.20595	9.21763	9.34944	9.25412	9.24859	9.13078	9.1797	9.18415	9.1748	9.09453	8.968	8.97748	9.07732	8.95571	9.00954	9.03551	8.97851	9.09752	9.27009	9.36946	9.17512	9.05705	9.17781	9.2489	9.16602	9.12796
D3YTP3	8.91698	8.9387	8.34947	8.88709	9.04792	8.94538	8.85885	8.92704	8.75233	8.93755	9.04479	8.94837	8.81847	9.06625	9.15538	8.9765	9.0127	9.17434	8.95676	8.86367	9.02554	9.07364	9.1754	9.00785	9.22153	9.10078	8.99495	9.12647	9.06195	9.42758	9.14333	8.65462	8.99381	9.21315	8.9883	8.9817	9.00102	8.79775	8.73814	8.84766
F151B	8.62929	8.72217	8.22928	8.44982	8.43055	8.56439	8.4804	8.38928	8.4426	8.46269	8.33235	8.48972	8.55115	8.3688	8.59015	8.4777	8.67924	8.54137	8.65028	8.85095	8.64227	8.74196	8.54029	8.6931	8.91769	9.00631	8.83937	8.88911	8.83062	8.93686	8.86807	8.85388	8.55817	8.61908	8.58198	8.82523	8.51651	8.63387	8.47311	8.62336
D3YUP5	9.46992	9.45172	9.38736	9.2382	9.40696	9.40187	9.12982	9.40912	9.431	9.54353	9.31211	9.22678	9.26054	9.24836	9.28657	9.51828	9.2623	9.39041	9.24927	9.31538	9.20236	9.31392	9.22715	9.43159	9.55962	9.39698	9.459	9.38814	9.38851	9.0842	9.41271	9.3049	9.23311	9.18428	9.25432	9.38133	9.24983	9.15662	9.26754	9.25438
D3YVV3	7.85569	7.8525	7.96324	8.09979	8.15046	8.81525	7.84804	8.59781	7.8216	8.34874	8.37184	8.2491	8.0227	8.87925	8.43032	8.40323	7.96974	8.2333	8.40646	8.66511	8.25181	8.12668	9.01618	9.01128	9.53347	8.91215	8.23367	10.6754	8.03968	12.9379	9.32012	8.60156	8.009	7.79565	8.38892	8.49012	7.92756	7.51936	8.32938	7.87723
HMCN1	9.19286	8.92832	8.81639	9.05488	9.27986	9.195	8.84428	9.29506	9.19471	9.13972	9.30937	8.96933	8.80037	8.79498	9.23217	8.99225	9.12144	9.0262	9.21063	9.155	8.94309	9.14504	9.12767	9.23131	9.04844	9.2036	9.32007	9.32717	9.09822	8.96689	9.34032	9.34392	9.03148	9.09107	8.83724	9.02277	9.1495	9.20078	8.66383	9.05496
D3YXJ5	8.60412	8.65382	8.73727	8.76273	8.51068	8.59794	8.80204	8.461	8.66038	8.58903	8.6158	8.49569	8.63702	8.58552	8.59923	8.64962	8.68558	8.61938	8.78392	8.61182	8.57782	8.6131	8.45369	8.62644	8.41194	8.39945	8.60843	8.79861	8.63735	8.48607	8.55181	8.74604	8.72352	8.56505	8.4845	8.57042	8.77894	8.76192	8.86184	8.69586
SAFB1	10.0619	10.168	9.99753	10.0493	10.1029	10.0464	9.96379	10.0502	10.1458	10.0214	9.99709	10.0612	9.91635	10.1199	10.2079	10.1017	10.1038	10.2316	10.1574	10.1358	10.0905	10.1724	10.094	10.005	10.1309	10.0907	10.1559	10.0867	10.0232	9.92109	10.143	10.0825	9.74728	10.0306	9.93189	9.84768	9.99781	10.0166	9.95575	10.0131
D3YYY8	8.12745	8.26554	7.8208	7.80015	8.2268	8.10284	7.91316	7.98972	8.27595	8.28523	8.367	8.30406	7.94494	7.98997	8.17712	8.07655	7.84935	8.2385	8.11046	7.79573	7.93265	8.12017	8.29057	7.99905	8.12432	8.23609	8.17025	8.27161	7.77726	8.24353	8.25114	8.16395	8.10297	8.02555	8.20384	8.13882	8.11653	7.85928	7.89582	7.96869
VS10L	9.42469	9.60759	8.00278	9.76689	9.63349	9.94075	9.04283	9.70611	9.34067	9.77958	9.556	9.81737	9.68293	9.58505	9.47832	9.08617	9.6934	9.57925	9.63836	11.3642	9.21847	9.56034	9.08204	10.1288	9.96794	9.97585	10.0352	9.98052	9.85694	10.1861	10.155	10.1105	10.0247	9.66161	9.98876	10.1369	9.6764	10.0791	9.15286	9.66635
CCDC6	9.19816	9.18025	8.55173	9.32407	9.22883	9.31627	9.17916	9.2941	9.20963	9.30705	9.30037	9.26252	9.41943	9.36522	9.36557	9.31708	9.42003	9.20848	9.37889	9.25069	9.3189	9.21813	9.2488	9.33622	9.22753	9.26038	9.37533	9.12967	9.26936	9.39861	9.35494	9.22829	9.19218	9.28463	9.2193	9.16045	9.25118	9.37518	9.23147	9.30727
D3YZZ5	10.8286	10.9127	10.8525	11.0238	10.9311	10.8465	11.1149	10.8179	10.8761	10.8013	10.8337	10.996	10.9646	11.0125	10.9374	10.9032	10.9306	10.9814	10.98	10.9038	10.9282	10.9289	10.9738	10.865	10.7989	10.8953	10.8404	10.8082	10.9108	10.9298	10.8776	10.9149	10.9578	10.816	10.8389	10.6729	10.8373	10.9644	10.9574	10.9268
D3Z0M9	9.82786	9.87732	9.56749	9.73476	9.78517	9.75916	9.71928	9.82013	9.77592	9.742	9.69725	9.72131	9.77272	9.77393	9.7951	9.83474	9.82103	9.88001	9.84547	9.8436	9.7857	9.83914	9.80386	9.70726	9.8454	9.81079	9.73788	9.70375	9.61305	9.70059	9.70561	9.72884	9.75944	9.78334	9.71772	9.69816	9.73982	9.75272	9.79783	9.76435
D3Z1W5	8.22476	8.28411	9.26226	8.06415	8.87677	8.63516	8.01809	8.1627	8.70942	8.66967	8.45588	8.14291	8.15736	7.94628	7.96698	7.84705	7.94077	8.189	8.27196	8.65809	8.04624	7.92667	8.10821	9.21367	9.21624	9.01886	8.94782	9.30154	9.62764	9.00093	9.01612	9.14018	7.48211	7.95122	8.99605	9.88663	8.28874	8.30922	8.13963	8.47979
D3Z2H9	12.4513	12.5403	12.1984	12.5207	12.4984	12.4562	12.5777	12.5952	12.354	12.4387	12.5285	12.4602	12.599	12.5772	12.5152	12.5852	12.5155	12.6445	12.4712	12.3005	12.4993	12.5617	12.532	12.1118	12.2509	12.1278	12.19	12.0572	12.1435	11.8675	12.1319	12.0953	12.3755	12.4289	12.2964	12.187	12.5023	12.4757	12.433	12.4286
D3Z3N4	9.75042	9.62186	9.39072	9.63926	9.79471	9.63597	9.4017	9.60888	9.69783	9.69189	9.65467	9.32919	9.59601	9.72987	9.77335	9.55636	9.85227	9.82128	9.69434	9.58099	9.63261	9.60948	9.62854	9.54355	9.66946	9.61427	9.64988	9.52521	9.48405	9.61341	9.54305	9.4643	9.37119	9.61518	9.59325	9.46504	9.65456	9.54091	9.62742	9.67463
D3Z3Y1	8.52161	8.59089	8.38264	8.52881	8.66187	8.45467	8.42194	8.45267	8.56914	8.39573	8.44693	8.61352	8.65806	8.4471	8.30995	8.47392	8.63543	8.59269	8.5174	8.35059	8.4281	8.51127	8.62735	8.25945	8.63266	8.32893	8.38797	8.5425	8.37361	8.39508	8.39283	8.38152	8.46659	8.33613	8.45473	8.60431	8.56709	8.43721	8.35095	8.48103
D3Z450	9.6913	9.28301	9.6644	9.2977	9.82217	9.65562	9.7507	9.88323	9.69446	9.68833	9.36074	9.63845	9.75696	9.73547	9.80785	9.80613	9.80605	9.85514	9.77327	9.57426	9.65027	9.80504	9.62183	9.37097	8.65162	9.30311	9.37864	9.29401	9.47588	9.32438	9.50864	9.81737	9.85265	9.86902	9.64185	9.53331	9.50105	9.59627	9.48459	9.73626
PTRD1	8.42887	8.48646	8.38782	8.33473	8.48032	8.65965	8.66876	8.43955	8.41603	8.51066	8.39079	8.24738	8.24336	8.25386	8.49395	8.60037	8.23645	8.36722	8.51962	8.38071	8.27804	8.43689	8.32463	8.61741	8.35504	8.27003	8.41676	8.73462	8.54579	8.63335	9.1163	8.49616	8.56392	8.32905	8.30296	8.16292	8.17276	8.31907	8.33744	8.33458
D3Z5G7	10.8286	11.0178	11.0728	11.0264	10.8477	10.9464	10.4974	10.0729	10.8364	10.8789	10.7872	10.1062	10.7637	10.6162	10.7671	10.2234	10.7916	10.4397	10.9985	11.0104	10.5733	10.3749	10.2867	11.0502	10.8895	10.9349	10.9735	10.8918	10.825	10.8629	10.8812	10.877	10.7545	10.8895	10.9317	10.8998	10.3964	10.7571	11.0014	10.7238
D3Z6E3	7.93657	7.95978	7.75607	7.79674	8.1548	8.08628	7.72065	8.02565	7.92689	8.07354	7.72459	8.15811	7.93943	8.3435	8.11208	8.33606	7.86695	7.80234	7.86889	7.74462	7.87893	7.71797	7.57297	8.01802	7.86626	7.70046	7.70349	7.48501	7.86087	7.48388	7.8729	8.00058	7.97301	7.75907	7.69221	7.51913	7.75414	7.25068	7.7441	7.8473
BIN2	9.34474	9.25912	9.01559	9.28005	9.22357	9.41502	9.21554	9.23615	9.27429	9.33266	9.26699	9.24258	9.43016	9.34217	9.53722	9.33936	9.25001	9.26285	9.41552	9.28409	9.30822	9.36639	9.26104	9.10623	9.17136	9.16732	9.09097	8.83837	8.87883	8.92801	9.17529	8.97956	9.23137	9.24976	8.99272	9.19303	9.24289	9.28296	9.18766	9.19719
D3Z7F6	12.0244	12.1005	12.2522	11.4698	11.3637	11.5427	11.8752	11.4594	11.8386	11.45	11.1205	11.2854	11.4216	10.9934	11.2186	11.4537	11.3562	11.9745	11.3853	11.6458	11.5429	11.6938	11.5192	11.5771	11.8387	12.0063	11.7629	11.9712	12.0205	11.2098	11.8057	11.5965	11.716	11.0336	11.1765	12.0946	11.4433	11.2765	11.3426	11.5181
GLSK	8.95674	9.05302	8.94796	9.01869	9.0778	8.95457	8.90108	8.97417	8.94726	8.88471	8.87588	9.10662	9.04984	9.06288	9.02663	9.06053	8.86519	9.08539	8.86371	8.79919	8.94514	9.02109	9.11282	8.73111	8.94717	8.8417	8.89544	8.78663	8.75323	8.70928	8.92074	8.93541	9.01731	8.93733	8.89406	8.84762	8.94737	8.7593	8.98265	8.81837
SIM20	10.0969	10.151	9.59995	10.1953	10.3759	10.3476	9.67282	10.3807	10.0368	10.4254	10.3657	10.3054	10.3095	10.3332	10.4787	10.3444	10.3074	10.1971	10.3491	10.3364	10.3958	10.4134	10.2739	10.1762	10.1267	10.1674	10.1592	10.0668	10.1652	10.2427	10.0416	10.194	10.3974	10.2113	10.2358	10.1998	10.1806	10.0609	10.1625	10.1777
D3Z7X0	10.4276	10.3056	10.4797	10.5163	10.5282	10.4979	10.5167	10.6068	10.2647	10.4656	10.2701	10.2689	10.3469	10.2503	10.5503	10.6511	10.5272	10.6893	10.4832	10.5144	10.6224	10.695	10.7506	10.5529	10.6244	10.6002	10.5391	10.3999	10.5986	10.6896	10.3209	10.4577	10.6757	10.5353	10.6345	10.4956	10.6219	10.5779	10.6193	10.5178
D4AFX7	10.3884	10.443	10.3404	10.3999	10.3966	10.3876	10.4413	10.439	10.3668	10.3929	10.4512	10.427	10.4809	10.4486	10.4843	10.4563	10.4308	10.4931	10.4435	10.413	10.4142	10.5001	10.4852	10.3563	10.3912	10.3782	10.3584	10.37	10.3903	10.3683	10.341	10.3619	10.4164	10.4068	10.3756	10.4117	10.4369	10.4233	10.3773	10.3706
E0CZ22	11.7791	11.7418	11.5859	11.7566	11.684	11.6886	11.8623	11.7958	11.7414	11.5614	11.5414	11.846	11.7975	11.7625	11.5706	11.7705	11.622	11.6693	11.7063	11.7195	11.7826	11.8487	11.7868	11.5755	11.5099	11.5071	11.5264	11.5429	11.5952	11.483	11.5722	11.6688	11.7586	11.6365	11.62	11.6518	11.7839	11.8565	11.8071	11.7507
E9PUR0	8.96604	9.01532	8.9104	9.04512	9.12338	9.00975	8.95831	8.9465	9.04062	8.97461	9.02726	9.07354	9.04017	9.01854	9.02799	8.97309	9.02874	8.96857	9.10997	9.0147	8.98457	9.04137	9.04974	8.81031	8.84213	8.96002	8.77684	8.89641	9.00364	8.76882	8.81862	8.91145	9.03939	8.98991	8.85125	8.95636	8.96177	8.97939	8.92667	9.06193
FIBA	11.5945	11.89	11.2068	11.5199	12.114	11.6809	11.5431	11.6657	12.1305	11.6861	11.7937	12.3685	11.7063	12.1358	12.1484	12.2426	11.5339	11.6873	12.0185	11.7736	11.7135	11.7557	11.8809	11.8512	11.6887	11.7188	11.7035	11.8533	11.7109	11.422	11.8154	11.9696	11.5552	11.7101	11.7701	11.6425	11.6534	11.8075	11.6124	11.6292
E9PV38	11.9583	11.8096	11.9857	11.9601	11.9528	11.9401	11.8295	11.5604	11.876	11.9247	11.9307	11.6204	11.9187	11.8487	11.9279	11.6443	12.0188	11.7073	11.9416	11.9443	11.9127	11.6707	11.7311	11.8418	11.6877	11.7579	11.7008	11.7568	11.7619	11.7349	11.68	11.7066	11.9076	12.0032	12.1169	11.9673	11.6702	11.9378	12.069	12.0399
GCN1	10.6896	10.7586	10.6465	10.87	10.8771	10.8798	10.7266	10.8064	10.8034	10.8428	10.8258	10.8371	10.9008	10.8915	10.8081	10.8033	10.8101	10.7811	10.8549	10.809	10.8388	10.8498	10.7618	10.7502	10.6009	10.6735	10.6828	10.6025	10.7336	10.7524	10.673	10.7333	10.8275	10.8194	10.7741	10.7877	10.8352	10.7918	10.7593	10.776
TTC17	8.35926	7.87277	7.99942	8.00994	8.74257	8.64135	8.15801	8.43353	8.64469	8.6331	8.63716	8.48963	8.59836	8.28363	8.33445	8.047	8.46113	8.34397	8.04674	8.09569	8.39146	7.97104	8.30422	8.12268	8.17865	8.23414	8.28093	7.86499	8.28907	8.26182	7.845	8.02644	8.54136	8.85414	8.20339	8.22956	8.81321	8.60097	8.75978	8.44116
E9PVZ8	10.688	10.6431	10.4687	10.7058	10.6933	10.6626	10.6518	10.6598	10.6686	10.6006	10.6594	10.761	10.6703	10.7382	10.6551	10.6531	10.582	10.6988	10.6906	10.5997	10.639	10.644	10.6591	10.5445	10.5935	10.5812	10.6332	10.5712	10.6186	10.5848	10.543	10.6158	10.6036	10.6042	10.5107	10.5712	10.7135	10.6311	10.6077	10.687
E9PW37	8.16359	8.18984	8.27706	8.2254	8.39626	8.24131	8.18672	8.19193	8.40983	8.38616	8.16952	8.19466	8.40218	8.31788	8.23073	8.08443	8.12267	8.1857	8.23775	8.2391	8.04256	8.22514	8.13804	8.2457	8.21331	8.51463	8.46046	8.34799	8.33439	8.22986	8.44784	8.28574	8.30562	8.32885	8.29959	8.22918	8.19106	8.23525	8.16943	8.22166
GIMD1	8.75474	8.8756	8.66184	8.86312	8.65587	8.43279	9.26339	8.60668	8.76071	8.67759	9.17073	8.5577	8.46105	8.62531	8.41086	8.36268	8.74881	8.62093	8.64801	8.81426	8.64131	8.31236	8.56697	8.86157	8.62033	8.7492	8.91674	9.005	8.94742	8.87587	8.60857	8.6869	8.28196	8.33443	8.32149	8.73457	8.72122	8.69987	8.49648	8.46923
E9PWH2	7.92444	7.85934	7.94544	8.02693	7.96458	8.20287	8.08042	8.20704	8.15942	8.14771	8.23259	8.08322	8.20158	8.17216	8.05009	8.20265	8.08278	8.07862	8.26981	8.009	8.25884	8.21643	8.06062	8.03698	8.11463	8.22935	8.2314	8.17857	8.00021	8.26919	8.14545	8.28986	8.33833	8.19544	8.05928	8.1299	8.29801	8.16679	8.22172	8.2496
E9PWQ3	11.1211	10.9856	11.0548	10.9401	11.8993	10.8901	11.3007	11.3461	11.2852	11.0852	11.3608	10.8776	10.1607	11.3975	11.4907	11.5139	11.2216	11.3568	11.2896	11.4722	11.5529	11.2924	11.2218	11.0291	11.4198	10.4549	11.3554	11.4156	11.1377	10.9502	11.0934	11.3173	9.97335	11.5807	11.3728	10.1339	11.5638	11.2169	11.3483	11.3646
E9PWR4	8.88737	8.8429	8.73473	8.86984	8.882	8.87079	8.66636	8.73123	8.7414	8.87613	8.89481	8.95227	8.73922	8.90188	8.94941	8.8981	8.79381	8.76826	8.89098	8.91821	8.8527	8.80289	8.92551	8.77106	8.84983	8.9375	8.91443	8.87372	8.93515	8.9144	8.83065	8.948	8.85082	8.78442	8.96369	8.93727	8.75658	8.78468	8.77524	8.83246
E9PWW6	8.67494	8.71029	8.41015	8.7861	8.58545	8.38543	8.67151	8.72974	8.44589	8.64989	8.60922	8.63863	8.81655	8.71007	8.61019	8.53892	8.60201	8.4343	8.76166	8.60257	8.64298	8.67514	8.79687	8.51389	8.51187	8.51833	8.36966	8.36002	8.5045	8.51382	8.64297	8.54406	8.66403	8.56676	8.50706	8.31512	8.72391	8.52088	8.59179	8.66333
E9PWW9	7.89149	8.25516	8.07922	7.92891	7.91886	7.84602	7.97195	7.81037	8.01278	7.82889	7.74151	7.85485	7.65336	7.74609	7.54267	7.82023	8.08169	7.8473	8.02137	7.94987	7.9707	7.78368	7.9085	7.82682	7.93483	7.35628	7.87761	8.17607	7.92261	8.11527	7.89833	7.87813	7.62997	8.06695	7.84259	7.50738	7.87689	7.69602	8.01586	7.86507
E9PX68	9.67255	9.66173	9.37103	9.51464	9.55	9.51093	9.39444	9.47153	9.49251	9.62899	9.5939	9.57456	9.54788	9.57272	9.55742	9.52542	9.56374	9.57539	9.51816	9.54029	9.55286	9.51309	9.64487	9.47639	9.60246	9.6702	9.53861	9.51207	9.52186	9.51586	9.66985	9.69568	9.55365	9.59894	9.47309	9.45856	9.6281	9.56908	9.53713	9.61084
E9PXC3	8.35011	8.55556	9.028	8.93956	8.91181	9.58207	7.96709	8.3336	8.57499	8.92621	8.3265	8.90946	7.82174	7.89785	7.72249	8.47176	8.02371	8.21689	9.24902	8.49082	7.8759	8.4584	8.76508	10.1818	9.03269	9.25492	9.98974	10.0421	9.44535	10.9047	9.59311	8.94126	8.44765	8.00843	8.549	9.22713	8.25502	8.2334	8.88278	8.2956
MTMRD	8.40583	8.36051	8.18895	8.20248	8.8171	8.68221	8.17195	8.72851	8.33603	8.64978	8.56798	8.28155	8.49257	8.24562	8.37974	8.55589	8.72144	8.46191	8.26486	8.61125	8.24244	8.47372	8.47848	8.36185	8.45031	8.44507	8.51668	8.47157	8.19715	8.0458	8.28264	8.6293	8.45481	8.38559	8.71489	8.30068	8.32264	8.54725	8.49486	8.58109
E9PY03	10.879	10.7864	10.6157	11.1124	10.966	11.2086	11.4062	10.8049	10.6564	10.861	10.8795	11.0654	11.2645	10.968	10.638	10.724	11.214	11.1038	11.0233	11.0396	11.052	10.7641	10.6444	10.7679	10.811	10.8028	10.7521	10.9686	10.7046	10.4345	10.7115	10.5742	11.1379	11.19	10.9498	10.6777	11.004	11.1345	11.188	10.9977
E9PYD1	9.16787	9.26404	8.95382	9.14755	9.23417	9.31511	9.16808	9.27735	9.26101	9.40596	9.21517	9.25572	9.13627	9.082	9.03383	9.20084	9.07849	9.11312	9.13927	9.10919	9.01505	9.12243	9.20766	9.26254	9.27351	9.34616	9.16387	9.24025	9.06548	9.10111	9.53608	9.25744	9.23765	9.21887	9.29831	9.21744	9.29523	9.26144	9.23452	9.2573
E9PYF4	9.51141	9.4839	9.42947	9.66033	9.68809	9.59784	9.67372	9.74689	9.60064	9.53382	9.59995	9.87019	9.79578	9.82455	9.69271	9.67837	9.67299	9.91463	9.65956	9.64596	9.85187	9.92559	9.88038	9.5353	9.59958	9.62112	9.5669	9.47931	9.46281	9.51075	9.54445	9.42141	9.6939	9.53686	9.49445	9.44423	9.71708	9.65065	9.61536	9.54345
E9PYG6	9.2238	9.17228	9.06907	9.23286	9.19124	9.12284	9.20677	9.0874	9.12099	9.17231	9.21216	9.18148	9.13301	9.19434	9.1789	9.03204	9.20429	9.18169	9.20912	9.13514	9.12785	9.1315	9.10683	9.05654	9.12014	9.1284	9.18916	9.21158	9.15453	9.05604	9.15484	9.1276	9.09161	9.24334	9.11823	9.18646	9.12336	9.18275	9.13904	9.12734
SET1A	8.17347	7.98727	7.96153	8.04555	7.97008	8.22003	8.31545	8.15789	8.12337	8.1772	8.4304	8.17888	8.35801	7.94202	8.15078	8.24275	8.21787	8.24715	8.24196	8.13871	8.27479	8.42082	8.29332	7.87516	8.26582	8.36042	8.04388	8.28698	8.18254	8.56383	7.91087	8.08406	8.53423	8.5923	8.489	8.58792	8.2945	8.35996	8.45687	8.42946
PARP4	9.49504	9.5464	9.27081	9.56344	9.54921	9.5308	9.51614	9.51561	9.41096	9.46565	9.58422	9.61789	9.69677	9.62254	9.59135	9.56685	9.60996	9.52082	9.52369	9.51125	9.56084	9.60687	9.62378	9.37701	9.35808	9.40272	9.37888	9.38957	9.2834	9.41622	9.41459	9.35917	9.50524	9.42989	9.45496	9.38174	9.63039	9.55349	9.57134	9.54159
E9PYP1	10.5652	10.5017	10.6277	10.4591	10.1905	10.6088	10.6083	10.1162	10.9645	10.7986	10.3621	9.23124	9.80388	9.72406	10.0043	9.71384	10.0561	9.69396	10.378	10.5069	10.3319	9.90802	10.4147	10.9847	10.8365	10.9199	10.6203	10.9439	11.0163	11.2523	10.8221	10.9178	10.6743	10.8041	11.2901	11.1696	10.3132	10.9907	10.8405	10.6774
E9PYP2	8.21738	8.28831	8.1745	8.38201	8.47582	8.35061	8.13629	8.26229	8.392	8.38308	8.39459	8.52203	8.29575	8.52473	8.28146	8.2805	8.19218	8.40116	8.33762	8.4334	8.46298	8.49306	8.61046	8.38001	8.446	8.36283	8.41681	8.30167	8.26465	8.36499	8.29155	8.32209	8.26313	8.2541	8.34232	8.21873	8.37214	8.30104	8.2383	8.20811
ASCC3	10.3663	10.2497	10.2213	10.4786	10.4115	10.3649	10.4123	10.4089	10.4483	10.3302	10.3787	10.5294	10.4171	10.4288	10.3854	10.3696	10.5178	10.3836	10.5076	10.4211	10.4609	10.373	10.3751	10.2368	10.2858	10.2877	10.3363	10.2328	10.2941	10.2562	10.2126	10.3168	10.4347	10.4059	10.3984	10.3317	10.4573	10.5086	10.3832	10.4145
CHD2	8.09099	8.3511	8.26314	8.15143	8.27804	8.21314	8.31588	8.11857	8.32982	8.39203	8.36219	8.15549	8.15002	8.3082	8.18942	8.25395	8.31895	8.47001	8.15824	8.3653	8.31104	8.20332	8.45677	8.69673	8.41481	8.46931	8.40042	8.51054	8.41364	8.40457	8.48959	8.20724	8.38826	8.36017	8.48861	8.49982	8.46543	8.41225	7.89323	8.39747
E9PZM7	8.83915	8.7235	8.57403	8.58513	8.82198	8.75734	8.6732	8.78773	8.75545	8.81299	8.75319	8.88406	8.89324	8.80765	8.87126	8.73649	8.87259	8.88545	8.88088	8.79909	8.75276	8.79937	8.89872	8.72936	8.74655	8.89263	8.95834	8.81287	8.82333	8.86092	8.91344	8.86195	8.69356	8.67876	8.79596	8.84359	8.59629	8.75224	8.60537	8.79259
E9PZP8	8.64373	8.61607	8.67544	8.54748	8.61797	8.57149	8.61019	8.59657	8.68275	8.62857	8.62707	8.70812	8.57584	8.64818	8.61263	8.73375	8.45384	8.61464	8.58431	8.66864	8.72266	8.69163	8.7092	8.56532	8.70473	8.65569	8.60503	8.56502	8.78521	8.5181	8.67176	8.64373	8.65801	8.633	8.71558	8.72006	8.68364	8.62105	8.66268	8.68312
E9PZQ1	8.73538	8.93149	8.83315	9.47724	8.78163	8.94739	9.63586	8.74611	8.79573	8.74867	8.91933	8.97722	9.29885	8.94998	8.69107	8.74006	9.70915	8.76192	9.43893	9.11822	9.24416	8.93974	8.73482	8.88111	8.36519	8.35756	8.47948	8.4836	8.58699	8.65374	8.47059	8.49741	9.0749	8.9573	8.76065	8.71025	9.06141	9.35296	9.00152	8.85272
E9Q0F0	9.12355	9.29727	9.05262	9.0509	9.18712	8.81604	8.29965	9.5717	9.33992	8.74345	9.71572	9.43468	8.70873	9.51654	9.09149	9.82539	9.61412	9.89423	9.15949	9.68645	10.6258	8.85402	9.79287	9.82385	10.1745	9.81956	9.31168	10.806	9.30041	10.1595	10.4216	9.91323	9.35336	9.36952	9.47924	9.3565	9.78955	8.75253	9.36352	9.26695
TENS1	10.4287	10.3522	10.2796	10.3535	10.5339	10.3883	10.4077	10.5339	10.5219	10.5248	10.4546	10.6375	10.3783	10.4792	10.4633	10.5582	10.4005	10.7212	10.3469	10.4702	10.3692	10.5074	10.6771	10.4462	10.6162	10.628	10.6312	10.6244	10.57	10.4629	10.6186	10.572	10.4908	10.4372	10.5427	10.5246	10.446	10.4222	10.4143	10.4213
TX264	9.69837	9.56459	9.71555	9.77141	9.66524	9.7016	9.90105	9.87234	9.61832	9.71887	9.57329	9.63633	9.72067	9.82066	9.67074	9.7919	9.73811	9.48053	9.81652	9.84874	9.83705	9.70673	9.57314	9.74072	9.43155	9.65976	9.65148	9.64038	9.90404	9.71714	9.63781	9.86742	9.79156	9.79697	9.74871	9.75531	9.69597	9.87446	9.90474	9.77199
E9Q166	9.35732	9.26984	8.95919	9.29805	9.35642	9.18227	9.1863	9.40455	9.31574	9.26709	9.36971	9.15066	8.99786	9.32549	9.34974	9.24911	9.25239	9.2226	9.37663	9.28201	9.34449	9.28549	9.27834	9.33487	9.45129	9.29348	9.42821	9.36822	9.04909	9.28332	9.26138	9.35672	8.93405	9.281	9.23401	8.93807	9.285	9.27995	9.29209	9.31797
I2BP2	8.57283	8.45074	8.54733	8.38063	8.49703	8.50788	8.4785	8.42862	8.55332	8.50563	8.34013	8.56065	8.57256	8.47557	8.44636	8.56584	8.55809	8.51371	8.43771	8.5783	8.61271	8.59127	8.51365	8.37133	8.89665	8.7443	8.66809	8.55209	8.30061	8.21758	8.5628	8.63765	8.47525	8.3335	8.44723	8.32805	8.35497	8.38366	8.40676	8.43028
E9Q1Z6	9.43985	9.55577	9.20231	9.26653	9.5356	9.5973	9.47575	9.66246	9.43476	9.71256	9.64504	9.34803	9.67224	9.47451	9.67688	9.60157	9.22912	9.14916	9.49834	9.36616	9.1095	9.33756	9.51949	9.56287	9.47133	9.53866	9.69973	9.0468	9.69382	9.61365	9.99586	9.75014	9.53827	9.61925	9.44653	9.3625	9.45899	9.4758	9.37555	9.49318
MRP4	9.3625	9.18863	9.30312	9.40712	9.34745	9.31629	9.42267	9.73866	9.17776	9.27626	9.38544	9.54174	9.60623	9.50787	9.3739	9.47909	9.44824	9.7079	9.238	9.36214	9.51999	9.54113	9.57642	9.13162	9.1692	9.08732	9.14247	9.09817	9.10459	9.10005	9.14234	9.08247	9.6437	9.26111	9.26185	8.91016	9.39505	9.3535	9.80555	9.42828
E9Q238	10.083	10.2772	10.2895	10.3055	10.2488	10.2447	10.1895	10.0572	10.3285	10.2095	10.1765	10.1792	10.2344	10.1916	10.1658	10.1696	10.2824	10.2125	10.3617	10.2305	10.2028	10.2141	10.1882	10.3342	10.2993	10.3614	10.3814	10.3935	10.3736	10.3168	10.2427	10.3787	10.2169	10.2734	10.2523	10.3205	10.2348	10.2495	10.0789	10.1905
E9Q2E4	8.484	8.44333	8.5157	8.54133	8.6438	8.54004	8.43001	8.38906	8.48172	8.55592	8.54622	8.39282	8.65921	8.5376	8.50085	8.44196	8.47113	8.48101	8.59884	8.4406	8.50997	8.5178	8.56811	8.67594	8.62737	8.62527	8.57808	8.50308	8.62489	8.56724	8.56861	8.56956	8.53129	8.56969	8.64161	8.52138	8.5849	8.68694	8.58876	8.64433
WDFY4	8.79832	8.82151	8.79322	8.78615	8.8334	8.78548	8.99789	8.87945	8.753	8.86056	8.87704	8.56226	8.90088	8.7616	8.84943	8.86169	8.88272	8.79582	8.85341	8.80878	8.76405	8.93497	8.84752	9.07941	8.82154	8.68777	8.65953	8.64514	8.78498	8.92706	8.69204	8.61317	8.78049	8.96115	8.77527	8.77499	8.91575	8.98248	8.75201	8.80942
E9Q368	10.6042	10.5419	10.2419	10.5185	10.4415	10.5257	10.372	10.3173	10.4924	10.4229	10.4483	10.3774	10.4499	10.4053	10.2627	10.4537	10.4254	10.2854	10.5312	10.5617	10.5689	10.3786	10.2785	10.3261	10.4408	10.2752	10.4018	10.2354	10.4071	10.5075	10.4036	10.2691	10.284	10.4852	10.3176	10.54	10.5442	10.3654	10.3657	10.5607
AKP13	9.2556	9.12826	9.26024	9.34442	9.20274	9.25293	9.27782	9.13386	9.19686	9.16303	9.18766	9.17422	9.26311	9.29706	9.23785	9.21027	9.38289	9.17267	9.29634	9.30692	9.26849	9.31498	9.18433	9.22014	9.14358	9.20785	9.28524	9.26633	9.26222	9.23306	9.21718	9.22088	9.20308	9.2392	9.36489	9.17899	9.27112	9.31384	9.22332	9.21293
C2CD2	10.4016	10.2918	10.4333	10.3294	10.3925	10.3834	10.1352	10.2151	10.3935	10.4862	10.3753	10.143	10.3334	10.3187	10.4105	10.2589	10.3243	10.36	10.2854	10.3824	10.1131	10.0697	10.2777	10.5907	10.4788	10.5966	10.6052	10.5881	10.5329	10.4936	10.6525	10.5212	10.2548	10.2539	10.4104	10.6017	10.2272	10.1867	10.2481	10.1925
E9Q3G8	9.51604	9.46328	9.23	9.3636	9.34919	9.33563	9.44391	9.45316	9.45457	9.36388	9.29885	9.37944	9.4352	9.39061	9.38295	9.40221	9.49486	9.5088	9.40727	9.41752	9.37081	9.4326	9.51555	9.36687	9.47216	9.42125	9.48929	9.50506	9.48752	9.45357	9.52174	9.44652	9.40063	9.376	9.36321	9.39129	9.38055	9.42805	9.29566	9.34842
E9Q3K4	8.88983	8.94477	8.6148	8.79699	8.82964	8.8545	8.47491	8.68896	8.86739	8.73112	8.67449	8.70929	8.80033	8.68143	8.76085	8.53726	8.83399	8.87273	8.97724	8.78372	8.71404	8.83152	8.6447	8.53698	8.8582	9.05587	9.00615	9.05535	9.12448	8.51027	8.85057	8.92724	8.61052	8.69669	8.67572	8.90068	8.59693	8.74975	8.7619	8.70905
PI4KA	9.83206	9.94363	9.84991	9.84334	9.86094	9.88103	9.80865	9.77594	9.86294	9.88145	9.88737	9.85174	9.83002	9.79739	9.91825	9.86226	9.7562	9.97473	9.80621	9.80783	9.71848	9.84484	9.9382	9.99372	10.1567	10.1842	10.1323	10.1119	10.0735	10.0288	10.093	10.0902	9.87605	9.76002	9.89066	10.0034	9.9127	9.88249	9.8565	9.79325
E9Q3L4	7.2417	6.677	7.07375	7.17343	6.86446	7.03049	7.13117	6.97015	7.19915	7.55267	6.78906	6.99248	7.40471	7.16713	7.33332	7.09561	7.60488	7.36814	7.30081	7.05254	7.11643	7.25752	7.22351	6.84695	6.84833	6.83985	6.90605	7.30207	7.1699	6.73581	6.79795	7.27229	7.2452	7.38325	6.90452	7.15604	7.19725	7.44272	7.02465	7.30043
E9Q411	9.58705	9.5764	9.53146	9.6256	9.54592	9.56923	9.57008	9.58194	9.60277	9.56026	9.59417	9.65682	9.59429	9.67753	9.61313	9.61565	9.58523	9.49559	9.6196	9.56178	9.55929	9.57879	9.62266	9.51006	9.51138	9.58355	9.56189	9.52957	9.55528	9.51224	9.5164	9.53609	9.52644	9.56458	9.55528	9.53353	9.48074	9.59647	9.53714	9.57183
APOB	11.2716	11.2829	11.1107	10.9252	11.1877	11.097	10.8997	11.2709	11.0937	11.2552	11.3303	11.2018	11.0093	11.1616	11.3856	11.2856	10.9745	11.1055	11.1342	11.0295	11.0191	11.0873	11.2423	11.365	11.411	11.3252	11.3445	11.3065	11.2196	11.2553	11.2416	11.2221	11.1484	11.0163	11.0846	11.0574	10.9459	10.9711	11.1125	11.1978
ARI1B	8.18169	8.0568	8.6638	8.19214	7.89998	8.17595	8.57097	8.33955	8.2633	8.23114	8.60617	8.1334	8.20504	8.33743	8.42364	8.23787	8.27675	8.31512	8.34402	8.29662	8.20927	8.21462	8.24134	8.44189	8.27989	8.06216	8.24374	8.14701	8.12379	8.39396	8.14211	8.07191	8.17046	8.34359	8.44225	8.22001	7.94564	8.38758	8.17824	8.17824
WDFY1	9.54333	9.60416	9.60527	9.71561	9.66004	9.56152	9.82338	9.60472	9.61664	9.6211	9.65386	9.59552	9.79281	9.63525	9.74105	9.75468	9.69472	9.83103	9.72629	9.72228	9.68927	9.70481	9.69527	9.61303	9.70114	9.75064	9.76842	9.66284	9.63702	9.69729	9.67185	9.62757	9.74379	9.60567	9.63946	9.67606	9.58688	9.7202	9.7074	9.6099
ACACB	9.27377	9.14697	10.2965	10.0295	10.1409	10.2422	9.94773	9.14258	10.2126	9.88105	9.78366	10.1886	9.77832	10.3394	10.1051	9.33628	10.1243	9.3563	9.98989	10.1026	10.272	9.86115	9.51931	10.4714	10.0531	9.92931	10.3277	10.0629	10.5007	10.3942	10.2574	10.2048	9.89507	9.61628	10.2785	9.96488	9.65109	9.44021	9.35315	9.22989
E9Q512	10.5036	10.5101	10.3654	10.5246	10.4712	10.4747	10.5037	10.5257	10.4429	10.4755	10.4996	10.5117	10.4947	10.5675	10.4735	10.4561	10.4697	10.5265	10.52	10.4253	10.4616	10.4891	10.4964	10.3931	10.4155	10.4204	10.4484	10.419	10.4631	10.3899	10.3941	10.479	10.4746	10.4715	10.4105	10.4494	10.5541	10.5537	10.5172	10.5421
RN213	9.99394	10.1281	9.81046	10.5445	10.0037	10.0513	10.7181	10.014	9.99785	9.8943	9.98118	10.4239	10.4899	10.2692	10.0347	9.96145	10.9324	10.0309	10.6617	10.2401	10.7486	10.2786	10.2317	9.92261	9.68152	9.69157	9.75856	9.67964	9.8223	9.80873	9.81653	9.86962	10.4201	10.3501	10.0289	9.8537	10.2269	10.3458	10.1864	10.1399
DESP	10.8361	11.0082	10.8408	10.9807	11.2672	10.7334	11.1193	11.0781	11.1281	10.9319	10.9664	10.7158	10.6008	11.1785	11.0726	10.9761	11.1101	10.9413	11.204	11.2802	11.1969	11.0728	10.615	10.8783	11.0614	10.6082	11.0807	11.1121	10.638	10.9268	10.9079	10.9114	10.3493	10.9622	11.1433	10.398	11.0731	11.0298	11.0571	11.1185
NOLC1	10.7401	10.5295	10.454	10.3465	10.8263	10.5928	10.4182	10.8266	10.6915	10.7271	10.568	10.7795	10.6913	10.6425	10.8336	10.8853	10.7534	10.8671	10.7848	10.789	10.7612	10.7742	10.8123	10.5942	10.4233	10.6136	10.773	10.6992	10.566	10.5446	10.6725	10.4593	10.4346	10.6588	10.6615	10.3898	10.5472	10.5347	10.5571	10.7408
YTDC1	8.68663	8.73185	8.75501	8.67474	8.65031	8.64986	8.57188	8.65803	8.83063	8.5859	8.83969	8.58386	8.58545	8.69694	8.69099	8.68518	8.75489	8.71451	8.67652	8.7027	8.72483	8.60771	8.6766	8.62162	8.72622	8.67696	8.6173	8.64774	8.64953	9.02944	8.61362	8.84656	8.68836	8.71066	8.75931	8.6253	8.59152	8.71457	8.64985	8.61238
E9Q616	11.5334	11.2962	11.1736	11.3001	11.2969	11.2624	11.3975	11.4185	11.2654	11.2763	11.3255	11.1578	11.3946	11.3526	11.2493	11.4766	11.3032	11.3771	11.2345	11.2656	11.3315	11.3912	11.3417	11.2397	11.225	11.2576	11.2596	11.2513	11.3118	11.1674	11.2922	11.318	11.2286	11.2847	11.2452	11.3929	11.3854	11.4188	11.276	11.3224
MYO1E	9.86067	9.89849	9.58211	9.7249	10.0532	9.7871	9.84925	9.88722	9.96281	9.94713	10.0341	9.74523	9.78031	10.1078	10.0247	9.95877	10.0042	9.89929	10.0063	10.0233	10.2012	10.0947	9.7673	9.70991	9.75633	9.64668	9.98653	9.93348	9.64877	9.69804	9.67496	9.79917	9.74724	9.99729	9.96261	9.63724	9.90723	9.90492	9.95644	9.99858
E9Q6D8	7.64952	8.00023	7.82542	7.67462	7.75875	7.80404	8.15903	8.23873	7.91902	7.87455	7.98243	7.91932	8.05003	7.95052	8.11917	7.599	7.78057	7.80513	7.81713	8.03421	7.9613	8.04205	7.90331	7.62451	7.69805	7.49125	7.62822	7.63384	7.6083	8.19733	7.58834	7.63527	7.88308	8.1894	8.02869	6.87105	7.84998	7.94772	7.90791	8.24142
E9Q6H8	9.29419	9.23351	9.02319	9.14107	9.20777	9.05343	9.05678	9.06081	9.14188	9.25511	9.15958	9.19401	9.16603	9.1941	9.27642	9.2946	9.28217	9.22571	9.26098	9.23094	9.16504	9.24577	9.26217	9.28237	9.38693	9.37392	9.4115	9.32807	9.30301	9.48652	9.3454	9.36804	9.18752	9.154	9.21955	9.30562	9.14608	9.1784	9.13764	9.2615
BD1L1	8.6757	8.6316	8.68265	8.60824	8.45777	8.28935	8.49258	8.35313	8.44367	8.45736	8.47548	8.48837	8.55881	8.56769	8.4165	8.36151	8.56588	8.62609	8.53844	8.43853	8.47565	8.34689	8.58798	8.36595	8.45717	8.4966	8.69374	8.48339	8.39997	8.35182	8.42758	8.38253	8.39504	8.53793	8.48175	8.50617	8.45788	8.43817	8.46663	8.53843
TTC7B	8.08916	8.05292	8.04185	8.01707	8.28093	8.14383	7.9138	8.05682	8.19399	8.3331	8.20783	8.10205	8.10238	7.93519	8.00088	7.8127	8.20759	8.17595	8.45071	8.11569	8.09825	8.02087	8.01515	8.38159	8.27931	8.51646	8.49752	8.18115	8.06384	8.1949	8.02706	8.39593	7.95277	7.90793	8.0848	8.05573	8.15646	8.17033	7.96596	7.96771
E9Q6R7	11.1545	11.1874	11.011	11.1997	11.1345	11.159	11.0569	11.0367	11.1329	11.072	11.1198	11.1737	11.1468	11.108	11.1247	11.1316	11.1356	11.1811	11.1472	11.1422	11.0277	11.1346	11.1651	11.1602	11.3253	11.317	11.2994	11.2799	11.2807	11.126	11.2661	11.2659	11.0728	11.076	11.1269	11.2242	11.0833	11.1414	11.0169	11.1039
UBE4A	9.8739	9.96921	9.95909	9.99636	9.96579	9.98497	9.96472	9.9653	10.0052	9.9824	9.90258	9.95248	9.99319	9.91622	9.91272	9.99184	9.91472	9.94599	9.93457	9.94054	9.99215	10.0005	10.0654	9.98795	9.96027	10.0481	9.94734	9.97652	10.043	10.0903	10.0266	10.0537	9.99434	9.97438	10.0147	9.96418	9.95182	9.97063	10.0168	9.95526
E9Q777	9.27503	9.51546	9.04906	9.54044	9.52994	9.66176	8.93928	9.62443	9.23649	9.84515	9.79917	9.63008	9.57058	9.59418	9.62369	9.66773	9.50717	9.60351	9.62801	9.56708	9.80043	9.57602	9.7427	9.82587	9.75746	9.59153	9.66362	9.45855	9.57462	9.69429	9.75443	9.53642	9.63244	9.57686	9.53557	9.66769	9.64388	9.54096	9.58804	9.52829
ZC3HD	8.61694	8.40528	8.26739	8.22778	8.45244	8.40006	8.24794	8.52094	8.43964	8.32915	8.46333	8.40928	8.45478	8.28973	8.32862	8.40597	8.54961	8.55609	8.51995	8.58545	8.60709	8.40914	8.51896	8.30135	8.46069	8.52655	8.59262	8.45928	7.99348	8.44495	8.46643	8.42055	8.09162	8.47819	8.4217	8.43701	8.3895	8.32075	8.32673	8.42724
ARHG5	8.29157	8.18696	8.06575	8.36933	8.48212	8.12568	8.67634	8.51062	8.23226	8.09935	8.10891	8.38972	8.51606	8.53291	8.21865	8.48911	8.39891	8.29432	8.57106	8.48212	8.60918	8.56405	8.40067	7.89811	7.91609	8.00023	8.10968	8.04028	8.23581	7.95091	7.72008	7.96391	8.4379	8.47906	8.123	8.17247	8.37247	8.51931	8.274	8.21108
NUMA1	10.1192	10.1475	9.87494	10.0737	10.0014	10.0242	10.0597	9.97813	9.99357	10.0335	10.0066	9.84727	10.0648	9.93203	9.99261	10.0332	10.112	10.1643	10.1048	10.0282	9.96789	10.0059	10.036	9.99153	10.1741	10.1211	10.0864	10.116	10.1104	10.0457	10.0672	10.1108	10.0073	10.0693	10.0617	10.119	10.0214	10.146	10.0569	10.1472
E9Q7L1	8.61039	8.88565	8.68528	8.81421	8.71267	8.76156	8.8785	8.68519	8.82733	8.68699	8.7411	8.7618	8.67866	8.6361	8.76104	8.76417	8.71794	8.8469	8.68507	8.71891	8.70878	8.75241	8.88247	8.33719	8.85277	8.8768	8.83447	8.85518	8.76076	9.20022	8.73874	8.6343	8.86334	8.84799	8.58739	8.70696	8.66836	8.60612	8.82562	8.5758
T22D2	9.62471	9.63405	9.54957	9.44293	9.45604	9.57742	9.52299	9.574	9.63866	9.55305	9.62954	9.74645	9.67933	9.80302	9.76752	9.76607	9.4978	9.64889	9.60252	9.55008	9.91962	9.71861	9.74342	9.61138	9.40475	9.67179	9.7131	9.47732	9.49277	9.55259	9.64838	9.31642	9.61136	9.6551	9.69862	9.63427	9.68808	9.51055	9.88976	9.69783
E9Q842	7.7072	7.63634	7.67781	7.8665	8.23262	8.06039	7.91672	8.0591	8.14172	8.16855	8.1609	7.75793	8.11909	8.00485	8.09249	7.99497	8.11568	7.67136	8.2525	8.18481	8.22141	8.09862	7.90591	8.00203	7.85778	8.15038	8.03252	8.12176	8.191	7.94565	8.12136	7.97068	7.91047	8.1446	7.87919	7.87796	8.05451	8.02073	7.74301	7.92642
E9Q8B5	10.0259	10.1219	9.98582	10.1947	10.2438	10.232	9.74133	9.67386	10.308	10.2298	10.1836	10.1913	10.0962	10.2091	10.3014	9.8092	10.2387	9.86585	10.2348	10.2364	10.0645	9.79388	9.94624	10.3248	10.2414	10.3899	10.4679	10.339	10.3077	10.1332	10.3687	10.4644	9.83732	10.0629	10.3767	10.358	9.9779	10.0914	9.85311	10.117
DJC21	9.03914	9.20618	8.64024	8.91239	8.97321	8.7856	8.65323	8.38285	9.03469	9.06094	8.85396	8.9037	8.90626	8.74278	8.86719	8.77198	8.75325	8.77907	8.90621	8.64588	8.71074	8.69568	8.61901	8.54157	8.59744	8.67172	8.82424	8.87616	8.77722	8.93887	9.08439	8.67501	8.51038	8.55189	8.74308	9.26375	8.98856	8.69619	8.51272	8.80022
E9Q8I7	9.92044	9.98	9.84099	10.0706	10.0051	9.98654	10.1053	9.75962	9.98579	9.95359	9.87974	10.2236	10.0254	10.067	10.0466	9.90523	10.1133	10.0033	10.0487	9.989	9.99621	9.95651	9.98519	9.93753	9.99541	10.0218	10.1192	10.0443	9.9719	9.98395	9.96616	9.90256	9.8324	9.92007	10.0496	9.96307	9.88612	9.96771	9.84331	9.8887
E9Q8V6	9.35963	9.15315	9.21432	9.18996	9.21508	9.25924	9.04154	9.19757	9.40649	9.39429	9.44885	9.27135	9.22085	9.35065	9.19532	9.0528	9.13915	9.37037	8.87231	9.08151	8.73367	9.03053	9.00746	9.85552	9.40983	9.27874	9.39354	9.32306	9.18009	9.63685	9.49053	9.34174	8.94077	9.32513	9.18096	9.36137	9.27827	9.27566	8.85538	9.27318
GDS1	9.50297	9.5053	9.38583	9.50898	9.48527	9.46882	9.50767	9.44007	9.48423	9.43579	9.53755	9.47358	9.57458	9.566	9.58675	9.50094	9.53219	9.29714	9.502	9.39699	9.50112	9.46575	9.42699	9.29268	9.24895	9.29806	9.29201	9.24451	9.39421	9.44084	9.34953	9.37343	9.52012	9.57572	9.53639	9.53127	9.52573	9.53017	9.59364	9.5143
OAS2	7.89726	8.17868	7.58871	8.26154	7.75428	7.68553	8.3097	7.53507	7.5274	7.64772	7.62732	7.86795	7.74138	7.61628	7.49186	6.87314	8.27129	7.44295	7.9315	8.09299	8.05314	7.75168	7.77954	8.34967	7.50612	7.79169	7.65027	7.63119	7.67028	8.26005	8.04752	7.6386	8.05336	8.08211	7.41804	7.68796	7.95726	8.04095	7.56741	8.05776
E9Q9B7	8.52324	8.50204	8.18387	8.67383	8.52025	8.54701	8.35496	8.69111	8.60365	8.4915	8.55904	8.67463	8.63429	8.72471	8.61227	8.60619	8.67072	8.45245	8.63155	8.45147	8.58242	8.51418	8.46585	8.16734	8.4173	8.45925	8.47662	8.22213	8.37487	8.55568	8.42293	8.4464	8.52613	8.6804	8.59246	8.43992	8.66044	8.83389	8.79222	8.71719
E9Q9Q2	8.64481	8.59696	8.44802	8.73664	8.70149	8.73056	8.25957	8.64987	8.53723	8.55846	8.7705	8.72675	8.63694	8.60084	8.55653	8.52803	8.7237	8.78971	8.66757	8.61142	8.53141	8.50976	8.58823	8.41554	8.48479	8.53779	8.65924	8.32511	8.47634	7.94594	8.5782	8.56577	8.38276	8.5965	8.40232	8.70216	8.72581	8.70979	8.6217	8.73421
E9QA15	11.496	11.3488	11.1743	11.4063	11.4876	11.3917	11.5853	11.6362	11.3597	11.3889	11.3999	11.4462	11.622	11.5494	11.4788	11.6387	11.5575	11.6206	11.4562	11.4484	11.6842	11.7009	11.5615	11.0448	11.0534	11.1266	11.1657	11.1037	11.1732	11.0244	11.0639	11.1655	11.5341	11.5542	11.3018	11.1371	11.5594	11.5108	11.6154	11.5621
E9QAE3	9.39925	9.42138	9.27621	9.33887	9.30973	9.38925	9.47058	9.3694	9.37217	9.37249	9.28815	9.36788	9.35564	9.27376	9.36137	9.30657	9.35327	9.4612	9.40483	9.16342	9.42088	9.38899	9.5048	8.88699	9.16005	9.29655	9.22148	9.315	9.30885	9.1711	9.09441	9.18335	9.36096	9.35597	9.33078	9.2847	9.38813	9.35661	9.371	9.30738
HELZ2	10.1343	10.1402	9.98222	10.183	10.1744	10.1704	10.1798	10.1493	10.1113	10.0769	10.1093	10.2982	10.2186	10.2429	10.2027	10.2267	10.223	10.1897	10.1978	10.1255	10.2173	10.2159	10.1947	10.0211	9.9976	10.0152	10.0322	9.95255	10.0181	10.1044	10.0628	10.0435	10.2159	10.037	9.99681	9.94458	10.1749	10.084	10.0255	10.1145
E9QAP7	9.04845	8.81562	8.49594	8.9482	9.20493	9.168	8.69643	9.09952	9.03013	8.97247	9.0548	8.89543	9.06048	9.10695	9.01779	8.93181	8.98879	8.90154	9.08504	8.8088	8.82793	8.9163	8.76082	9.06976	8.67979	8.84652	9.14728	8.91281	9.05266	8.47334	9.05405	9.15339	8.94737	9.10525	9.20317	9.14731	9.16034	9.14689	8.84746	9.11456
SC16A	10.5686	10.5018	10.3158	10.448	10.5673	10.5238	10.4649	10.5528	10.5179	10.5768	10.4729	10.5814	10.5959	10.5884	10.5564	10.5427	10.5936	10.572	10.5844	10.6226	10.5723	10.5925	10.5857	10.4874	10.4471	10.5414	10.5244	10.4352	10.5482	10.3977	10.44	10.5457	10.5086	10.4599	10.4796	10.4537	10.4614	10.4687	10.4634	10.5386
F2Z3U3	10.0612	10.0045	9.88301	10.1199	10.2308	10.1387	10.1699	10.0421	10.2227	10.1085	10.1573	10.4446	10.2501	10.3696	10.2981	10.0898	10.3243	10.0766	10.213	10.1849	10.272	10.2536	10.1519	10.02	9.86308	9.94134	10.0764	9.90134	10.0095	9.90995	10.009	9.98813	10.2185	10.0258	10.0786	10.0204	10.0253	10.1086	9.98329	10.0826
HERC6	8.94369	9.29828	8.85346	9.58188	9.03835	9.0098	9.81033	9.08624	8.99206	8.80159	9.03354	9.29119	9.59063	9.176	8.97929	8.91351	10.1063	9.2307	9.69703	9.2778	9.68321	9.33956	9.37185	8.98366	9.49824	8.8034	9.42685	9.15513	9.09507	9.27956	8.60461	8.79717	9.50887	9.41873	8.6709	8.76343	9.33345	9.30922	9.25803	9.10636
F6PZL4	7.225	7.18854	6.91718	7.31819	7.10937	7.26719	7.44578	6.63987	7.22327	7.01945	7.5341	7.42142	7.49605	7.35167	7.32101	6.86618	6.44765	7.08137	7.07535	7.07083	7.34538	7.09863	7.23125	7.14582	6.97547	7.0959	7.35653	6.76497	6.87469	7.07247	6.98337	7.34691	6.9517	7.17382	7.39816	7.26007	7.25853	7.10501	7.50127	6.63806
F6R7E8;Q9CPN7	10.2469	10.7042	10.4634	10.4506	10.707	11.244	10.2146	10.5102	10.7645	10.6109	10.3706	10.2835	10.6716	10.616	10.3903	10.8777	10.187	10.4046	10.4498	10.2988	10.4035	10.1001	10.195	10.2181	10.3866	10.2634	10.2864	10.6163	10.786	9.69179	10.2349	10.8297	9.81869	10.4583	9.95458	10.7192	10.9595	10.4598	9.58922	10.6816
F6RWR5	11.3823	11.2579	11.147	11.314	11.1695	11.3356	11.2382	11.0404	11.1287	11.1058	11.0391	10.8518	11.155	10.9263	10.8254	10.9815	11.3081	10.9848	11.5324	11.2171	11.276	10.946	10.7867	10.6339	11.0526	10.892	10.972	11.0772	11.0222	10.2159	10.6167	10.6224	11.2627	11.1763	11.0476	10.9012	10.9496	11.3087	11.2049	11.2683
F6TUL9	9.63539	9.69382	9.2827	9.53673	9.52485	9.65865	9.4475	9.55888	9.36974	9.71086	9.69137	9.53292	9.83581	9.60311	9.75467	9.57467	9.43464	9.73477	9.63657	9.64857	9.47732	9.5797	9.34633	9.49968	9.31843	9.26556	9.38816	9.00958	9.32912	9.26457	9.42059	9.56086	9.48047	9.58699	9.41704	9.49239	9.65806	9.71869	9.70414	9.58957
F6U5V1	9.3851	9.307	9.44404	9.29741	9.42391	9.32495	9.28383	9.24096	9.40991	9.33672	9.29068	9.43361	9.24094	9.33481	9.35621	9.29677	9.39241	9.36798	9.35637	9.48925	9.32394	9.40886	9.5177	9.30812	9.47621	9.57312	9.4281	9.27405	9.41596	9.40833	9.33733	9.37288	9.39627	9.28911	9.38717	9.3831	9.24056	9.32749	9.47742	9.32151
F6XJP7	9.09364	9.41418	9.5582	9.31817	9.39714	9.29332	9.2198	9.05897	9.43018	9.26112	9.36643	9.14439	9.27811	9.30765	9.31029	8.92766	9.2239	9.11085	9.17297	9.32848	9.07612	9.06196	9.0877	9.38535	9.17638	9.32272	9.42187	9.24573	9.38489	9.56114	9.35019	9.35721	9.33817	9.27122	9.39574	9.29073	9.07266	9.20067	9.30608	9.28004
TPR	10.2957	10.3663	10.0904	10.1928	10.1291	10.1571	10.1492	10.1251	10.1851	10.1557	10.1583	10.1515	10.2123	10.1383	10.139	10.1658	10.178	10.2958	10.1517	10.076	10.105	10.1252	10.2661	10.1493	10.3447	10.275	10.2724	10.2945	10.2777	10.106	10.265	10.2257	10.1458	10.1056	10.108	10.2953	10.1852	10.1538	10.1126	10.2095
MORC3	8.8229	8.5091	8.17416	8.6818	8.39293	8.62239	8.78452	8.65223	8.70771	8.69057	8.55084	8.84024	8.92087	8.71876	8.47752	8.57502	8.88413	8.82334	8.83539	8.75483	9.08403	8.90758	8.9233	8.66786	8.59376	8.54463	8.49812	8.43428	8.53626	8.52778	8.48676	8.43308	8.8481	8.89946	8.61986	8.41401	8.58631	8.79395	8.7017	8.82599
TSN15	7.41494	7.30465	7.00756	7.65055	7.39946	7.58972	7.35079	6.9938	7.06972	7.6399	7.34266	7.35406	7.41595	7.33738	7.63038	7.49886	7.31244	7.6601	7.44367	7.74414	7.43454	7.54801	7.56443	7.6535	8.0476	7.75972	7.70839	7.51408	7.60952	7.58451	7.60546	7.83535	7.27838	7.53682	7.42686	7.79398	7.21451	7.50653	7.57219	7.24595
SKI3	9.59585	9.69345	9.54056	9.68149	9.63607	9.68357	9.52717	9.59337	9.60403	9.58931	9.56213	9.61521	9.64837	9.63873	9.63103	9.57639	9.6869	9.60104	9.68944	9.61361	9.62002	9.62728	9.64471	9.59152	9.60795	9.70063	9.70479	9.57992	9.65313	9.61386	9.56696	9.58899	9.64771	9.57945	9.57824	9.64399	9.68581	9.62919	9.55617	9.62481
F8VPN4	11.6779	11.8751	11.7177	11.7637	11.7536	11.9843	11.6969	11.5217	11.9633	11.582	11.5859	11.461	11.5263	11.6019	11.6783	11.5829	11.7571	11.7499	11.8498	11.9499	11.8025	11.6875	11.6057	12.3568	12.5279	12.4862	12.5444	12.5257	12.3262	12.1746	12.4433	12.2225	11.299	11.7619	12.0302	11.9185	11.748	11.7529	11.759	11.8149
F8VPP8	9.37826	9.16376	9.12193	9.33861	9.38022	9.34861	9.20997	9.12877	9.21447	9.23744	9.21328	9.2876	9.36461	9.32485	9.37027	9.25358	9.45129	9.40333	9.3628	9.28401	9.23143	9.25703	9.18102	9.21819	9.23641	9.13645	9.33881	9.11073	9.03864	9.30462	9.17534	9.0743	9.14533	9.16135	9.28537	9.18862	9.26108	9.27313	9.20353	9.27507
FARP1	10.5359	10.57	10.4293	10.5901	10.4724	10.3895	10.5524	10.4816	10.4629	10.36	10.4487	10.4624	10.4929	10.565	10.441	10.5496	10.6195	10.6569	10.4797	10.4736	10.4876	10.6092	10.5453	10.2096	10.1324	10.2858	10.3127	10.3117	10.2067	10.3347	10.2993	10.3793	10.615	10.564	10.5468	10.4171	10.5334	10.6072	10.5567	10.5742
F8VPX2	8.9475	8.75395	8.58127	8.9667	8.98532	8.92431	9.01807	9.05515	8.84228	8.98508	8.92755	8.98147	9.09939	8.97096	8.89837	9.06573	9.07047	9.05146	9.05804	8.83607	9.14596	9.06684	8.9856	8.6584	8.72746	8.81717	8.66036	8.68821	8.76991	8.82281	8.61674	8.65257	9.0779	8.94229	8.99143	8.78997	9.03917	9.04173	9.08105	9.06454
BICRA	9.5335	10.3026	10.2135	9.67581	9.67786	9.53955	9.62675	9.65607	9.8422	8.83242	9.65644	9.50653	10.2266	9.74707	9.4391	9.08709	9.72536	10.0864	9.71443	9.57616	9.217	9.37369	10.2382	10.2946	10.5288	10.4992	9.69273	10.5007	10.4549	9.57799	9.80892	10.0772	10.2055	9.92416	9.98357	10.7187	9.46148	9.7155	10.4735	10.2193
F8VQ05	8.87257	8.78575	8.90085	8.93546	8.91961	8.90262	9.07413	8.80992	8.96714	8.94097	8.89496	8.97393	8.8462	8.95722	8.78706	8.87612	8.97748	8.8204	8.86529	8.8484	8.88247	8.88634	8.88258	8.87548	8.76758	8.8363	8.87238	8.79736	8.87584	8.94036	8.76971	8.87203	8.80191	8.90302	8.88319	8.98216	9.00067	8.89213	8.85606	8.86133
MYO10	7.59653	7.06367	7.44926	7.25892	7.80346	6.84458	7.70566	7.40442	7.29894	7.50647	7.09465	7.33249	7.52759	7.29289	7.41455	7.13641	7.8118	7.88977	7.65118	7.30487	7.72195	7.71229	7.45587	7.63427	7.82684	7.78613	7.53527	7.3607	7.16445	7.44495	7.5987	7.32956	7.88117	7.74866	7.30092	6.87493	7.72914	8.00693	7.51376	7.43003
F8VQC1	10.4885	10.4925	10.2907	10.4972	10.568	10.5253	10.3773	10.4864	10.4162	10.5006	10.486	10.5264	10.4966	10.5069	10.513	10.4891	10.4778	10.4628	10.5365	10.4434	10.4992	10.4753	10.4575	10.3961	10.3778	10.391	10.4182	10.3571	10.4439	10.4191	10.3653	10.4745	10.5512	10.5048	10.4333	10.465	10.5379	10.5421	10.5185	10.5912
F8VQG4	9.13646	9.18553	8.60127	9.34581	9.34682	9.21313	9.34572	9.15174	9.06338	9.19397	9.21015	9.18191	9.47185	9.19782	9.16757	9.11069	9.70714	9.48364	9.726	9.42835	9.5504	9.37556	9.31279	9.32814	9.47611	9.51151	9.38206	9.88967	9.41911	9.91169	9.52761	9.15286	9.3741	9.40298	9.16402	8.89205	9.26623	9.371	9.41226	9.3438
F8VQG7	7.9263	7.03434	7.19212	7.09444	6.96894	6.96828	6.84382	7.30702	6.92743	7.37535	6.71227	6.88642	7.26364	6.97095	7.22468	6.76999	7.03265	7.08332	7.35209	7.18404	7.02508	7.04937	7.19134	7.43364	6.96406	7.67805	7.34315	7.37138	7.14804	6.48571	7.23281	7.18432	6.84397	7.1497	7.53385	7.31772	6.897	7.18488	7.54612	7.20361
F8VQK3	7.78333	7.92039	7.94792	7.77372	7.75465	7.94354	7.51684	7.90588	7.62416	7.90486	7.92303	7.95225	7.82135	7.92546	7.80098	7.57156	8.07178	7.61847	7.86014	7.81603	7.85359	7.60003	7.81903	7.93278	8.02181	8.02806	8.18005	8.20327	7.68439	8.07203	7.94155	7.99828	7.79917	7.76374	8.14057	7.99469	8.11445	8.0313	7.89289	8.01333
G3UW40	9.26471	9.18163	9.0386	9.16691	9.21802	9.22229	8.8628	8.9635	9.24972	9.33142	9.10991	9.06769	9.12518	9.09228	9.21698	8.97209	9.16969	9.18597	9.25461	9.15891	9.03535	9.12357	9.14403	9.26149	9.3517	9.19015	9.18746	9.24892	9.19611	8.88898	9.26038	9.25783	9.08828	9.08917	9.21234	9.31424	9.26648	9.07774	9.0709	9.25995
G3UWD9	8.68105	8.75638	8.40042	8.72242	8.54697	8.71838	8.56197	8.51322	8.6449	8.86985	8.81778	8.38168	8.59658	8.66948	8.67123	8.42993	8.49592	8.57663	8.85992	8.80889	8.55989	8.58675	8.71255	9.3811	8.84751	8.8026	8.90749	8.84485	8.7093	8.78141	9.02999	8.93434	8.52087	8.71252	9.10279	8.70291	8.4507	8.86856	8.47166	8.82812
G3UWE2	8.44143	8.07017	8.0925	8.01205	7.90912	8.01797	7.87014	8.09634	8.13725	7.84916	7.97792	8.10335	8.1957	8.28298	8.22083	7.87882	7.82368	8.08323	7.91362	8.37341	8.07704	8.43476	8.71475	8.09198	8.04808	7.74314	7.99146	7.67709	7.70844	7.93027	7.60629	7.80653	8.23027	8.48125	7.93136	8.04406	8.33421	8.33339	7.7297	7.52569
QNG1	11.0283	11.1104	10.9612	11.026	11.0988	11.0429	11.1968	11.0875	11.0858	11.104	11.1955	11.0459	11.1021	11.0603	11.1538	11.1258	11.119	11.118	11.1853	11.1856	11.2001	11.2048	11.1741	11.0146	10.981	11.0383	11.0239	11.1536	11.1067	10.9945	11.0211	10.9928	11.2587	11.1852	11.2016	11.2059	11.1899	11.1687	11.2162	11.1968
G3X8X0	8.9586	8.9472	8.90261	8.85721	9.03341	8.8551	8.94954	8.82826	8.93364	8.82476	8.76696	8.91251	8.95413	8.96493	9.12402	8.7711	8.93702	8.92665	8.93195	9.09419	8.95162	9.07904	9.07338	8.76311	8.86877	8.85889	8.98366	8.97059	8.88146	8.80043	8.8586	8.94966	8.83604	9.00971	8.84817	8.84395	8.95289	8.86556	8.87258	8.91716
G3X972	11.6201	11.6745	11.5402	11.7589	11.7469	11.7263	11.7937	11.8285	11.6585	11.635	11.6764	11.7144	11.7794	11.7117	11.7537	11.7753	11.7521	11.7467	11.7211	11.6587	11.7397	11.739	11.6782	11.5669	11.5517	11.5603	11.5645	11.5156	11.6142	11.5875	11.5799	11.6173	11.7788	11.7216	11.6557	11.5607	11.8288	11.8015	11.7246	11.7241
AOXC	11.7714	11.654	11.7765	11.7534	11.8405	11.6685	11.7589	11.423	11.6269	11.7001	11.7466	11.5775	11.9569	11.8376	11.802	11.5473	11.762	11.5676	11.7982	11.9005	11.8243	11.6626	11.5858	11.7178	11.5325	11.7773	11.6327	11.6873	11.6975	11.6816	11.6818	11.6914	11.7235	11.6621	11.8349	11.9194	11.6442	11.7748	11.7275	11.6637
GIMA9	8.9334	8.94845	8.97019	8.98429	9.03187	8.92304	8.77941	8.86281	8.91209	8.87763	8.95984	8.86312	8.72483	8.85143	8.80254	8.75149	8.87647	8.69437	8.95541	8.83873	8.78401	8.88792	8.88981	8.93095	8.98844	9.07471	8.91558	8.86217	9.02137	9.97887	9.03633	9.0646	8.81973	8.89837	8.93544	8.84577	8.81447	8.97379	8.7264	9.01427
G3X9B1	8.95565	9.16475	9.0285	8.99187	9.07186	8.85338	9.229	9.19703	9.17741	9.01625	9.08165	9.0642	8.85341	9.08676	9.04151	9.06227	9.10164	9.19449	9.11005	9.0305	9.17505	9.14763	9.2406	8.92316	9.10338	8.79463	9.03438	8.95462	8.94581	8.97969	8.93101	8.90645	8.80016	9.03249	8.97513	8.68014	9.02497	8.93858	9.05122	9.03755
G3X9D6	10.5423	10.7071	10.4661	10.6088	10.6509	10.58	10.3288	10.6052	10.7389	10.5491	10.6897	10.7791	10.5892	10.6156	10.736	10.8645	10.7418	10.555	10.7866	10.6569	10.6334	10.6327	10.6655	10.8199	10.7485	10.7092	10.6288	10.4111	10.6499	10.7393	10.5036	10.7291	10.5721	10.6173	10.5959	10.4019	10.4883	10.5617	10.397	10.4988
ZN809	7.37644	7.42303	7.19224	7.07058	6.93012	6.69532	7.09158	7.25482	7.2559	7.27613	6.9809	7.62679	7.03121	7.21763	7.26523	7.3631	7.12631	7.15344	6.94361	7.44647	6.8392	7.08354	7.32531	6.95215	7.26935	6.29867	6.7942	6.56402	7.38343	7.07771	7.46225	7.04967	7.36143	7.58678	6.72988	6.32583	7.59354	7.30557	6.58248	7.42205
BIG1	10.083	10.0471	9.85649	10.0327	10.0123	10.0544	9.97396	10.0443	10.0087	9.94843	9.94144	10.0552	10.1186	10.0315	9.97999	10.0186	10.0234	10.069	9.99691	9.97042	9.97513	10.0389	10.0031	9.87578	9.94083	9.95497	9.99503	9.90834	9.90074	9.82903	9.93471	9.93317	9.98058	9.87378	9.92723	9.96735	10.0042	9.95705	9.98815	10.0123
G3X9Y6	10.2447	10.2785	10.4068	10.4341	10.2306	10.429	10.3259	9.92555	10.2062	10.1244	10.3046	10.2826	10.3347	10.3201	10.1178	9.93562	10.4123	10.2889	10.1185	10.4218	10.1088	10.002	9.94434	10.5838	10.6718	10.597	10.6558	10.679	10.5803	10.438	10.6448	10.5634	10.0212	9.99465	10.3419	10.5431	10.2701	10.3534	10.2301	10.1693
PCF11	8.18249	8.18327	7.99694	8.29983	8.25559	8.40682	8.00062	8.13541	8.11997	8.41421	8.06362	8.19729	8.10342	8.39476	8.19684	8.33322	8.31949	8.35762	8.18638	8.6006	8.31117	8.34213	8.39898	7.95496	8.30796	8.37036	8.29982	8.22001	8.4429	8.22235	8.4878	8.4227	8.34108	8.35406	8.35884	8.54813	8.27498	8.47987	8.18764	8.25573
AT2B1	10.0176	10.1186	10.0586	10.1158	9.97838	10.0348	10.1657	9.88853	10.1391	10.0152	9.96385	10.0349	9.99137	9.94217	9.9223	9.9271	10.0299	10.0748	10.0779	10.0606	9.94981	9.99366	10.0862	9.97604	10.1162	10.1086	10.1443	10.1476	10.068	10.0816	10.1103	10.1916	10.0694	10.0563	10.142	10.0692	9.98073	10.0834	10.0399	9.99438
TRIPC	9.95535	9.98272	9.97909	9.93549	9.95822	9.96944	10.0636	9.98822	9.99115	9.93895	9.87618	10.0049	10.0376	9.97936	9.90066	9.9898	10.0545	9.98454	9.9951	10.0425	10.0537	10.0375	10.0976	9.90477	9.91136	9.92081	9.91259	9.88429	9.96678	9.91167	9.88224	9.92277	9.97234	9.95645	9.95184	9.93547	9.97251	10.0335	9.93738	10.0024
G5E895	9.0231	9.01195	8.57	9.00562	9.01874	8.95955	9.0776	8.9688	9.03995	9.09827	9.12137	9.24548	9.26918	9.02266	9.12047	9.14682	9.14405	9.06881	9.04386	9.1507	9.25392	9.19289	9.14706	8.97828	9.15713	8.88137	8.89925	8.74014	8.68471	8.85615	8.78223	8.57808	9.05698	9.08928	9.01073	8.95263	9.01569	9.37858	9.05806	9.12123
PLGT3	9.36506	9.42065	9.45965	9.50903	9.30114	9.30066	9.40364	9.2223	9.28472	9.27456	9.23747	9.16468	9.45179	9.28327	9.30303	9.34426	9.49768	9.29813	9.44644	9.44786	9.40141	9.25693	9.16596	9.31494	9.24811	9.26345	9.21884	9.26627	9.35342	9.08856	9.27038	9.26117	9.20709	9.3089	9.34962	9.23588	9.21965	9.39086	9.32308	9.32978
FPGT	9.48749	9.5181	9.61998	9.44125	9.44355	9.39226	9.55905	9.24551	9.51251	9.34686	9.36355	9.41104	9.40191	9.39335	9.29305	9.39305	9.31974	9.48734	9.53601	9.5416	9.42934	9.47702	9.45106	9.33722	9.48321	9.44345	9.4825	9.44638	9.52949	9.13436	9.36881	9.55782	9.51634	9.35198	9.36113	9.58031	9.40585	9.53232	9.35896	9.36087
G5E8H5	9.4474	9.22542	8.75118	9.67814	9.46005	9.55779	9.36235	9.58486	9.31372	9.68329	9.69304	9.64822	9.68681	9.6869	9.53567	9.41278	9.82541	9.78065	9.63533	9.6029	9.60689	9.69134	9.6458	9.86831	9.69062	9.81533	9.59935	9.43761	9.47382	9.82615	9.67683	9.5269	9.73616	9.71062	9.77798	9.51918	9.53923	9.69549	9.67839	9.65231
ANK3	9.56743	9.48094	9.60914	9.82415	9.75245	9.71385	9.88386	9.58986	9.69821	9.66512	9.56924	9.80883	9.84745	9.7489	9.61176	9.58826	9.74451	9.8175	9.68621	9.81188	9.79326	9.82724	9.64343	9.49111	9.64242	9.57978	9.65873	9.69384	9.64864	9.53364	9.6111	9.64904	9.79001	9.66779	9.72316	9.58234	9.85479	9.79538	9.80286	9.66637
AGRF5	7.59436	7.81678	7.65406	7.72046	7.56229	7.68282	7.52435	7.58105	7.62707	7.80095	7.86264	7.83424	7.84678	7.64497	7.8325	7.53265	7.85343	7.80511	7.875	7.53376	7.45223	7.2198	7.69546	7.55915	7.5844	7.73613	8.01558	7.50222	7.84779	7.85703	7.58194	8.02103	7.77503	7.69894	7.48818	7.50028	7.64321	7.78741	7.77127	7.53027
ARFP1	9.80439	9.7845	9.79025	9.82289	9.72988	9.75832	9.94652	9.9035	9.77939	9.69239	9.60066	9.90612	9.94544	9.85947	9.66075	9.89382	9.86675	9.84694	9.82741	9.83187	9.92663	9.92179	9.93634	9.5552	9.62354	9.6464	9.70807	9.67464	9.70053	9.57134	9.66216	9.74848	9.95027	9.90926	9.78506	9.71485	9.91414	10.0341	9.8484	9.88639
G5E905	8.84049	9.04598	9.14365	8.56066	8.61064	8.58986	8.70855	8.33092	8.95697	8.71135	8.51377	8.3925	8.77771	8.48858	8.76461	8.60296	8.80145	8.93274	8.78961	8.59917	8.28785	8.6818	8.5529	8.60537	8.83111	8.77435	8.86536	8.37201	8.73452	8.54584	8.69697	8.85601	8.80973	8.51073	8.50651	9.04107	8.73532	8.77519	8.61722	8.9122
H3BKQ3	9.73538	9.76892	9.29802	9.80047	9.75565	9.83624	9.70089	9.91163	9.76117	9.82783	9.77551	9.9034	9.79139	9.77098	9.82022	9.78531	9.7991	9.76483	9.74485	9.45507	9.83067	9.84306	9.7708	9.6713	9.5483	9.72782	9.41804	9.48281	9.68415	9.70045	9.75474	9.64902	9.78718	9.79232	9.71714	9.63311	9.76729	9.66287	9.98719	9.80227
J3QMC5	9.82045	9.83053	9.71445	9.76243	9.81202	9.90822	9.7304	10.0197	9.80461	9.79972	9.86283	9.73347	9.73064	9.83468	9.78947	9.93779	9.82089	9.90531	10.0471	9.75785	9.7342	9.8186	9.97356	10.0021	9.61429	9.71637	9.70733	9.5359	9.74617	9.82519	9.74191	9.76353	9.86812	9.85983	9.84437	9.8195	9.9834	9.87746	9.9272	9.86892
J3QMJ4	8.86164	8.78334	9.42774	9.03821	8.67656	8.70997	8.28168	8.44131	8.99135	9.13433	9.14035	8.98062	8.61606	8.94183	9.00666	8.29615	9.01554	8.93419	8.87719	8.58495	8.54664	8.28854	8.68842	9.06097	8.50835	8.91451	9.05631	9.03351	8.92868	8.64087	9.01496	8.63702	8.53822	8.80567	9.15417	8.89758	8.8422	8.7514	8.60778	9.08531
J3QNH8	8.34046	8.9731	8.78873	8.41712	8.66486	8.51513	8.74526	8.25311	8.98132	8.43257	8.629	8.94461	8.47923	8.92771	8.89092	8.46919	8.58691	8.48526	8.67723	8.46743	8.38502	8.47816	8.87263	8.57097	8.45491	8.67856	8.73902	8.94101	8.98765	8.73067	8.71109	8.90069	8.38674	8.54625	8.38901	8.62411	8.47938	8.62398	8.46698	8.42269
K7N6C2	11.1785	11.1392	10.5986	11.0845	11.3454	11.417	10.6598	10.8796	11.0816	11.5136	11.0679	10.843	11.0681	11.1395	11.3233	10.9958	10.8637	10.8475	11.3021	11.054	11.0686	10.7319	10.7211	11.5631	11.1903	11.2257	11.4991	11.268	11.4789	11.5994	11.3316	11.1028	10.7313	10.9789	11.0939	11.2079	11.1003	10.9764	11.219	11.197
K7N6K9	9.13235	9.69264	9.74544	9.11937	9.59098	9.59703	8.86101	9.19744	9.27804	9.40554	9.11408	8.88936	8.79261	8.86101	9.40599	8.98159	9.23409	8.85076	9.16686	9.57678	9.11285	9.03687	9.06957	10.2502	9.86107	9.60717	10.1617	9.48137	9.86865	10.2878	9.66427	9.93703	9.12703	8.94224	10.0078	10.7998	9.33666	9.16358	9.11327	9.34099
K9J7B2	12.1958	12.3799	12.2231	12.0972	12.2147	12.1741	12.1833	11.7248	12.3941	12.3258	12.3143	11.7923	12.0801	12.0952	12.186	11.8385	12.1917	12.0226	12.1787	12.1645	11.9302	11.8747	12.0472	12.1669	12.2572	12.2157	12.3759	12.328	12.302	12.3961	12.1395	12.3556	12.0874	12.2968	12.4579	12.2632	11.9665	12.2112	12.2115	12.2022
L7N463	11.6654	11.674	11.5466	12.0279	11.9061	11.8154	12.0032	12.116	11.5923	11.3676	11.5848	11.8667	12.3855	11.8228	11.6989	11.6093	11.908	11.5199	11.6954	11.6859	12.0008	11.7288	11.6674	11.8224	11.4435	11.9223	11.5611	11.5244	11.8324	11.7697	11.8219	11.5776	11.9306	11.8326	11.5171	11.6994	12.1367	11.9514	11.8585	11.5691
L7N466	10.173	10.7871	10.2039	10.5408	10.5882	10.71	10.4481	10.4156	10.3602	10.6718	10.7588	10.5855	10.7006	10.4976	10.681	10.7351	10.6826	10.7996	10.6031	10.7328	10.4081	10.4504	10.5298	10.7966	11.0053	10.9799	10.8168	10.8123	10.5456	10.7422	10.7112	10.6735	10.5724	10.5833	10.7058	10.648	10.5043	10.5949	10.5315	10.5874
HXK2	8.42248	8.23725	8.40963	8.45509	8.42137	8.27427	8.51495	8.1737	8.17425	8.29427	8.41256	8.49149	8.40807	8.43771	8.37508	8.7144	8.2912	8.57819	8.15026	8.31833	8.69925	8.71195	8.81236	8.64099	8.65024	8.27816	8.56803	8.32312	8.30583	8.60825	8.57563	8.28397	8.50824	8.64131	8.45447	8.32907	8.28346	8.51909	8.64702	8.15435
CAN2	10.5001	10.7203	10.4851	10.7534	10.5185	10.496	10.7952	10.5705	10.6066	10.4324	10.5329	10.5535	10.7353	10.5934	10.5017	10.5868	10.7026	10.6517	10.5658	10.5937	10.6778	10.6585	10.6062	10.4399	10.3943	10.4769	10.5149	10.4135	10.4271	10.4084	10.4061	10.3367	10.5083	10.5634	10.596	10.5746	10.5851	10.6705	10.6222	10.6595
S1PR1	9.11073	8.97444	9.20994	9.16028	8.98178	8.77967	9.22882	8.88961	9.15541	9.14976	8.9445	9.21312	8.93232	9.27647	9.16906	8.77501	9.23229	8.91393	9.14674	9.1185	8.98868	8.62419	9.06287	9.31417	9.20033	8.98524	9.19443	9.3807	9.16228	9.5529	9.18487	9.14762	8.79225	8.86284	9.06033	9.21447	8.45246	8.79069	8.81431	8.78145
CA2D1	8.46335	8.25057	8.22522	8.39122	8.39545	8.34808	8.40542	8.09814	8.40698	8.3132	8.36207	7.48168	8.19923	8.21631	8.28837	8.36786	8.37307	8.54113	8.39949	8.2509	8.35671	8.31239	8.38611	8.47441	8.8246	8.70089	8.7246	8.64474	8.36642	8.49223	8.7088	8.43044	8.23982	8.27309	8.40908	8.26156	8.23665	8.42706	8.40406	8.27004
BIN1	10.1057	9.9981	9.7514	10.063	9.93148	9.98116	9.8623	9.75621	9.96102	9.93127	9.92109	9.842	9.91727	9.96406	9.88257	10.0189	9.94868	10.0445	9.85075	9.88797	10.1121	9.9869	9.94927	10.0037	10.2941	10.1128	10.2532	10.069	9.96525	10.072	10.2041	10.0154	9.88223	9.81578	10.0546	9.91029	9.82496	9.91567	10.0181	9.98467
SC22B	11.5649	11.5127	11.2575	11.4823	11.6725	11.6386	11.6629	11.8434	11.5097	11.5423	11.5214	11.6099	11.6682	11.6283	11.6155	11.6902	11.4997	11.5431	11.6495	11.581	11.6326	11.6786	11.5535	11.3686	11.3934	11.4264	11.4483	11.3299	11.4472	11.2842	11.3433	11.4858	11.6243	11.546	11.373	11.3497	11.6463	11.6613	11.5814	11.584
DPYL2	11.36	11.3618	11.3313	11.2801	11.2053	11.2029	11.3343	11.1673	11.2201	11.242	11.1422	10.9863	11.3021	11.073	11.1425	11.2626	11.2046	11.2648	11.2082	11.2368	11.1246	11.1398	11.1261	11.2199	11.3681	11.3122	11.2628	11.2927	11.2396	11.1756	11.2102	11.3074	11.1665	11.1858	11.1475	11.298	11.1878	11.2393	11.2392	11.2472
LEG9	12.023	12.324	12.081	12.3045	12.251	12.2958	12.4358	11.9738	12.269	12.1197	12.1479	12.189	12.1715	12.2376	12.1808	12.05	12.434	12.1317	12.4446	12.2401	12.3251	12.1606	11.9264	12.0757	12.0788	12.1287	12.1939	12.2139	12.2297	11.9982	12.1266	12.2123	12.1593	12.1568	12.2835	12.0389	12.2532	12.2299	12.1684	12.2536
EMD	9.62655	9.4615	9.27579	9.63984	9.55377	9.65225	9.63355	9.62201	9.72043	9.63625	9.58547	9.66617	9.6617	9.71083	9.65444	9.62801	9.86986	9.70548	9.80347	9.72602	9.75673	9.7162	9.72988	9.66226	9.61489	9.72296	9.65503	9.65862	9.61668	9.61541	9.7038	9.65617	9.5237	9.77319	9.64623	9.60449	9.63544	9.69544	9.7083	9.67816
ERR1	8.4058	8.58859	8.4879	8.50456	8.68594	8.5247	8.75861	8.33455	8.59199	8.34288	8.4107	8.36635	8.3714	8.42341	8.08431	8.29519	8.61323	8.11294	8.56947	8.89065	8.41799	8.34346	8.22436	9.35657	8.93517	8.91387	8.95924	8.8394	8.83518	8.57608	8.94552	8.8842	8.52178	8.48015	8.65046	8.65055	8.3182	8.75852	8.32564	8.42827
GTPB1	9.87619	9.80718	9.82483	9.80902	9.86216	9.85843	9.70975	9.72317	9.84949	9.85018	9.82045	9.73331	9.79688	9.86615	9.84968	9.87717	9.82836	9.8213	9.9174	9.95262	9.8516	9.92377	9.84964	9.69091	9.86425	9.87292	9.83601	9.87489	9.81348	9.77442	9.82506	9.88744	9.81892	9.87912	9.86024	9.92706	9.87006	9.92828	9.79412	9.85219
THOC4	10.9296	10.8981	10.7243	10.7648	10.7763	10.7741	10.7703	10.9358	10.814	10.788	10.9022	10.7733	10.8232	10.8824	10.8663	10.9142	10.904	10.9793	10.8366	10.7187	10.9202	10.9031	10.8736	10.7683	10.8444	10.8413	10.8346	10.8205	10.7406	10.6872	10.8849	10.7371	10.7743	10.7952	10.7225	10.6376	10.7661	10.792	10.737	10.854
CLCA	12.1568	12.1987	11.9461	12.2467	12.2102	12.2152	12.1806	12.1771	12.1579	12.1597	12.1822	12.1588	12.2389	12.217	12.2554	12.141	12.2698	12.3027	12.1947	12.1434	12.191	12.2199	12.2362	12.0841	12.1962	12.1775	12.164	12.1022	12.1062	12.046	12.1593	12.0648	12.0331	12.1381	12.0448	12.1045	12.1075	12.1088	12.1056	12.1225
PTEN	9.80075	9.68793	9.73304	9.73267	9.84878	9.72167	9.74397	9.67972	9.80386	9.72459	9.71554	9.61285	9.68991	9.78852	9.79956	9.66539	9.83627	9.56242	9.77172	9.77812	9.7462	9.66441	9.56682	9.78382	9.60102	9.72124	9.91591	9.7369	9.72775	9.77427	9.74805	9.70551	9.5167	9.6008	9.75139	9.84929	9.79634	9.7877	9.62372	9.76384
STXB1	9.22798	9.37259	8.99061	9.42255	9.3224	9.31643	9.26215	9.24297	9.29036	9.27994	9.24983	9.27267	9.31556	9.23648	9.22749	9.23572	9.35703	9.33755	9.23491	9.22405	9.24326	9.30189	9.25431	9.17808	9.35751	9.39918	9.33405	9.14043	9.30516	9.06161	9.27048	9.32303	9.33378	9.34368	9.40295	9.32783	9.23615	9.36361	9.31934	9.34079
NUCG	11.5698	11.6761	12.0006	11.8085	11.9915	12.0457	11.65	11.516	11.8744	11.9781	11.8001	11.9705	11.815	11.9366	11.9232	11.4888	11.75	11.5584	11.7848	11.9346	11.8933	11.7839	11.6894	11.8454	12.04	12.0663	12.0278	12.1512	12.1006	11.9293	12.0434	12.0926	11.8943	11.7624	11.9582	11.9276	11.6688	11.6364	11.5737	11.5739
MTP	12.9598	13.0341	12.8381	12.9411	13.0189	12.9811	13.0092	13.0801	12.9301	12.8531	12.8488	12.9933	12.9799	13.0377	12.9377	13.0397	12.8799	13.0119	12.8798	12.9246	13.02	12.9745	13.0609	12.7311	12.8258	12.8562	12.8691	12.7935	12.9644	12.7258	12.883	12.8564	13.039	12.8674	12.7755	12.8846	12.9758	12.9315	12.9822	12.973
MLX	8.67229	8.48398	8.49817	8.50308	8.7141	8.76838	8.46641	8.88567	8.66946	8.74176	8.84205	8.53575	8.74736	8.82887	8.65889	8.64132	8.78665	8.41282	8.83466	8.81659	8.70392	8.70835	8.72119	8.85537	8.61663	8.76266	8.80125	8.83076	8.83101	8.83359	8.87994	8.82759	8.77348	8.72416	8.95707	8.8606	8.56014	8.79613	8.68879	8.85578
MYH11	10.2556	9.55594	9.97858	9.81222	10.3094	9.75781	9.95581	10.0768	10.041	9.98326	9.92308	9.81002	9.40444	10.3839	9.88226	10.2697	10.0254	10.2622	9.86641	9.84166	10.2026	10.0003	10.099	10.084	10.3649	9.62245	10.0707	10.0737	9.96458	9.91001	9.9747	10.2003	9.43616	10.0496	10.0144	9.54135	9.96964	10.187	9.98857	9.92593
M3K4	8.75444	8.68822	8.77103	8.73851	8.74633	8.76515	8.69192	8.61116	8.80657	8.72126	8.69276	8.79218	8.776	8.8581	8.74381	8.71463	8.69897	8.64069	8.8671	8.75625	8.8267	8.82928	8.86865	8.7384	8.97091	8.94353	8.76757	8.93068	8.80283	8.72367	8.8677	8.89652	8.74346	8.72264	8.85107	8.76992	8.79523	8.89212	8.74691	8.85289
MAP2	10.326	10.3098	10.3088	10.374	10.3258	10.2702	10.4269	10.3005	10.2865	10.2046	10.2373	10.3198	10.3422	10.3651	10.351	10.3797	10.3795	10.3432	10.4327	10.3982	10.4747	10.4934	10.4353	10.2126	10.2747	10.3048	10.3419	10.3738	10.3232	10.1543	10.1558	10.2697	10.4973	10.388	10.2881	10.3166	10.3328	10.3438	10.4204	10.369
BCL7C	8.99078	8.63048	8.02669	8.76453	8.64974	8.81711	8.13885	8.87773	8.91865	8.90915	8.58403	8.47583	8.8044	8.76879	8.78081	8.66742	8.71431	8.62365	8.65798	8.5884	8.6463	8.71218	8.83831	8.73194	8.78949	8.62464	8.61329	8.78795	8.88095	8.70554	8.47141	8.43818	8.76456	8.74153	8.74357	9.13369	8.76074	8.55762	8.77098	8.71226
KNG1	11.5154	11.4978	11.3208	11.4171	11.7513	11.6033	11.26	11.3837	11.6045	11.6134	11.7934	11.9525	11.6082	11.7865	11.8693	11.6734	11.3738	11.3774	11.6322	11.4634	11.4378	11.4742	11.5306	11.5371	11.4542	11.4912	11.3419	11.5471	11.3438	11.2359	11.5162	11.6024	11.6254	11.5654	11.5833	11.35	11.5321	11.4423	11.5188	11.4524
ARGI2	9.23855	9.67228	8.63143	10.3284	9.48562	10.0184	8.9885	9.37255	9.46805	10.1576	10.0551	10.3727	9.63426	9.88966	9.79926	9.48554	9.80687	9.88456	9.46756	9.91955	8.94466	9.33953	9.75113	10.6063	10.0956	10.5624	10.4484	9.40891	10.6132	10.3758	10.9012	10.2948	9.8907	8.56217	9.4211	10.3305	9.66966	9.15389	9.04407	9.42646
NGP	10.5493	10.1738	9.70895	10.2575	10.155	10.3174	10.4083	10.1236	10.0314	10.1857	10.8455	10.2649	10.6589	10.4016	10.4594	10.6652	10.111	10.1974	10.4564	10.3139	10.508	10.5965	10.7891	10.1722	10.3421	10.0253	10.0206	9.93744	9.85674	9.56265	10.1385	10.1541	10.3319	10.4509	10.1389	10.0565	9.9879	10.2752	10.521	10.4915
NTCP	11.4065	11.6548	12.103	11.7256	11.4367	11.5666	11.2633	10.8348	11.9267	11.847	11.6695	11.8592	11.1341	11.6376	11.7965	11.1057	11.4398	11.7191	11.4572	11.605	11.2668	11.2734	11.7068	12.2117	12.16	12.1828	12.1889	12.46	12.2959	12.2317	12.4456	12.2294	11.4726	11.423	11.9934	11.9756	11.2785	11.1108	11.1533	11.3533
PRDX6	14.2995	14.2832	14.0467	14.1437	14.226	14.2689	14.0813	14.1189	14.0839	14.2155	14.0218	13.9209	14.194	14.0177	14.1078	14.1811	14.0909	14.0191	14.1448	14.213	14.1194	14.094	14.0669	14.4078	14.4208	14.4425	14.4455	14.4207	14.4019	14.2204	14.3732	14.3598	14.1318	14.0749	14.0947	14.4054	14.1565	14.1693	14.0929	14.1585
AKAP1	10.2104	10.1945	10.2374	10.0071	10.0511	10.1394	10.1171	10.0221	10.2232	10.1489	9.98108	9.99995	10.1171	10.0643	10.1709	10.1228	10.1796	10.1568	10.1726	10.1711	10.0373	10.1078	10.181	10.2326	10.2188	10.3117	10.2981	10.2702	10.3832	10.1034	10.2634	10.3443	10.1296	10.0606	10.1628	10.2669	10.0753	10.1037	10.0934	10.1029
BAK	9.49897	9.37911	9.03728	9.80618	9.47507	9.42401	9.54754	9.47304	9.22445	9.52116	9.59711	9.80094	9.64174	9.72536	9.54259	9.49725	9.72989	9.5489	9.45742	9.45678	9.64759	9.59561	9.78766	9.42493	9.384	9.37757	9.42775	9.26542	9.21964	9.40304	9.53407	9.2987	9.55899	9.54552	9.42014	9.40695	9.64661	9.47422	9.36019	9.38326
CASP6	10.9946	11.0492	11.1155	10.9505	11.0701	11.001	11.0115	11.0747	10.969	11.0962	10.9884	11.0921	11.0607	11.0037	11.0188	11.1265	10.9434	11.0986	11.0189	11.0076	10.9638	11.1942	11.2058	10.9594	11.1499	11.1123	11.011	11.1641	10.9884	10.8536	11.0525	11.0039	11.0945	11.101	11.0309	11.1737	11.0475	11.0039	11.1089	11.1143
AMPD3	8.21753	7.96286	8.17001	8.07748	8.20197	8.14735	8.05451	8.10721	7.71656	8.20187	8.38043	7.9187	8.33462	8.46333	8.18761	8.49604	8.26927	8.38633	8.3385	8.0855	8.11918	8.45938	8.23015	7.85348	7.92546	7.90782	7.90473	7.59331	7.7263	8.09832	7.74093	7.91987	8.02261	8.34605	8.3537	8.10375	8.07534	8.54324	8.46197	8.24039
GPV	8.46082	8.56943	8.08815	8.2862	8.7444	8.80451	8.6522	8.3519	8.42456	8.6961	8.572	8.39379	8.28307	8.21675	8.63523	8.68987	8.29804	8.23895	8.80651	8.4765	8.81305	8.47192	8.54094	8.63547	8.58998	8.2657	8.35285	8.69774	8.47325	8.38196	8.14476	8.63928	8.73603	8.63296	8.47073	8.68014	8.71151	8.57788	8.83118	8.22038
DLDH	12.4175	12.4894	12.6046	12.4343	12.5376	12.5965	12.4236	12.3516	12.546	12.5694	12.3853	12.3271	12.3891	12.3373	12.5062	12.4474	12.3772	12.4378	12.5505	12.5698	12.3895	12.4723	12.3988	12.5564	12.727	12.8232	12.6904	12.7998	12.776	12.5841	12.6754	12.8098	12.5025	12.4891	12.6914	12.7459	12.5102	12.4089	12.4086	12.4013
HCD2	12.7545	12.8444	12.8059	12.579	12.7843	12.8718	12.7153	12.7412	12.799	12.8449	12.6647	12.5834	12.5827	12.6073	12.8081	12.7029	12.628	12.6675	12.6671	12.8354	12.6059	12.6605	12.7684	12.9696	13.1494	13.0758	13.0517	13.0313	13.0358	12.8842	12.9893	12.9956	12.6481	12.5111	12.6396	12.9401	12.7072	12.7191	12.4049	12.5541
UBE3A	10.9845	11.0265	10.8829	10.9477	11.0206	11.0609	10.8688	11.0009	11.033	11.0114	11.0346	11.0478	10.9877	11.0401	11.0586	11.0298	10.9445	11.001	11.0332	10.999	10.9803	10.9767	11.0391	10.9451	10.9617	11.0475	11.0401	10.9853	11.001	10.9653	10.9499	10.9144	10.9578	10.9392	11.0079	11.0362	10.8971	10.9199	10.9852	11.0457
TCOF	9.81229	9.60806	9.6726	9.47681	9.64487	9.49265	9.60149	9.6704	9.72606	9.68624	9.51507	9.36115	9.7405	9.50157	9.77876	9.83266	9.73851	9.57495	9.74116	9.77699	9.62731	9.80182	9.65829	9.72238	9.32298	9.67776	9.67772	9.70285	9.72931	9.43761	9.60395	9.85685	9.79908	9.78741	9.70434	9.81329	9.63497	9.79029	9.59959	9.7453
CLOCK	7.6156	7.76926	7.86098	7.88821	7.92954	7.95094	7.94165	7.99017	8.05001	7.99949	7.76896	7.73411	7.92422	7.9567	7.87731	7.66521	7.98876	8.13622	7.75987	7.67439	7.89533	7.76186	7.80286	7.77171	8.2866	8.09034	8.19818	7.74677	8.01696	8.22989	8.08156	8.1207	7.7174	7.79986	8.13187	8.07217	7.91554	7.83605	7.95028	7.84889
DCTN1	10.1506	10.0935	10.0294	10.1661	10.1667	10.2192	9.81068	10.085	10.1036	10.0867	10.1225	10.1476	10.1871	10.1566	10.1123	10.1347	10.173	10.0833	10.1343	10.1586	10.1893	10.2035	10.127	9.91499	9.94145	10.0193	10.0428	9.99768	10.037	9.91834	9.94869	10.0076	10.137	10.0908	9.68585	10.107	9.87809	10.1589	10.0942	10.1454
GLU2B	11.9831	12.0474	11.6965	12.1218	12.0809	12.1293	11.9817	11.9505	12.0545	12.0681	12.0689	12.1823	12.1628	12.2061	12.1036	12.0098	12.2159	12.1689	12.1716	12.102	12.1659	12.0842	12.1568	12.2152	12.0961	12.1926	12.19	12.0412	12.0553	12.0833	12.1016	12.0498	11.9819	12.0165	12.0449	12.0125	11.976	12.0156	12.0166	12.0747
EF2K	8.60158	8.60799	8.47212	8.54401	8.67293	8.66612	8.4405	8.17832	8.61843	8.50723	8.42338	8.4435	8.53804	8.50545	8.66711	8.41648	8.56596	8.3627	8.55159	8.83246	8.48472	8.56202	8.35142	8.85877	8.69464	8.79387	8.52331	8.73145	8.61036	9.04089	8.6983	8.69125	8.21778	8.67941	8.43187	8.65978	8.35876	8.37452	8.56232	8.51877
O08797	9.31561	8.88721	8.98178	8.92986	9.52174	9.36189	9.37862	9.6116	9.3877	9.55794	9.10815	9.45228	9.69047	9.49184	9.49181	9.77338	9.75706	9.60255	9.53741	9.6458	9.51158	9.73798	9.37491	9.62673	9.26429	9.32803	9.47739	9.45928	9.66263	9.23572	9.54331	9.56922	9.66191	9.75439	9.63254	9.57404	9.42137	9.69358	9.18753	9.54401
O08804	8.14486	8.09218	8.34846	8.44722	8.19417	8.11084	9.38695	9.13477	8.24793	8.15214	7.8887	9.17144	9.01796	8.82776	8.31642	9.39916	8.49758	9.24012	8.27573	8.28588	8.72064	9.31726	9.33223	8.19446	8.14671	7.86959	8.15106	8.13346	8.07095	7.9012	8.21873	8.34859	8.85768	8.51201	8.18529	8.24451	9.03212	9.03762	8.92085	8.39756
PRDX4	12.8582	12.7134	12.7137	12.9544	12.8292	12.7442	12.872	12.5213	12.8351	12.7684	12.7366	12.6381	12.8576	12.8562	12.8609	12.6617	12.9673	12.6065	13.0729	13.0638	12.8983	12.5558	12.4377	12.9871	12.833	12.9138	12.9411	12.9772	12.9231	13.0208	12.9014	12.9351	12.6431	12.8881	13.0129	12.8069	12.5889	12.9131	12.8273	12.9354
DIAP1	10.4143	10.4446	10.3692	10.5507	10.5972	10.5471	10.5926	10.5441	10.4593	10.4365	10.4288	10.6107	10.6495	10.6057	10.5326	10.5601	10.5567	10.4963	10.5473	10.5836	10.6067	10.631	10.5535	10.4246	10.3977	10.4204	10.4031	10.4296	10.5311	10.3851	10.339	10.4357	10.5555	10.5248	10.4778	10.4855	10.5922	10.5975	10.5716	10.5514
U5S1	10.4472	10.5603	10.4657	10.4961	10.4501	10.4753	10.4483	10.4774	10.475	10.452	10.4971	10.471	10.3961	10.4525	10.4553	10.5403	10.4391	10.5487	10.4834	10.4216	10.453	10.504	10.5585	10.3828	10.5505	10.4081	10.4349	10.4556	10.4639	10.372	10.4468	10.4796	10.3599	10.4785	10.3806	10.3474	10.4276	10.445	10.4346	10.5267
ERCC2	8.847	8.77266	8.66476	9.0366	8.78746	8.91513	8.86337	9.01397	8.81112	8.94339	9.04858	8.85925	9.06303	9.04635	8.94757	9.07421	9.07745	9.12152	8.93135	9.05645	9.08918	8.9869	9.05066	8.94842	9.14462	8.99084	9.19026	9.19931	8.98802	9.24425	9.10004	9.20006	8.92765	8.99992	8.80956	8.67955	8.88377	8.99485	8.99735	8.904
GALT4	8.85185	8.5186	8.42295	8.4286	8.44533	8.31693	8.606	8.42558	8.56273	8.24887	8.11079	8.21163	8.30604	8.5004	8.34467	8.27217	8.14419	8.04289	8.32451	8.32933	8.19666	8.29197	8.1943	8.16879	8.24326	8.0968	8.1281	8.21357	8.43557	8.21728	8.27132	8.31979	8.21878	8.34705	8.30384	8.35555	8.142	7.99236	7.88431	8.03731
RO60	9.07609	8.77234	8.7275	8.73427	8.72715	8.68701	8.34954	8.69388	8.80857	8.76594	8.72781	8.81339	8.50574	8.70583	8.64497	8.85969	8.60308	8.96033	8.98188	8.45029	8.78659	8.63679	8.91304	8.59946	8.94514	8.88109	8.55017	8.71247	8.79652	8.51402	8.68117	8.5906	8.64845	8.49465	8.4055	8.84959	8.85025	8.46662	8.28564	8.67833
ELL	8.80944	8.66968	8.47221	8.68614	8.66306	8.69338	8.46435	8.59235	8.54252	8.65173	8.75379	8.74297	8.62751	8.52604	8.71409	8.49309	8.81324	8.63116	8.71867	8.51515	8.67643	8.6414	8.6821	8.55408	8.60146	8.61325	8.62716	8.58566	8.46862	8.86792	8.74277	8.3895	8.62545	8.54096	8.50074	8.47368	8.61798	8.48618	8.62497	8.60269
MK12	7.90351	7.95698	8.30505	8.04958	7.92316	8.10952	8.17527	7.57662	7.93221	7.94101	7.87856	7.82922	7.95177	7.59125	7.66723	7.87196	8.17269	7.88903	7.89514	7.9326	7.87317	7.8035	8.05225	8.07291	8.15998	8.10737	8.32744	8.23971	8.05092	8.52972	8.23049	8.37539	8.0839	8.04756	8.31865	8.15357	7.29577	8.05933	8.20135	7.89787
GALT1	9.39304	9.41104	9.3049	9.37393	9.46286	9.44595	9.44372	9.34946	9.37849	9.47459	9.40535	9.38872	9.46206	9.49276	9.46341	9.35632	9.50319	9.46318	9.51059	9.65711	9.40508	9.44636	9.44367	9.53806	9.5037	9.4767	9.47608	9.35986	9.47174	9.36131	9.42369	9.42317	9.36892	9.35867	9.39357	9.45623	9.35714	9.44229	9.43974	9.40015
FAAH1	11.7966	11.9037	11.5461	11.8621	11.8978	11.9004	11.8814	11.7473	11.8099	11.7448	11.7342	11.6262	11.8377	11.77	11.6941	11.7397	11.7784	11.6436	11.8923	11.8831	11.8365	11.7528	11.7346	11.888	11.838	11.9329	11.8401	11.8454	11.9839	11.7433	11.8496	11.8781	11.7409	11.6684	11.7546	11.907	11.7648	11.8365	11.8612	11.7581
AIP	10.2783	10.2054	10.1894	10.3541	10.2253	10.2452	10.2124	10.372	10.2029	10.0908	10.0992	10.2856	10.3356	10.2217	10.1937	10.3149	10.2353	10.2682	10.2147	10.3053	10.2688	10.3668	10.2962	10.0036	10.0934	10.0721	10.1005	10.0742	10.1378	10.0419	10.1488	10.1503	10.3115	10.2411	10.2008	10.0818	10.2921	10.2347	10.2671	10.2571
FLOT1	10.1812	10.3857	10.0532	10.0425	10.2334	10.0124	10.0501	10.1032	10.1708	10.0384	10.1276	10.1047	9.98133	10.1546	10.1985	10.4317	9.96476	10.1475	10.0975	10.081	9.85208	10.0723	10.365	10.3351	10.462	10.3768	10.3153	10.2427	10.4177	10.2362	10.3748	10.4573	9.94393	9.92112	10.1351	10.297	10.1244	10.1665	10.0996	10.1103
NUMBL	8.25287	8.20158	8.6894	8.04841	8.3464	8.24462	8.5558	8.03151	8.34314	8.3155	8.15237	7.7202	8.41288	8.24567	8.11291	8.29613	8.05483	7.86873	8.37275	8.50814	8.46073	8.3928	8.35027	8.13933	8.50601	8.497	8.42595	8.57442	8.66729	7.54625	8.33025	8.59758	8.78087	8.82613	8.58677	8.68258	8.41588	8.67631	8.70845	8.41246
S22A1	11.3803	11.3801	11.1249	11.1778	11.3341	11.2551	11.1343	11.1401	11.1696	11.4975	11.2993	10.8199	11.306	11.3031	11.4018	11.0701	11.2333	11.054	11.5945	11.3902	11.2147	11.1277	10.9992	11.588	11.2559	11.3514	11.3452	11.1695	11.3908	11.3955	11.4422	11.4005	11.3459	11.1285	11.3952	11.3955	11.1813	11.4256	11.4042	11.5213
SDCB1	8.81669	8.92581	8.54457	8.91849	8.87386	8.81262	8.93462	8.73375	8.77855	8.77708	8.58072	8.90599	8.99096	8.94738	8.7724	9.02416	8.65406	8.70561	8.85758	8.79618	8.78637	8.80382	8.75935	8.61675	8.5531	8.71741	8.59701	8.72393	8.80562	8.5407	8.70841	8.68538	8.74275	8.69124	8.69522	8.71597	8.7543	8.82737	8.45341	8.67924
ATOX1	12.0446	11.8273	11.6476	11.7139	11.9389	11.9726	11.871	12.0705	11.9012	11.8572	11.8718	11.9527	12.0433	11.9595	11.9206	12.0236	11.8449	11.7923	11.8242	11.8048	11.8184	11.953	11.7619	11.3445	11.2837	11.4305	11.5712	11.367	11.422	11.3543	11.6362	11.453	11.7199	11.5309	11.4173	11.9225	12.2795	11.8536	11.6268	11.9448
DEGS1	9.05123	9.09313	9.25983	9.17163	9.17265	9.02579	9.0759	9.31878	9.10223	9.01423	9.18643	9.35191	9.25331	9.24426	9.05966	9.20312	9.24519	9.27601	9.04882	9.0534	9.31274	9.24053	9.21382	8.96833	8.97091	8.97009	8.90699	8.9053	8.99434	8.83848	9.02194	9.05196	9.37556	9.31197	8.99063	9.0802	9.29075	9.10073	9.26927	9.29551
PEX5	10.4881	10.5596	10.5918	10.7459	10.6397	10.7198	10.7036	10.4435	10.6996	10.626	10.5259	10.6285	10.6263	10.738	10.6523	10.5021	10.6802	10.4947	10.7372	10.7279	10.7241	10.6742	10.5178	10.6043	10.6148	10.7812	10.8247	10.808	10.8935	10.5948	10.7063	10.779	10.6111	10.5923	10.7186	10.8131	10.6319	10.7365	10.6449	10.6121
NAPSA	10.4686	10.1761	9.62353	9.46684	10.2148	9.88313	10.1892	10.6641	9.89065	10.1178	9.89446	10.4064	10.0963	9.9484	9.68194	10.4932	9.62078	10.276	9.93421	10.1195	10.2239	10.5366	10.4216	9.7579	9.82051	9.87349	9.40091	9.00138	9.49806	9.46115	9.59465	9.44298	10.0285	9.77361	9.24081	9.3569	10.3562	10.1766	10.4864	10.3312
SNP23	10.0243	9.83288	9.97459	9.96723	10.0782	9.91281	10.0543	10.0196	9.94999	9.98337	9.8599	9.967	10.1295	10.0003	10.0649	10.1061	10.0569	9.97995	10.0467	10.0485	9.99893	9.97801	9.93375	9.97353	9.78206	9.85854	10.0258	9.92632	9.93835	9.80768	10.0061	9.98085	10.0284	10.0426	10.0275	10.0108	9.96345	9.99677	9.98789	10.0545
OXLA	8.3817	8.61084	8.22812	8.36656	8.15319	8.21858	7.8825	8.16774	8.39642	8.43291	7.98803	7.92884	8.10276	8.00138	7.76428	7.72964	8.3511	8.17136	8.29164	8.02224	7.7747	7.73326	7.87691	8.7251	8.21313	8.0141	8.52427	8.25372	8.46476	8.36135	8.57592	8.24369	8.1086	8.39681	8.40547	8.21434	8.08842	8.31242	7.69975	8.39782
WRN	8.68202	8.1381	8.32212	8.33934	8.80345	8.22248	8.25052	8.21223	8.27519	8.48071	7.44406	8.24545	8.31918	8.36128	7.90105	7.88949	8.13477	8.40276	8.40377	8.2796	7.98076	8.30983	8.57308	8.25218	8.06942	8.11247	7.82856	7.85323	7.8147	7.98832	7.36471	8.12035	8.14779	8.18018	8.14885	8.30049	8.50118	8.26217	8.11186	8.48643
PSB1	11.6753	11.7127	11.6743	11.8917	11.7471	11.8098	11.674	11.7842	11.7803	11.8401	11.8422	11.9038	11.8373	11.8508	11.8281	11.7584	11.895	11.7899	11.8013	11.7968	11.8267	11.8139	11.8992	11.7795	11.7492	11.8034	11.8339	11.7083	11.7873	11.7174	11.7732	11.8242	11.8224	11.8851	11.7352	11.7551	11.7705	11.8551	11.7589	11.8091
HDAC1	10.3422	10.4442	10.3369	10.4531	10.4294	10.3641	10.4855	10.3629	10.3558	10.344	10.4862	10.4335	10.4994	10.5094	10.4772	10.4579	10.5795	10.5647	10.5041	10.4604	10.4982	10.5092	10.5497	10.4495	10.5343	10.4845	10.4676	10.5002	10.4193	10.4371	10.414	10.3817	10.3666	10.5159	10.4157	10.3696	10.39	10.4815	10.4291	10.4584
MP2K3	10.0747	10.1079	10.1212	10.0019	10.1541	10.2665	10.2422	10.0658	10.2253	10.2403	10.0847	9.88718	10.1548	10.1773	10.1749	10.1934	10.0932	9.90586	10.2621	10.2752	10.3311	10.2929	10.1203	10.3568	10.2507	10.326	10.2298	10.3234	10.2135	10.343	10.235	10.1969	10.2449	10.2571	10.2103	10.2893	10.1391	10.184	10.2247	10.1079
NDUBB	11.445	11.4505	11.4935	11.3968	11.7662	11.6352	11.2602	11.4134	11.4377	11.7229	11.5115	11.6566	11.5493	11.4873	11.6118	11.6232	11.553	11.4974	11.5861	11.7833	11.5698	11.5186	11.4654	11.7664	11.8068	11.7694	11.8064	11.5955	11.5535	11.6695	11.4986	11.6076	11.4827	11.4128	11.5174	11.7826	11.4653	11.4447	11.3217	11.394
SYPL1	9.86548	10.1185	10.1074	10.2119	10.1445	10.1365	10.3741	10.1293	10.3682	10.2727	9.72674	10.1559	10.2905	10.1632	10.1882	10.2767	10.3178	10.3976	10.327	10.4708	10.2673	10.3045	10.1928	10.4665	10.3288	10.424	10.4545	10.3839	10.5729	10.1215	10.1249	10.4743	10.3826	10.1722	10.4328	10.3802	10.347	10.4126	10.263	10.2107
NF2IP	8.14736	8.316	8.30637	8.39146	8.16927	8.24318	8.48954	8.39109	8.28682	8.2066	8.31207	8.40759	8.5929	8.42076	8.47646	8.429	8.57269	8.42205	8.4164	8.37825	8.26536	8.28454	8.36394	8.12355	7.83043	8.08651	8.46798	8.41749	8.15165	8.40476	8.3858	8.403	8.42505	8.38665	8.28293	8.16491	8.19163	7.9497	8.29282	8.31507
GSTO1	12.2001	12.5615	12.1669	12.2774	12.3561	12.3917	12.284	12.1405	12.4468	12.3917	12.2922	12.3418	12.2644	12.2862	12.4602	12.3332	12.4133	12.2547	12.4416	12.472	12.1981	12.3076	12.4071	12.9051	12.9251	12.9169	12.8861	12.9357	12.8422	12.7356	12.8266	12.7692	12.2318	12.1534	12.5161	12.6815	12.2331	12.2421	12.1934	12.3096
CP3AP	11.6307	11.3432	11.3043	11.0222	11.3598	11.2658	11.2555	11.7896	10.9874	11.609	11.504	11.2441	11.3287	10.9652	11.2083	11.5648	10.9011	12.0715	11.1159	11.1843	11.0431	11.4288	11.5756	11.4308	11.9629	11.5695	11.5537	11.3007	10.8197	11.2248	11.2617	11.0718	11.3508	10.9628	11.0126	11.2607	11.2842	11.3422	11.6237	11.2761
MA2B1	10.5127	10.6431	10.3902	10.4755	10.4846	10.4855	10.5885	10.512	10.3672	10.3743	10.4688	10.5461	10.5497	10.4271	10.4537	10.4952	10.4975	10.6404	10.4355	10.4208	10.4148	10.5349	10.5478	10.4304	10.4158	10.4293	10.4031	10.2773	10.3037	10.3153	10.3897	10.3517	10.5475	10.4455	10.4078	10.4446	10.6545	10.5268	10.5213	10.52
SODE	10.3393	10.2598	10.1595	10.1913	10.2352	10.1209	10.3468	10.0565	10.0753	9.96279	9.96525	9.71583	10.1562	10.1557	10.1609	10.1296	10.2215	10.3052	10.3482	10.172	10.2179	10.2665	10.1416	9.97468	9.93468	9.99718	9.88775	10.1473	9.97152	9.88377	9.87536	10.1025	10.3647	10.1432	10.2485	10.0506	10.2873	10.3884	10.4385	10.2756
RL21	12.751	12.7882	12.6998	12.6092	12.7636	12.6511	12.8556	12.7307	12.8141	12.7045	12.7476	12.7567	12.7272	12.8094	12.8575	12.8339	12.6904	12.7196	12.7683	12.6797	12.8042	12.7648	12.8392	12.7659	12.7044	12.7402	12.6744	12.7109	12.7982	12.4597	12.6726	12.7296	12.8179	12.8257	12.7042	12.8038	12.734	12.7175	12.7642	12.7347
GSH0	12.1328	12.2245	11.6219	11.8498	11.8576	11.8996	11.7653	11.8279	11.8634	11.7576	11.8798	11.6492	11.8703	11.8072	11.903	11.8838	11.8323	11.6458	11.8621	11.7022	11.7228	11.7599	11.5529	11.3809	11.4257	11.5291	11.5909	11.5981	11.5351	11.4742	11.5422	11.4973	11.6771	11.6341	11.6729	11.7235	11.6696	11.6954	11.7766	11.9061
HGD	13.1679	13.1538	13.3221	13.3655	13.2499	13.3169	13.3367	13.0562	13.204	13.1626	13.1018	13.2949	13.2568	13.3195	13.2275	13.1259	13.4186	13.2064	13.3277	13.3839	13.3472	13.3228	13.2907	13.5201	13.4715	13.5701	13.6489	13.5889	13.5055	13.4684	13.5808	13.4981	13.21	13.2073	13.4207	13.4439	13.3197	13.3165	13.1332	13.1578
AMACR	12.1482	12.2393	11.9983	12.1856	12.335	12.238	12.2423	12.1408	12.113	12.2601	12.2223	12.256	12.2926	12.1544	12.2114	12.2573	12.272	12.2799	12.3164	12.3029	12.2981	12.2787	12.2383	12.0518	12.019	12.0853	12.0174	11.9429	12.085	12.1392	12.0196	12.1889	12.2461	12.2629	12.2322	12.1669	12.2744	12.3051	12.3242	12.2011
KIF1C	10.556	10.586	10.561	10.4696	10.497	10.5412	10.3535	10.4812	10.67	10.5797	10.4239	10.3937	10.5061	10.5144	10.5599	10.4771	10.5425	10.444	10.5707	10.5316	10.4417	10.4811	10.3647	10.4629	10.4735	10.585	10.6266	10.5754	10.6378	10.544	10.6903	10.7264	10.599	10.4666	10.5876	10.741	10.5189	10.4976	10.5195	10.6251
PTGIS	9.45638	9.36048	9.51758	9.39567	9.43185	9.36871	9.50326	9.30268	9.36273	9.35258	9.29239	8.9975	9.47192	9.42738	9.39817	9.50435	9.39547	9.41382	9.38767	9.38214	9.51071	9.48779	9.25565	9.25427	9.50362	9.36592	9.1879	9.16838	9.1945	9.44747	9.07405	9.32906	9.3415	9.58557	9.50124	9.45126	9.28065	9.50786	9.574	9.3267
VP26C	9.20666	9.45011	9.27936	9.3051	9.09412	9.26406	9.21983	9.21106	9.23327	9.13671	9.1184	9.11237	9.26119	9.13228	9.13996	9.19896	9.14485	9.1368	9.28663	9.1679	9.06709	8.99868	9.16613	9.2277	9.10898	9.11062	9.23599	9.22058	9.1787	9.18478	9.20268	9.17757	9.04625	9.09651	9.07307	9.15693	9.21272	9.22381	9.16957	9.10192
PLCA	8.89687	8.74119	8.68586	8.98515	9.22666	8.92774	8.29508	9.28516	8.69648	9.10735	9.02709	8.81904	8.99623	9.21713	9.25639	9.25833	8.97958	8.99502	9.00941	9.09557	9.11509	9.27592	9.24191	8.92928	8.91371	8.79678	8.84733	8.80003	8.4756	9.02855	8.66927	8.7145	8.98136	8.99915	8.79265	8.73284	8.98429	9.02281	9.0384	9.0944
M3K5	10.1044	10.1874	9.65708	9.97111	10.0453	10.0019	9.84993	9.86284	10.0243	10.0074	9.91946	9.99054	9.95295	9.86349	9.96947	9.99907	9.86031	9.84805	9.98101	9.96905	9.8712	9.95546	10.0749	10.0135	9.96003	9.93458	9.97011	9.93291	9.84641	9.8187	10.1012	9.91385	9.79467	9.93318	9.69216	9.79331	9.75787	9.89096	9.76531	9.86408
SCRB2	11.2002	11.2827	11.0235	11.0834	11.1409	11.0369	10.9894	11.326	11.1109	11.2899	11.0985	11.2427	11.1511	11.2001	11.2013	11.3006	11.0566	11.3149	11.1571	11.16	11.0515	11.1219	11.2762	11.2009	11.3862	11.3318	11.2956	11.2104	11.2094	11.2818	11.3	11.2117	11.1815	11.0525	11.069	11.2563	11.124	11.144	11.1278	11.1251
C10	9.43597	9.3061	9.0313	9.13526	9.45761	9.37149	9.24972	9.7609	9.20459	9.48085	9.43671	9.23685	9.42066	9.35549	9.41727	9.64721	9.1848	9.15048	9.40774	9.3173	9.30664	9.31286	9.239	8.92371	9.07459	9.24626	9.33892	9.15141	9.32668	9.41035	9.09244	9.42241	9.27603	9.34927	9.21498	9.19912	9.33059	9.57232	9.50141	9.47779
PHB2	12.362	12.417	12.0019	12.2396	12.4	12.4566	12.0284	12.4648	12.2597	12.4514	12.4099	12.4033	12.3762	12.3023	12.4902	12.4338	12.2914	12.3832	12.3234	12.387	12.3278	12.304	12.3755	12.5962	12.7261	12.6989	12.6216	12.4579	12.4534	12.6114	12.5868	12.4954	12.3451	12.2222	12.4248	12.5139	12.4045	12.2148	12.1957	12.3651
NEP1	9.23158	9.15934	9.12762	8.96493	9.08199	9.11522	9.0877	9.16326	9.13841	8.94808	9.16242	9.01314	8.70429	9.04846	8.92502	9.00837	9.06878	9.1491	9.13883	8.99246	8.96404	9.0828	9.22675	8.72857	9.03415	8.79274	9.06954	9.07834	8.97228	9.07784	8.94907	9.01978	9.08468	9.20899	8.95871	8.90104	8.99067	9.15203	9.11238	9.05917
RPA1	8.94551	8.88794	9.04954	8.77438	8.80005	8.79147	8.96341	8.85498	8.97686	8.59775	8.80312	8.79411	8.72204	8.78458	8.81973	8.88271	8.89247	8.98332	8.87615	8.67206	8.8106	8.86567	8.89617	8.67362	8.91692	8.9504	8.86062	8.90017	8.88955	8.29731	8.96027	9.00719	8.86022	8.79715	8.75283	8.85252	8.9302	8.73151	8.88096	8.84561
ATIF1	9.34185	9.4366	9.79945	9.24143	9.80055	9.5546	9.95283	9.31613	9.56167	9.52012	9.4292	9.39274	9.73442	9.45087	9.75348	9.7792	9.57037	9.52538	9.88151	10.0096	10.0287	10.0967	9.87501	9.77179	9.50993	9.63734	9.3105	9.30954	9.55671	9.14467	9.04613	9.68201	9.85192	9.8742	9.39344	9.58245	10.0455	9.96939	10.0352	9.52187
TERF2	8.19645	8.09646	7.70693	7.98734	8.0854	8.27672	8.09934	8.22753	8.4069	8.09361	8.36815	8.22992	8.56927	8.24808	8.20722	8.16959	8.47329	8.22563	8.2315	8.24768	8.31801	7.98573	8.22947	8.8275	8.17145	8.07147	8.35698	8.09578	8.05865	8.39016	8.32393	8.098	8.10197	8.1923	8.25881	8.08001	8.38238	8.01448	8.08691	8.13305
BET1L	9.20185	9.06859	8.83064	9.05837	9.01557	8.97049	8.49246	9.10753	8.90831	8.98741	8.84648	9.17594	9.06501	9.213	9.04507	9.02364	9.02399	9.08538	9.06062	9.05896	9.0774	9.11106	9.06845	8.83936	8.96243	8.99631	8.8612	8.71586	8.73178	9.19467	8.91364	8.82267	8.79064	8.51456	8.47435	8.63175	8.97546	8.66752	8.74876	8.99908
GOSR2	10.4815	10.5264	10.5756	10.5617	10.4088	10.5652	10.6833	10.4941	10.5461	10.3379	10.1942	10.5501	10.5757	10.4412	10.3354	10.338	10.3969	10.5049	10.5673	10.3053	10.6061	10.5684	10.5708	10.215	10.3006	10.33	10.2859	10.2664	10.3869	10.0317	10.3094	10.3801	10.7253	10.4902	10.3568	10.4242	10.4858	10.508	10.5465	10.4355
COFA1	8.5517	8.35253	8.58494	8.51473	8.12929	8.41639	8.88179	8.45136	8.37732	8.1392	8.55549	8.33272	8.55876	8.53177	8.28179	8.7168	8.30056	8.46238	8.27711	8.52815	8.68749	8.55733	8.47362	8.41872	8.6813	8.31389	8.66552	8.52326	8.61738	8.91761	8.35823	8.78298	8.12728	8.46956	8.70362	9.01897	8.36242	8.63378	8.55691	8.1286
CDKA1	9.17042	9.17766	9.26825	9.10084	9.28459	9.15257	8.94017	9.13466	9.22743	9.1093	9.09544	9.28092	9.31413	9.18576	9.28363	9.25681	9.09964	9.32154	9.28638	9.03506	9.32317	9.17717	9.2583	9.25915	9.23075	9.25254	8.95761	9.01459	9.20452	9.09148	9.03733	9.13441	9.17551	9.10228	8.96372	9.03686	9.19621	9.13056	9.34021	9.20237
DOPD	11.9913	12.2662	12.0033	12.4514	12.0351	12.1054	12.1227	12.0469	12.1489	11.9534	12.2656	12.0739	12.1151	12.2119	12.0423	11.9396	12.0546	12.2718	12.1501	12.2045	12.1663	12.1778	12.298	12.3566	12.7607	12.6266	12.4175	12.6354	12.4705	12.4639	12.5143	12.2956	11.8372	12.011	12.1344	12.0424	12.1842	12.0568	11.9645	11.9963
CPSF2	9.64014	9.61182	9.34663	9.52537	9.52795	9.55178	9.49799	9.52041	9.57122	9.48804	9.50837	9.52341	9.55131	9.55204	9.52646	9.4973	9.58262	9.55741	9.59408	9.5882	9.55477	9.58007	9.59709	9.4817	9.6391	9.54078	9.49147	9.4829	9.54342	9.46756	9.50358	9.46696	9.53578	9.479	9.33964	9.53574	9.55954	9.50352	9.43478	9.60116
PSMD4	11.4445	11.3388	11.2249	11.4369	11.4662	11.4917	11.3198	11.4012	11.3754	11.422	11.4287	11.4888	11.4675	11.513	11.484	11.4747	11.4896	11.3853	11.3894	11.3187	11.4882	11.4093	11.4396	11.4052	11.3162	11.3893	11.4203	11.4394	11.5246	11.2167	11.4144	11.4511	11.4161	11.3646	11.3627	11.4427	11.4278	11.4237	11.4021	11.4375
KIFC3	8.2576	7.81984	7.7719	8.15886	7.92071	7.69365	7.94301	8.00873	7.71066	7.62123	7.46862	7.3825	7.92317	7.69037	7.89206	7.86161	7.68187	7.67537	7.72666	7.95296	8.15395	7.99344	7.75951	7.83039	7.96205	7.88387	7.6592	7.96904	7.61117	8.12739	7.95112	7.75538	7.90715	7.54377	7.71401	7.58572	7.48897	7.79548	7.72685	7.89071
PTN9	9.58856	9.65209	9.57017	9.78567	9.53424	9.65202	9.86277	9.55377	9.63669	9.55374	9.6913	9.65993	9.79361	9.71361	9.59121	9.64664	9.71927	9.74561	9.72615	9.6535	9.6327	9.73742	9.59563	9.51254	9.53726	9.50685	9.61516	9.66707	9.59235	9.61396	9.52999	9.62452	9.73163	9.63445	9.55795	9.61039	9.64733	9.6908	9.7612	9.68417
EXOC7	9.46064	9.5278	9.48828	9.46864	9.42411	9.38199	9.54227	9.4304	9.46608	9.46478	9.4555	9.43812	9.49332	9.4292	9.4577	9.50792	9.4268	9.48002	9.47372	9.47955	9.45493	9.51581	9.4963	9.48521	9.47886	9.41755	9.45103	9.50452	9.52455	9.52754	9.46553	9.47095	9.48883	9.4785	9.44093	9.50339	9.38749	9.47914	9.42843	9.46548
DHX15	10.4617	10.5762	10.4408	10.4482	10.4688	10.5003	10.5022	10.5548	10.4585	10.4655	10.4752	10.5659	10.4814	10.5185	10.5216	10.5176	10.5384	10.6669	10.506	10.4809	10.5422	10.5453	10.6026	10.4268	10.6611	10.5661	10.5099	10.5814	10.5536	10.5346	10.6128	10.5218	10.5024	10.5389	10.4219	10.373	10.4583	10.4438	10.5151	10.4872
PURB	9.89086	9.96834	9.72313	10.0827	9.96469	9.96841	9.99047	9.93141	9.87364	9.95385	9.94168	9.8224	10.1674	9.86168	9.96372	10.0644	10.1726	10.2434	10.1242	10.1271	10.0721	10.1038	10.0897	10.2615	10.2561	10.3111	10.2371	10.1401	10.1365	10.0645	10.1165	10.0568	9.98409	10.0167	10.0577	10.1122	10.0883	10.1917	10.0756	10.0713
NMI	10.4372	10.4717	10.2803	10.543	10.5061	10.4606	10.4983	10.3993	10.4143	10.4689	10.5103	10.5434	10.5344	10.5862	10.5597	10.4068	10.5739	10.4394	10.5369	10.4146	10.4892	10.3827	10.3282	10.4734	10.2938	10.2399	10.3813	10.24	10.3133	10.2777	10.3456	10.3705	10.461	10.4302	10.3711	10.3442	10.5457	10.4636	10.3793	10.5136
SC6A6	9.2692	9.33215	9.13627	9.57265	9.07151	9.23679	9.44337	9.1989	9.06875	9.29729	9.29525	9.17991	9.63011	9.4714	9.21264	9.20748	9.67894	9.55397	9.37889	9.3451	9.60957	9.39367	9.72524	9.04594	9.08403	8.92266	9.08873	9.08825	9.10875	9.13216	9.2195	9.19156	9.66027	9.11551	9.32527	9.30259	8.98229	9.33434	9.34614	9.40557
SRSF5	10.68	10.6411	10.0523	10.4101	10.4874	10.5293	10.5255	10.6241	10.469	10.6548	10.5712	10.4993	10.6258	10.5049	10.6085	10.662	10.5219	10.729	10.6135	10.5276	10.6715	10.7559	10.7855	10.4703	10.8215	10.624	10.4302	10.5926	10.541	10.2582	10.5025	10.5845	10.6246	10.6163	10.2764	10.4334	10.3995	10.4256	10.5707	10.529
IMA3	10.916	10.7916	10.7487	10.9983	10.9117	10.9008	10.8516	10.8298	10.7913	10.8226	10.798	10.7995	10.7818	10.8956	10.8461	10.8321	10.8841	10.8151	11.0161	11.0026	11.0016	10.9916	10.92	10.6546	10.7481	10.8307	10.8146	10.7337	10.889	10.7126	10.7483	10.8189	10.9385	10.9208	10.9	10.9038	10.9651	10.9166	10.96	10.9455
IMA4	10.3612	10.5538	10.6263	10.4883	10.498	10.4727	10.5636	10.3593	10.6378	10.4538	10.4199	10.5152	10.4049	10.4763	10.4696	10.3061	10.3633	10.2932	10.5533	10.4647	10.5587	10.4707	10.4191	10.3218	10.5117	10.6362	10.6019	10.6544	10.6822	10.4016	10.5688	10.6195	10.4839	10.4964	10.5019	10.5661	10.3664	10.3429	10.3444	10.422
IMA7	10.7264	10.7536	10.5481	10.8391	10.7426	10.7615	10.7361	10.792	10.6185	10.664	10.6704	10.7779	10.7909	10.7646	10.859	10.6866	10.8902	10.7916	10.7811	10.8647	10.9057	10.7996	10.8131	10.7734	10.749	10.8354	10.8661	10.7376	10.7971	10.6971	10.7304	10.7368	10.6987	10.682	10.6983	10.676	10.7807	10.6806	10.6712	10.7197
CAN1	10.0075	10.0415	9.83634	10.0798	10.0244	9.99996	10.0583	9.98082	9.9337	9.9619	10.0472	10.1534	10.1794	10.1635	10.0867	10.0957	10.1181	10.0829	10.0888	10.1151	10.127	10.1305	10.1402	10.0151	9.90314	9.88273	9.98817	9.82777	9.85623	9.95184	9.92467	9.87055	10.0494	10.0724	10.0331	9.99365	9.99852	10.1127	10.0638	10.0115
IFI3	7.54904	7.36013	7.56884	7.70858	7.1768	7.50673	7.5666	7.50251	7.96041	7.35301	7.44348	7.33269	7.58614	7.57765	7.55113	7.47481	7.73793	7.33301	7.56095	7.70209	7.63992	7.55391	7.5892	7.69096	7.49511	7.39887	7.53195	7.90382	7.54593	7.58448	8.10098	7.88565	7.57472	7.84202	7.80099	7.74951	7.50938	7.61836	7.39056	7.4855
CNIH1	8.06406	8.68523	8.73827	9.4441	8.45864	8.60018	8.83585	8.47515	8.82375	8.59212	9.42287	9.28354	8.73407	9.55924	8.81657	8.77512	8.99081	9.47061	8.52288	9.38565	8.75714	8.70651	8.9052	9.47572	9.03597	9.13212	9.32905	9.49496	9.01369	9.59457	9.36315	8.54096	8.66766	8.71608	9.14201	8.98044	8.51721	8.92922	8.82878	8.9804
AN32A	12.2257	12.3391	12.2326	12.0976	12.245	12.2014	12.2083	12.1314	12.3505	12.2446	12.2864	12.1566	12.1689	12.1979	12.2829	12.2119	12.1615	12.1937	12.2089	12.209	12.1374	12.1684	12.3203	12.5167	12.7172	12.6058	12.4128	12.6184	12.5809	12.2146	12.5186	12.5849	12.2703	12.3321	12.372	12.5786	12.2445	12.3665	12.3294	12.3812
EXOC4	9.92047	9.94105	9.83375	9.95175	9.92406	9.94598	9.9188	9.89425	9.91029	9.90005	9.91907	9.93001	9.92153	9.8488	9.93375	9.95108	9.94894	9.87147	9.95222	9.9558	9.9154	9.95739	9.8875	9.8427	9.82304	9.80319	9.84087	9.80261	9.85495	9.84978	9.91816	9.87489	9.90828	9.87014	9.88982	9.87812	9.97685	9.96663	9.96163	9.95954
PPE2	8.45559	8.50636	9.1051	8.98527	8.11237	8.178	8.91513	7.88678	8.82561	8.21587	8.30336	8.43085	8.37967	8.63534	8.60105	8.33821	8.71823	8.85524	8.52624	8.48157	8.53006	8.37737	8.48884	8.26575	8.51293	8.34861	8.53768	8.9361	8.70676	8.64065	8.74996	8.87589	8.85565	8.86581	9.16297	8.72126	8.67237	8.71489	8.90769	8.7561
PAHX	11.6688	11.5809	11.7151	11.4842	11.8197	11.8201	11.5191	11.5374	11.6659	11.7931	11.7857	11.5738	11.6705	11.5934	11.8125	11.7673	11.5652	11.7019	11.759	11.8265	11.6429	11.9842	11.8425	11.8832	11.8492	12.0345	11.9805	11.9004	11.9653	11.8764	11.9804	11.9899	11.7906	11.5762	11.702	11.985	11.796	11.7468	11.5833	11.6981
HAX1	10.1182	10.1872	9.7497	9.91996	10.0896	10.0327	9.85196	9.97918	9.81756	10.0368	9.95401	9.94434	10.1047	9.95847	10.1085	10.1337	9.86378	9.9851	10.1218	9.98931	10.1064	10.0483	9.97092	9.95614	10.0303	10.139	10.05	9.87079	10.0367	9.89704	10.033	10.1097	9.99173	9.92085	9.95978	10.0502	10.0683	9.87702	10.1075	10.0086
PLD3	10.3223	10.2915	9.44966	10.3073	10.3323	10.2392	10.0165	10.5452	9.93795	10.152	10.2396	10.5795	10.4737	10.3989	10.29	10.6832	10.2678	10.7129	10.2554	10.2719	10.509	10.5951	10.9808	10.0488	10.1844	10.1556	10.0296	9.79245	9.84527	9.90806	9.95253	10.2167	10.4386	10.4228	10.08	10.1619	10.5115	10.5066	10.639	10.3871
AGT1	12.5588	12.5596	12.8181	13.0042	12.9211	12.9276	12.969	12.5356	12.8256	12.9637	12.7046	12.8894	12.8845	12.6527	12.7414	12.553	12.9864	12.8356	12.9527	13.0569	12.9178	12.8084	12.6019	13.2691	13.2658	13.2963	13.2665	13.3608	13.3458	13.325	13.2173	13.2078	12.8292	12.6917	12.9381	13.0584	12.9366	12.8229	12.8604	12.9
PYRD	9.75121	9.87245	9.98252	9.74562	9.79075	9.82624	9.83135	9.74339	9.93986	9.70794	9.66808	9.69066	9.71757	9.68254	9.76715	9.78289	9.73483	9.64635	9.96822	9.86471	9.86456	9.97086	9.81509	9.69439	9.84265	9.82059	9.7453	9.91227	9.85761	9.63429	9.79149	9.83638	9.7581	9.72851	9.81981	9.88681	9.78774	9.83216	9.68639	9.66385
RNF5	6.79623	6.77927	6.60135	6.66712	7.04278	6.66148	6.10402	6.94206	6.78501	6.3631	6.76454	6.48254	6.59141	7.18296	6.97005	6.75576	6.61174	6.15643	6.8178	6.68168	6.79551	6.40382	6.5071	6.57885	6.59946	6.19882	7.02334	6.73673	6.65732	6.70151	6.54045	6.0751	6.46157	6.70125	6.68347	6.06656	6.72705	5.90475	6.35278	6.75755
PPT2	9.58755	9.72907	9.6392	9.90242	9.79691	9.74425	9.72517	9.91012	9.64249	9.66437	10.0772	10.1611	10.0592	10.0529	9.99348	9.96876	10.1175	9.78017	9.75189	10.0159	9.71895	9.87438	9.89761	10.0937	10.0754	9.92107	9.89883	9.77929	9.74234	10.0364	9.80956	9.83625	10.1438	10.2353	10.1254	9.89807	9.85243	10.0225	9.85208	10.0045
HEPS	9.6818	9.75377	9.60029	9.74983	9.74538	9.75078	9.64479	9.59731	9.79234	9.63723	9.65932	9.65109	9.75409	9.72	9.70741	9.70225	9.63552	9.70822	9.68586	9.61737	9.68202	9.64437	9.53827	9.6581	9.66242	9.81456	9.72563	9.68236	9.81319	9.73943	9.80976	9.8071	9.79527	9.69546	9.65947	9.84708	9.71567	9.69506	9.65931	9.70721
ECH1	12.1807	12.2132	11.8279	11.7919	11.9194	12.0939	11.9064	12.2325	12.1493	12.085	11.8949	11.6851	11.8431	11.6934	11.8599	12.1564	11.8242	12.0917	12.0288	11.899	11.9306	12.0886	12.1224	12.0195	12.2033	12.2322	11.8832	12.0517	12.1852	11.7699	11.9426	12.1361	12.0773	11.9468	12.1224	12.1713	12.0673	12.0035	12.1847	12.1147
FKBP8	10.8846	10.9325	10.9353	10.9914	10.95	11.0395	11.0261	10.919	11.013	10.8709	10.8669	10.7334	10.8804	10.866	10.8446	10.8198	10.9853	10.8882	10.9863	10.8691	10.937	10.912	10.8594	10.9619	10.8412	10.9277	10.8808	10.857	11.0099	10.8945	10.9014	10.9675	10.9104	10.872	10.9612	10.9595	10.909	10.8892	11.0386	10.88
S27A2	12.7513	12.9226	12.4377	12.4699	12.6939	12.6957	12.4595	12.7403	12.6821	12.7202	12.5061	12.2476	12.5602	12.4139	12.6264	12.7954	12.5363	12.5245	12.7129	12.593	12.5858	12.6491	12.7061	12.5627	12.7982	12.8363	12.5588	12.6419	12.9143	12.592	12.6882	12.7861	12.629	12.7099	12.6524	12.9148	12.6264	12.6848	12.6625	12.8426
BHMT1	14.2737	14.147	14.7788	14.6364	14.7839	14.657	14.6043	14.2682	14.8447	14.7002	14.5969	14.6534	14.4634	14.575	14.7016	14.3368	14.6013	14.4302	14.7151	14.8067	14.5841	14.6064	14.6638	14.7538	14.902	14.9078	14.7837	14.8269	14.8474	14.5421	14.8584	14.8186	14.4785	14.5497	14.6739	14.6632	14.6001	14.5859	14.3551	14.2232
CLK3	8.05752	7.89426	8.11135	8.18116	7.66878	8.28717	7.95736	7.99256	8.44141	8.16596	7.98546	8.17445	8.11821	8.21172	7.98318	8.07998	8.26956	8.15699	8.36768	8.12943	8.25129	8.44803	8.04199	8.04987	7.95222	8.09966	8.1612	7.67739	8.13995	8.11103	8.12959	8.16884	8.3637	8.32577	8.11212	8.22914	8.42718	8.46001	8.35958	8.12286
CLK4	8.04025	7.92555	7.81544	8.03278	8.02552	8.03422	8.0724	7.85762	8.27296	7.67292	7.82348	7.74328	7.68245	7.8324	7.8375	7.65957	7.84473	8.12073	8.02954	7.08274	7.73929	8.09053	8.02307	7.84986	8.28141	7.86304	7.79296	8.20928	7.79398	7.46226	7.89398	7.65812	7.81824	7.79461	7.87705	7.90104	8.19428	8.14654	7.74321	8.04485
NOTC2	8.81993	9.00613	8.93743	8.91787	8.93222	8.83563	8.92225	8.6862	9.00732	8.79417	8.88783	8.97955	8.85392	8.99035	8.86025	8.85665	8.89856	8.75557	8.89864	8.98305	8.95156	9.04681	8.91289	8.90317	8.91068	8.99511	8.97157	8.96876	9.00534	8.85595	9.06595	9.19493	8.87507	8.90889	8.93358	8.97731	8.84295	8.82965	8.75364	8.73125
RABE1	9.59995	9.54501	9.35914	9.67149	9.55418	9.5892	9.67066	9.44516	9.59282	9.47725	9.50868	9.54908	9.65193	9.64964	9.47635	9.4447	9.59939	9.49032	9.50171	9.51576	9.49568	9.46824	9.39299	9.48953	9.37088	9.4853	9.55032	9.54777	9.55949	9.52282	9.56316	9.49622	9.58221	9.53791	9.61267	9.51942	9.54137	9.57158	9.61588	9.60979
CD151	9.62265	9.48706	9.35849	9.61336	9.4513	9.46263	9.64249	9.42725	9.44453	9.30576	9.5502	9.59771	9.40549	9.60526	9.32779	9.45519	9.54685	9.57097	9.40392	9.40046	9.39355	9.57547	9.62904	9.46259	9.30304	9.49524	9.60399	9.42932	9.45776	9.59302	9.57148	9.34326	9.57047	9.45264	9.52752	9.54556	9.4978	9.54924	9.57224	9.56165
PSDE	11.327	11.3617	11.1661	11.3399	11.2941	11.4033	11.3937	11.3124	11.3183	11.2549	11.282	11.4118	11.3552	11.3835	11.3227	11.3664	11.288	11.3044	11.3199	11.2545	11.3488	11.3553	11.3482	11.1512	11.1755	11.2099	11.2216	11.2833	11.4309	10.7129	11.197	11.254	11.3497	11.2743	11.2569	11.3496	11.2333	11.3646	11.365	11.351
ADA10	9.2479	9.28858	9.2945	9.26689	9.16652	9.28095	9.22566	9.05081	9.26486	9.21619	9.20184	9.21223	9.26131	9.22888	9.29316	9.24257	9.12176	9.15509	9.27757	9.20432	9.25661	9.19799	9.1068	9.33069	9.24047	9.27826	9.18673	9.17138	9.31619	9.18105	9.30411	9.31184	9.1329	9.16654	9.24483	9.25735	9.12755	9.13214	9.19336	9.11893
FYB1	8.33127	8.04445	8.25312	8.24178	8.25298	8.21292	8.5451	8.25302	7.8367	8.39855	7.61998	8.10813	8.46044	8.0313	8.36901	8.19123	8.24086	8.28987	8.42057	8.37332	8.17381	8.19683	8.19191	8.08442	7.98289	8.08733	7.96301	7.90715	8.25664	8.28351	8.23226	8.20852	8.39129	8.59204	8.23652	8.04972	8.26254	8.2859	8.40683	8.19557
NPC1	10.6558	10.6141	10.2339	10.3314	10.4653	10.3962	10.2382	10.5815	10.4341	10.4764	10.6324	10.6683	10.4727	10.4295	10.4132	10.7365	10.3846	10.8893	10.2943	10.2519	10.4011	10.4923	10.7714	10.4069	10.7016	10.5126	10.4349	10.5384	10.3451	10.5576	10.4802	10.1911	10.4063	10.5551	10.4106	10.4731	10.4832	10.4361	10.571	10.594
SCAM3	9.84369	9.78404	9.99208	10.0726	9.90255	9.8539	10.186	9.78284	10.0641	9.75829	9.70645	9.93182	9.98184	10.0235	9.9362	10.016	10.0362	10.0046	10.1153	10.1056	10.1856	10.1252	10.0531	9.87791	9.74128	9.92554	9.92633	9.95098	10.0996	9.81995	9.74589	10.0723	10.1014	10.0861	10.0512	9.95795	9.95812	10.1336	10.0154	9.96287
DAXX	9.02223	8.8352	8.44734	9.05682	8.94607	9.07756	9.0901	8.92452	8.7274	8.9441	8.68968	8.9294	8.75862	8.60704	8.42868	8.87425	9.10008	8.89297	8.97692	8.49281	8.81886	8.73581	8.92406	8.95698	8.63232	8.53028	8.73598	8.42524	8.63918	8.28498	8.22347	8.78972	8.66355	8.63197	8.35834	8.59427	9.15734	8.7865	8.72787	9.16563
BET1	9.56137	9.60398	10.1834	10.0252	9.64714	9.5265	10.0465	9.47941	9.75463	9.38533	9.35857	9.62512	9.50605	9.65319	9.73467	9.62913	9.6607	9.57698	9.62576	9.49799	9.38259	9.20282	9.26271	9.45311	9.03485	9.51819	9.64852	10.0016	9.63043	9.034	9.43773	9.89502	9.66054	9.77806	9.79894	9.50186	9.55469	9.8595	9.81949	9.74046
NR1I3	8.66964	8.41611	8.52026	8.17847	8.39612	8.17691	8.21286	8.22889	8.32711	8.34832	8.50594	8.25708	7.97088	8.10453	8.31512	8.13179	8.18305	8.0342	8.42516	8.28495	8.03096	8.29374	8.03787	8.43269	8.65457	8.63934	8.60197	8.52582	8.38505	8.49723	8.63066	8.4106	8.25812	8.14889	8.11049	8.58552	8.4094	8.40292	8.13781	8.04661
HYAL2	8.9553	9.08204	9.37372	8.76701	9.10712	8.88172	9.00466	8.59342	9.00544	8.89784	9.05097	8.72078	8.875	8.68363	9.04602	8.91888	8.884	9.03417	9.03037	8.86483	8.92093	8.9528	9.07152	8.73967	9.0764	9.04389	8.85847	8.96063	9.10475	9.08355	9.04154	9.01401	8.72678	8.76214	8.70121	8.83263	8.66463	8.81283	8.96436	8.92327
STAG2	9.48339	9.55321	9.4258	9.50417	9.37706	9.42252	9.4635	9.43776	9.50011	9.46943	9.5202	9.42979	9.38595	9.37755	9.45849	9.47515	9.47862	9.59867	9.47428	9.47445	9.41701	9.49225	9.5238	9.5495	9.70713	9.68072	9.53293	9.63541	9.57251	9.44103	9.58901	9.56253	9.4499	9.4811	9.50276	9.54643	9.44905	9.52271	9.42191	9.45884
ANXA3	11.227	11.1834	11.0251	11.2052	11.1308	11.1847	11.1576	11.2514	11.0762	11.0578	11.22	11.225	11.2608	11.1504	11.1655	11.2448	11.164	11.3166	11.104	11.1322	11.1014	11.2584	11.2846	10.7543	11.0098	10.9823	10.8881	10.7764	10.8819	10.77	10.8574	10.9026	11.088	11.2698	10.9863	10.9936	11.1712	11.2023	11.1736	11.1819
AP1B1	11.3403	11.4004	11.081	11.4092	11.349	11.3741	11.2946	11.3888	11.3624	11.4121	11.3652	11.3292	11.341	11.3272	11.3197	11.3372	11.309	11.2994	11.3226	11.3417	11.3208	11.336	11.4031	11.3691	11.3914	11.3572	11.405	11.2964	11.3497	11.4231	11.3465	11.3313	11.4375	11.3927	11.4147	11.4074	11.3834	11.4068	11.3451	11.3745
CETN3	9.03603	8.89024	8.65362	9.13317	8.83357	8.89002	8.85569	8.98272	8.73788	8.75801	8.57492	8.84516	8.96698	8.96687	8.85066	9.03666	8.9723	8.68715	8.77308	8.80705	8.89847	8.6812	8.64619	8.75196	8.60371	8.6331	8.7799	8.59541	8.85146	8.9909	8.88171	8.82167	8.89973	8.93312	8.84803	8.73915	8.64957	8.69723	8.88114	9.03494
DPOD2	8.53923	8.52575	8.48364	8.52271	8.37589	8.36171	8.46478	8.38841	8.55172	8.38064	8.44328	8.35574	8.61197	8.53556	8.45912	8.47585	8.65599	8.44668	8.66446	8.51286	8.72873	8.56706	8.41426	8.49542	8.42297	8.28992	8.33958	8.18603	8.40874	8.40415	8.35823	8.39964	8.55077	8.72486	8.50837	8.55482	8.58657	8.44801	8.66028	8.56571
NEUR1	9.37253	9.46392	9.56933	9.39099	9.52365	9.48978	9.38147	9.54366	9.4812	9.49404	9.41107	9.70421	9.51245	9.5036	9.52695	9.61394	9.52952	9.70102	9.42044	9.3451	9.36413	9.39186	9.57825	9.41561	9.65662	9.6409	9.54783	9.4976	9.34765	9.38016	9.53818	9.56704	9.38612	9.40902	9.45187	9.48597	9.54829	9.51657	9.46911	9.43288
C1QBP	12.1753	12.0938	11.841	12.1869	12.0862	12.2	12.0284	12.1636	12.1668	12.1523	11.8502	12.1556	12.1678	12.1239	12.1081	12.1062	11.985	11.9462	12.1882	12.0719	12.0981	12.0995	12.1367	11.9474	12.2636	12.2946	12.3045	12.1108	12.2879	11.9089	12.2612	12.2952	12.0728	12.0448	12.2724	12.284	12.3026	12.132	11.9802	12.2103
GSTM6	11.3089	10.9783	11.9307	11.8666	11.774	11.7849	11.9979	11.3916	11.152	11.4338	11.4045	11.4905	11.876	11.6744	11.4418	11.2537	11.7523	11.571	11.5641	11.9293	11.9039	11.6002	11.1742	11.6805	11.5698	11.8591	11.8181	11.7328	11.6987	11.5548	11.6004	11.6658	11.6145	11.3563	11.4744	11.317	11.7051	11.8664	11.7928	11.4839
MGLL	11.6797	11.7589	11.5808	11.3041	11.5329	11.4408	11.3522	11.8982	11.6323	11.6479	11.5747	10.8767	11.3978	11.4756	11.7976	12.0381	11.3728	11.6606	11.6187	11.4626	11.6566	11.853	11.7747	11.395	11.5933	11.5451	11.2956	11.4084	11.7088	11.4439	11.2041	11.495	11.6824	11.6319	11.4005	11.7926	11.6044	11.5227	11.6746	11.708
RT12	9.91424	9.78537	9.86406	9.83339	9.77025	9.90751	9.87974	9.7701	9.9253	9.7949	9.61785	9.66687	9.92108	9.80149	9.76352	9.9079	9.8302	9.81667	9.91455	9.76302	9.75848	9.71512	9.68083	9.66817	9.46531	9.65563	9.76251	9.62565	9.74892	9.83628	9.60667	9.71828	9.69509	9.61368	9.70195	9.84657	9.82004	9.67772	9.75218	9.84081
MYADM	10.3774	10.4025	10.327	10.5738	10.4333	10.4617	10.4637	10.4965	10.3273	10.4149	10.4895	10.5995	10.4617	10.6755	10.5177	10.4301	10.6733	10.5998	10.4229	10.5446	10.5546	10.5605	10.6185	10.261	10.4386	10.3668	10.5348	10.2717	10.2222	10.3409	10.2971	10.1293	10.3771	10.5208	10.3946	10.2098	10.3916	10.363	10.4356	10.4177
NDUA1	10.3248	10.4089	10.4901	10.2648	10.5911	10.6559	10.3749	10.3241	10.4288	10.6618	10.3917	10.4346	10.4463	10.3386	10.45	10.4216	10.4873	10.3917	10.5508	10.658	10.5011	10.5213	10.3858	10.5495	10.6895	10.8044	10.691	10.3699	10.7003	10.6295	10.564	10.6358	10.556	10.5318	10.7707	10.5542	10.4403	10.512	10.4335	10.2267
NUDC	11.0107	11.008	10.9202	11.1129	11.0297	11.0775	11.1784	11.0621	11.1412	11.0381	10.9672	11.0082	11.174	11.1491	11.107	11.0359	11.193	11.022	11.1104	11.0543	11.2361	11.1059	11.0649	10.9787	10.8459	10.9779	10.9694	11.037	11.0818	10.9284	10.9623	11.0676	11.2277	11.2081	11.1146	11.006	11.0404	11.1294	11.2113	11.1449
PININ	10.2383	10.1958	9.98875	10.1034	10.208	10.1395	10.0935	10.175	10.1978	10.2502	10.2087	10.155	10.0645	10.0804	10.1825	10.2032	10.1633	10.2242	10.1769	10.1514	10.103	10.1679	10.1658	10.0474	10.1966	10.1355	10.1711	10.173	10.1793	10.1255	10.1837	10.1825	10.0901	10.2013	10.1541	10.1031	10.1715	10.1992	10.1462	10.2311
SPTC1	9.19733	9.21771	9.03401	9.242	9.07292	9.0639	9.52143	9.18746	9.15158	8.97922	9.03102	9.21539	9.33131	9.24518	9.04525	9.26644	9.31019	9.19493	9.11933	9.12059	9.33583	9.40583	9.34404	8.85283	8.8779	8.81845	8.8616	8.83686	8.89114	8.73588	8.7911	8.84661	9.23145	9.16984	9.00881	8.94231	9.22588	9.23461	9.15353	9.18661
LIPB2	9.72712	9.69011	9.60974	9.78175	9.78725	9.72313	9.62695	9.58874	9.72428	9.73985	9.5929	9.60397	9.80599	9.75578	9.77277	9.58858	9.77173	9.67055	9.7815	9.70783	9.77982	9.79718	9.70313	9.55627	9.55767	9.67509	9.64853	9.6383	9.6574	9.64171	9.55551	9.67869	9.7559	9.68722	9.70281	9.65253	9.7297	9.76671	9.68752	9.71268
CP4AE	12.585	12.5281	11.2666	11.8722	11.7558	12.0602	12.0375	13.0026	12.2085	11.7365	11.6734	12.0187	12.1095	11.7704	11.8677	12.9675	11.6405	13.0906	11.5626	11.9953	12.006	12.4878	12.8105	10.0706	13.0288	11.8962	10.6317	11.6084	12.7747	11.3968	11.5344	11.4102	12.178	11.8439	11.5443	11.3426	12.5177	12.6862	12.2698	12.1686
RING1	8.40592	8.22863	8.09354	7.75012	8.05916	8.14618	8.00768	7.93772	8.17788	7.88483	7.96155	7.85763	8.07666	7.84864	7.97028	7.96466	8.09336	8.08076	8.02323	8.14542	8.1522	8.02237	8.02219	7.68236	8.0313	8.06802	8.07777	7.97836	8.02801	7.82227	7.93342	8.07084	7.89253	7.92205	8.02337	8.13207	8.14301	7.84866	8.02481	7.87594
HNRH1	10.3884	10.3692	10.222	10.3126	10.4548	10.3635	10.3331	10.2804	10.4211	10.327	10.3803	10.4334	10.3404	10.4051	10.4228	10.4267	10.4848	10.5726	10.4713	10.3978	10.6093	10.6083	10.5672	10.1596	10.551	10.3683	10.2481	10.1479	10.3055	10.187	10.1575	10.243	10.4333	10.5603	10.3191	10.2931	10.3855	10.4738	10.3676	10.3772
CHIL3	9.3528	9.18531	9.20888	9.1859	9.22973	9.19192	9.2565	9.27872	9.05657	9.07983	9.46663	9.86557	9.28303	9.48474	9.37652	9.95957	8.68239	9.5438	8.96013	9.12803	9.66651	9.95467	10.3504	8.79607	9.2164	8.79611	8.95903	9.00843	8.73067	8.54164	9.05822	8.95036	9.53367	9.57092	8.87392	9.06226	9.15863	8.95842	9.61702	9.26725
API5	10.4887	10.5137	10.022	10.4364	10.4344	10.4257	10.3986	10.5304	10.4297	10.3848	10.4729	10.4584	10.5056	10.4503	10.486	10.5326	10.4822	10.5837	10.4835	10.4665	10.4884	10.5256	10.5564	10.5092	10.6392	10.5331	10.4399	10.4559	10.5355	10.4904	10.4853	10.474	10.4967	10.4022	10.3559	10.4585	10.4345	10.4614	10.4385	10.4412
BCAT2	9.18785	9.05547	8.97738	9.02792	9.10097	9.24057	9.15082	9.17924	9.04696	9.10335	9.24553	9.31117	9.25329	9.31621	9.17405	9.5944	9.1507	9.37561	9.23656	9.21569	9.38531	9.40645	9.39902	9.17721	9.39195	9.45128	9.26792	8.90317	9.04897	9.173	9.21081	9.0445	9.19476	9.28656	9.23631	9.19355	9.15564	9.13725	9.31485	9.11088
TIM44	11.6245	11.6238	11.4602	11.6844	11.5903	11.6499	11.4795	11.6366	11.6166	11.6368	11.4608	11.5534	11.6446	11.5321	11.5366	11.5539	11.6627	11.6404	11.5979	11.6106	11.5695	11.612	11.5861	11.4938	11.6582	11.6981	11.618	11.5811	11.614	11.4025	11.679	11.6341	11.6085	11.4902	11.6201	11.7341	11.6296	11.6056	11.4758	11.5473
CSN5	10.227	10.1888	10.2472	10.4436	10.3471	10.3268	10.3647	10.304	10.3251	10.4158	10.3233	10.3769	10.3645	10.3643	10.357	10.3238	10.3812	10.3843	10.4375	10.4229	10.419	10.3079	10.3802	10.3963	10.3189	10.3829	10.3917	10.4391	10.4486	10.2877	10.4024	10.371	10.3441	10.35	10.433	10.4487	10.3636	10.4014	10.3912	10.4609
SATT	8.96558	8.6433	8.74451	9.4276	9.0733	8.93871	9.55811	8.84066	8.76397	8.80758	8.67562	9.2731	9.41939	9.49157	8.8635	8.72109	9.44724	9.23628	9.29222	9.37701	9.48402	9.14656	9.02248	8.45043	8.06196	7.87938	8.17404	8.01191	7.89317	8.37979	7.84916	8.26127	9.22396	9.17888	9.08672	8.53668	9.05746	9.37653	9.43027	9.49644
CALU	11.0189	11.0647	10.9654	11.0695	11.2039	11.0812	11.0805	11.1119	11.1146	11.1542	11.2963	11.4204	11.1814	11.375	11.2933	11.152	11.2802	11.1968	11.1492	11.0488	11.2155	11.1597	11.1626	11.2039	11.1226	11.1007	11.1522	11.139	11.1201	11.0165	11.174	11.0992	11.0968	11.1299	11.0437	10.9566	10.9527	10.931	11.0598	11.1259
SP100	9.64111	9.83742	9.70488	10.0689	9.69975	9.71182	10.1929	9.64922	9.83441	9.63118	9.75633	9.59777	10.0019	9.69076	9.72926	9.63285	10.2834	9.94744	10.0505	9.96863	9.99237	9.7681	9.71309	9.53191	9.55836	9.47819	9.57783	9.57087	9.4028	9.71437	9.4306	9.50005	9.65501	10.0356	9.80232	9.57346	9.76254	10.0137	9.86783	9.7714
LSM2	10.9774	10.7791	10.6976	10.7035	10.8883	10.7472	10.7208	10.8359	10.6968	10.9025	10.66	10.7691	10.6829	10.5786	10.7971	10.6278	10.627	10.6141	10.6833	10.522	10.4409	10.5069	10.5994	10.2614	10.5623	10.6768	10.6501	10.5571	10.6544	10.3736	10.6625	10.6575	10.7075	10.5931	10.8142	10.8341	10.9365	10.846	10.7191	10.8537
BNC1	9.10596	9.14179	8.34963	8.52833	9.12332	9.0726	9.11864	9.27403	8.9403	8.88094	8.93359	8.94963	9.14262	9.1466	8.92003	9.57781	9.03389	9.11081	9.16991	9.28583	9.17324	8.90872	9.49289	8.8324	9.11137	8.97993	8.52408	8.58835	8.54651	8.27667	8.29497	8.71818	9.14778	9.06894	8.69551	9.30763	9.07469	9.21866	9.13932	8.75294
GP1BA	8.87903	8.6198	8.60148	8.40013	8.6297	8.79433	8.44061	8.53819	8.58823	8.49896	8.72931	8.44091	8.6541	8.57919	8.80041	8.77934	8.44641	8.60283	8.71601	8.26429	8.4781	8.35242	8.46006	8.28342	8.3352	8.31041	8.55987	8.41915	8.04526	8.40727	8.37199	8.6266	8.20836	8.4939	8.5692	8.6448	8.52643	8.70185	8.62073	8.63351
FRDA	10.4267	10.4378	10.1734	10.3425	10.3771	10.4129	10.1974	10.2462	10.3707	10.3139	10.3618	10.3272	10.3869	10.2738	10.4117	10.2427	10.3891	10.2892	10.4292	10.3149	10.3313	10.2427	10.2915	10.3889	10.4828	10.5177	10.4237	10.324	10.3192	10.2106	10.4178	10.3077	10.2229	10.1635	10.2141	10.5879	10.3899	10.2924	10.2262	10.3488
AL1A7	11.5538	11.5412	11.8462	12.0249	12.0548	12.0757	11.8636	11.7532	11.7968	11.8715	11.9514	12.1965	11.8972	12.061	12.0359	11.5446	12.0999	11.6689	11.8462	12.0906	12.0345	11.8129	11.8499	12.3831	12.151	12.3134	12.4331	12.2287	12.3227	12.4044	12.1785	12.304	11.7399	11.6689	12.0061	11.7769	11.8	11.8645	11.8556	11.585
PITM1	8.11943	7.80465	7.35591	8.00713	7.84141	7.86232	7.93987	8.00982	7.55986	7.31333	7.80229	7.98489	8.02365	7.95924	7.74663	8.09288	8.10615	7.8062	7.62206	8.175	7.97979	8.21078	7.97712	8.00563	7.38839	8.18773	7.70958	7.01625	7.61099	7.964	7.58569	7.55558	7.92742	7.93878	7.73381	7.75973	7.97559	8.11557	7.67375	7.96015
PSB10	10.6377	10.6069	10.7774	10.9657	10.8513	10.7938	10.8676	10.7761	10.7976	10.7872	10.8609	11.0669	10.9576	10.9199	10.9303	10.741	10.9733	10.7136	10.9906	11.0262	10.9731	11.0837	11.0025	10.9329	10.7233	10.5008	10.6253	10.7038	10.7006	10.5709	10.6821	10.6527	10.9551	11.3142	10.7846	10.706	10.8282	11.0331	10.7903	10.6994
RB33B	8.68043	8.58757	8.58667	8.50364	8.64262	8.59536	8.56457	8.77427	8.65151	8.67109	8.72525	8.75042	8.59119	8.66586	8.66926	8.66338	8.67818	8.50873	8.81751	8.68056	8.85212	8.67136	8.6863	9.04583	8.60669	8.63545	8.74382	8.54296	8.72506	8.80947	8.61159	8.88333	8.45704	8.43148	8.53077	8.52071	8.54949	8.59489	8.53224	8.64275
GAMT	12.6541	12.4525	12.6269	12.5764	12.7658	12.817	12.435	12.0491	12.546	12.7412	12.6959	12.2032	12.6759	12.6304	12.7042	12.0676	12.6752	12.2296	12.8274	12.7838	12.5568	12.3212	11.9841	12.5818	12.3141	12.5929	12.5424	12.5094	12.3744	12.5436	12.3815	12.4621	12.5654	12.5805	12.7937	12.6716	12.4104	12.4523	12.532	12.6616
RM23	10.1352	10.0636	10.1267	10.2372	10.2668	10.2165	10.1641	10.1292	10.1338	10.2114	10.1981	10.1859	10.0886	10.1831	10.2431	10.2347	10.33	10.175	10.1768	10.2456	10.1032	10.213	10.1571	10.092	9.9876	10.0251	10.189	10.1359	10.1735	9.90852	10.0435	10.0371	10.1607	10.0675	10.2668	10.1238	10.1661	10.1907	10.1288	10.1539
NTH	8.33632	8.30822	8.40442	8.24408	8.32809	8.36334	8.19411	8.32477	8.35693	8.36948	8.46254	8.32759	8.31294	8.48207	8.29994	8.52532	8.48619	8.36062	8.56257	8.17973	8.31777	8.2876	8.27589	8.33375	8.45209	8.36291	8.38636	8.46181	8.17925	8.49212	8.16138	8.5092	8.30477	8.60433	8.58852	8.34446	8.57168	8.4356	8.51911	8.48286
SDC4	9.79725	9.74994	9.12817	9.62177	9.89663	9.60591	9.31004	9.79591	9.71887	9.92146	9.95824	9.58265	9.58624	9.69262	9.82573	9.95196	9.48379	10.0568	9.81926	9.60484	9.35447	9.67934	10.0268	9.83302	9.82438	9.90068	9.86047	9.79147	9.64117	9.68371	10.0405	9.97794	9.56724	9.62711	9.61471	9.57246	9.73031	9.70594	9.59144	9.79389
ZW10	9.21276	9.13523	9.2076	9.2752	9.17136	9.20831	9.23436	9.26395	9.19694	9.16229	9.20418	9.36924	9.2651	9.29683	9.16109	9.15952	9.25865	9.21272	9.21112	9.11742	9.25609	9.24645	9.20515	9.14178	9.17446	9.16902	9.13823	9.17529	9.23537	9.22971	9.18922	9.19854	9.19179	9.23988	9.21086	9.19258	9.17179	9.21545	9.12457	9.17543
CAVN1	10.2702	9.82063	9.86064	9.67972	9.7947	9.81054	9.67273	9.81537	9.80064	9.67177	9.76444	9.6421	9.7359	9.79445	9.71118	10.1946	9.64485	9.96081	9.67521	9.62649	9.8732	9.83384	9.73432	9.67688	10.0134	9.89421	10.0019	9.69155	9.72804	10.0056	9.93195	9.81971	9.4253	9.65385	9.74443	10.042	9.67602	9.83823	9.96544	9.7439
OST48	11.9187	12.0398	11.9617	12.0238	11.9714	11.9535	12.0468	11.782	12.0355	12.0153	11.9464	11.963	11.9528	12.028	12.0688	11.9561	11.9561	12.0017	12.1325	12.0942	12.0379	12.0437	12.1012	12.1547	12.1387	12.166	12.1226	12.1413	12.2263	12.0069	12.0942	12.1414	12.0081	11.953	11.9735	12.0197	11.9518	12.0629	11.92	11.9747
CP2J5	11.0719	11.2518	11.3351	11.4774	11.2919	11.6204	11.1751	10.959	11.4643	11.2613	11.1969	10.9673	11.0559	11.1443	11.1425	10.9209	11.3157	11.0642	11.4247	11.4669	10.9812	10.8748	10.8411	11.9616	11.8815	11.9412	12.0682	11.9265	11.9326	11.9145	12.0204	11.8182	10.875	10.9929	11.6825	11.5318	10.9899	11.2234	11.0239	11.1008
CP2J6	8.75449	8.9638	8.54962	9.04633	8.90697	8.99131	9.00523	8.99376	8.86541	8.78102	8.94702	9.06662	9.11056	9.147	8.85465	8.78053	9.31069	8.95679	9.05017	9.08255	9.32128	9.17162	9.04668	9.04234	8.57933	8.82331	9.1134	8.87002	8.86486	8.97357	8.83058	8.68294	9.05755	9.19157	9.15991	8.85753	9.22035	9.16726	9.19786	9.07653
AOXA	11.6356	11.4648	11.349	11.5707	11.6003	11.5476	11.6308	11.6622	11.3907	11.4445	11.6708	11.3093	11.761	11.5958	11.6524	11.4888	11.683	11.5998	11.5116	11.6169	11.745	11.5703	11.3832	11.39	10.9975	11.2264	11.2668	11.1758	11.3123	11.2467	11.146	11.0667	11.498	11.4277	11.4523	11.2787	11.5244	11.6079	11.7912	11.5896
AP3D1	10.5065	10.5117	10.2817	10.5592	10.5014	10.4698	10.4317	10.493	10.418	10.388	10.4881	10.5477	10.526	10.5289	10.5048	10.4918	10.5511	10.4928	10.5359	10.4571	10.4854	10.4639	10.4479	10.33	10.3328	10.3149	10.4177	10.2682	10.3537	10.2077	10.3373	10.361	10.4441	10.4074	10.3649	10.3712	10.5077	10.5018	10.4345	10.5437
SRPK2	8.7584	8.57135	8.39583	8.47039	8.39035	8.37478	8.6544	8.37835	8.78311	8.46509	8.69669	8.57134	8.27211	8.33886	8.29934	8.22391	8.79281	8.44684	8.4137	8.22598	8.5411	8.68754	8.77918	8.55857	8.62521	8.63965	8.45482	8.5524	8.53616	8.54195	8.41573	8.57999	8.48708	8.36417	8.32067	8.66399	8.61671	8.54413	8.50005	8.52292
MA2B2	10.4718	10.4369	10.3993	10.527	10.5276	10.4532	10.4662	10.4572	10.31	10.363	10.4355	10.4365	10.5098	10.436	10.4273	10.5558	10.5294	10.628	10.3094	10.3531	10.3403	10.5354	10.5801	10.3416	10.4425	10.4227	10.361	10.1248	10.2431	10.4508	10.3951	10.3595	10.4848	10.419	10.3757	10.2891	10.4929	10.4717	10.5301	10.4185
DFFA	9.28345	9.16884	8.95319	9.08275	9.07818	9.15223	8.89694	9.22882	9.00976	9.1689	8.91952	9.20976	9.09163	9.07489	9.16616	9.13029	9.14675	9.0625	8.97334	9.01739	9.07997	8.95055	8.87995	9.11646	9.08647	8.95218	8.96148	8.9444	8.97904	9.07981	9.04665	9.12666	8.95048	9.03107	8.92845	9.06591	9.15595	8.92914	8.90219	9.10291
DFFB	8.2819	8.13644	8.14329	8.51381	8.39634	8.54475	7.89583	8.2895	8.76934	8.62696	8.54608	8.37959	8.48294	8.27932	8.50302	8.02213	8.51554	8.53221	8.55658	8.66483	8.16671	7.83954	8.19898	8.51213	8.49195	8.24827	8.80645	8.58073	8.53468	8.58638	8.45442	8.73437	8.70952	8.39504	8.89684	8.18873	8.54583	8.90102	8.30885	8.72381
CHKA	9.10652	9.01797	8.87507	9.00942	9.18237	9.10181	8.71546	9.40863	8.93852	9.10207	8.89693	9.23532	9.16871	9.26229	9.20398	9.22598	8.94839	8.90709	8.90308	9.16946	9.45548	9.30904	9.28403	8.95406	9.06057	8.98485	8.8004	8.99952	9.01531	9.03765	8.96228	9.19734	9.26036	8.95035	9.04443	8.84815	8.95758	8.90809	9.11585	9.1139
TPD53	8.57585	8.51788	8.73647	8.88242	8.57599	8.7719	8.88727	8.65468	8.89059	8.83982	8.66713	8.68843	8.89288	8.54505	8.63195	8.43394	9.05799	8.8445	8.88792	8.90159	8.78336	8.80418	8.82486	9.03475	8.81834	9.09001	9.28968	9.07423	9.02846	8.54873	8.95428	9.11161	8.83832	8.80752	8.92594	9.10026	8.83493	8.89281	8.46721	8.7757
IL16	9.20416	9.15586	9.23198	9.33346	9.11279	9.22557	9.17725	9.12371	9.25232	9.29098	8.96237	8.90117	9.28325	9.16857	9.18964	9.2079	9.13624	9.1731	9.32102	9.16563	9.13613	9.06307	8.97401	9.29691	9.16845	9.24058	9.2644	9.21014	9.28796	9.27213	9.34068	9.35622	9.07487	9.34464	9.26746	9.26368	9.12729	9.10959	9.04685	9.17607
BYST	9.36609	9.34813	9.18027	9.43187	9.33323	9.37869	9.441	9.50664	9.47457	9.34837	9.43061	9.58312	9.2182	9.55872	9.40603	9.47426	9.44558	9.58594	9.47057	9.4092	9.48834	9.4722	9.58165	8.9205	9.16082	9.19796	9.05671	9.28328	9.26695	9.34982	9.02593	9.13583	9.38011	9.41133	9.28905	9.04733	9.46259	9.33948	9.5887	9.51471
CSK22	10.023	10.0394	10.0615	10.0009	10.0661	10.017	10.1157	10.0231	10.0866	10.0525	10.0881	10.0704	10.0644	10.0757	10.0229	10.0982	9.98693	10.0353	10.1193	10.0353	10.0729	10.0617	9.99431	9.93668	9.98989	9.9358	9.92874	10.0098	10.0249	9.88342	9.92894	10.0244	9.98962	10.097	10.0598	10.0989	10.1884	10.1275	10.0983	10.1136
GCYB1	10.1536	10.0872	9.94648	10.0707	10.0143	10.0091	10.0462	10.0105	9.98838	10.0188	9.87924	9.72615	10.0718	9.81908	9.80811	9.89252	9.99388	10.0423	9.99873	10.0099	9.89431	9.92025	9.81985	10.0042	9.97245	10.0372	9.96418	9.98289	9.92932	10.0417	9.99622	10.0459	10.0357	9.94564	9.97008	10.0074	10.0748	10.1005	10.0681	10.1408
HMGB3	10.6642	10.713	10.6237	10.6592	10.5474	10.5979	10.7261	10.6194	10.6941	10.4451	10.6084	10.4883	10.6573	10.5508	10.6043	10.7005	10.675	10.7268	10.577	10.6765	10.6196	10.5248	10.8216	10.5458	10.8516	10.8583	10.6183	10.806	10.8137	10.6781	10.7017	10.7121	10.5573	10.688	10.5371	10.6982	10.4783	10.518	10.5776	10.6389
ITB3	10.595	10.5736	10.4926	10.4554	10.6267	10.7004	10.6811	10.6257	10.6179	10.5909	10.5118	10.624	10.5497	10.5484	10.5993	10.7038	10.467	10.7974	10.6469	10.6564	10.6135	10.7787	10.7547	10.4593	10.6022	10.6441	10.5884	10.4398	10.4282	10.2884	10.5828	10.6146	10.7129	10.5121	10.4984	10.4269	10.7296	10.6044	10.6675	10.5809
B3GT1	7.46094	7.7872	7.43612	7.5109	7.90388	7.52261	7.65645	7.29834	7.94842	7.54831	7.55306	8.5085	7.18853	7.71312	7.7455	7.74378	7.53474	7.82301	8.07139	7.71196	7.21929	7.68607	7.55475	7.50033	7.33988	6.812	7.19557	6.96226	7.76996	7.41799	7.53184	7.75593	7.63836	7.92319	6.956	7.34001	7.71398	7.64366	7.54979	7.29948
RDH16	11.8062	11.6965	11.6634	11.8775	11.9069	12.0212	11.8331	11.9916	11.8122	11.7665	11.8412	11.6976	11.9398	11.7854	11.7523	11.7961	11.9227	11.8856	11.8281	11.878	11.9423	11.8756	11.7752	12.1114	11.9469	11.9818	11.9509	11.9838	12.0661	12.049	12.048	11.863	11.7643	11.7819	12.0632	11.8229	11.9858	11.8962	11.9441	11.9019
IKBE	8.63583	8.92926	8.61075	8.44721	8.68783	8.70496	8.65695	8.60413	8.53907	8.523	8.63282	8.7015	8.4944	8.43953	8.85785	8.34229	8.74508	8.6006	8.80733	8.67263	8.80865	8.84005	8.75271	8.50967	8.63071	8.68205	8.99033	8.47937	8.57045	8.53937	8.60998	8.7494	8.51523	8.56388	8.39789	8.36038	8.55925	8.58397	8.53839	8.76892
REPS1	9.03525	9.05512	8.91786	8.9809	9.04623	9.03929	9.12903	9.10075	9.07826	8.99271	8.94857	8.92443	9.1138	9.08954	9.1149	9.16876	9.14019	9.13759	9.07728	9.07407	9.03074	9.03803	9.1935	9.13923	8.99684	9.0764	9.1244	9.05471	9.12671	9.09667	9.03272	9.05558	9.13774	9.13328	9.15711	9.00784	9.068	9.17772	9.05807	9.07354
AKAP2	9.35957	9.2436	9.14954	9.26403	9.27666	9.22847	9.31843	9.43282	9.15061	9.33506	9.21004	9.3125	9.39217	9.27882	9.32701	9.43072	9.39763	9.47328	9.2704	9.33957	9.39978	9.46647	9.43575	9.34897	9.16929	9.33599	9.2661	9.23014	9.28866	9.08385	9.25632	9.31398	9.44463	9.39482	9.30737	9.26991	9.29007	9.43785	9.48295	9.45054
BNIP2	9.08476	8.95656	8.99574	8.74508	8.68233	8.48204	8.9457	8.89982	8.82316	8.86179	8.82077	8.85024	8.67907	8.78072	8.79991	8.73976	8.67059	8.61233	8.48943	8.53078	8.59349	8.70658	8.60553	8.61447	8.67115	8.58644	8.6568	8.78135	8.72241	8.55306	8.76415	8.86111	9.0749	8.93383	8.63636	8.9903	8.99076	8.76083	8.95956	8.91949
SMCE1	9.63694	9.53603	9.24259	9.52766	9.60037	9.53916	9.40754	9.63434	9.55114	9.62347	9.59708	9.52564	9.63456	9.58989	9.57654	9.56353	9.59387	9.57092	9.616	9.51016	9.5496	9.58613	9.60391	9.553	9.64043	9.52883	9.58096	9.59848	9.63628	9.51817	9.60613	9.67884	9.62545	9.70127	9.54001	9.60393	9.59131	9.60866	9.61795	9.72355
DNJB6	9.58706	9.58021	9.40544	9.59177	9.60515	9.58482	9.44869	9.55394	9.48696	9.67537	9.56615	9.47929	9.57844	9.65746	9.67165	9.52522	9.73382	9.71833	9.75967	9.6513	9.74753	9.70348	9.68027	9.68585	9.86406	9.76163	9.79074	9.72089	9.5409	9.8106	9.55363	9.52496	9.54505	9.68973	9.64793	9.65774	9.66298	9.66667	9.65086	9.65757
AAKG1	10.643	10.8284	10.7454	10.7357	10.5876	10.725	10.6718	10.5493	10.6815	10.6358	10.5287	10.544	10.6986	10.5535	10.5163	10.5897	10.6209	10.5177	10.6215	10.6308	10.5995	10.559	10.4261	10.6291	10.5368	10.576	10.7499	10.8063	10.6615	10.5458	10.7028	10.585	10.5965	10.5847	10.6062	10.7965	10.6709	10.6004	10.609	10.6863
BAF	11.3441	11.4542	11.1145	11.5181	11.265	11.6137	10.9689	11.5182	11.1547	11.5774	11.2959	11.6781	11.2971	11.3692	11.3282	11.6087	11.1581	11.5797	11.0894	11.1389	11.3497	11.4681	11.7538	11.2023	11.4302	11.3234	11.0151	11.2001	11.4888	11.2299	11.5505	11.4044	11.1258	11.1223	10.8549	10.7285	11.1128	11.3029	11.1896	11.3486
RNF13	8.7083	8.31869	8.62838	8.92571	8.75807	8.35807	8.56759	8.33213	8.54975	8.79315	8.60523	8.08127	8.39057	8.69854	8.76398	8.37762	8.28806	8.49397	8.41165	8.40357	8.52971	8.49174	8.51431	8.52383	8.71941	8.58921	8.07182	8.41843	8.79288	8.35228	8.56797	8.69592	8.76971	8.70206	8.45607	8.5168	8.25854	8.89616	8.51603	9.02601
CRYM	11.1577	11.0783	10.5018	10.4404	11.0681	11.0528	10.2137	10.7759	10.7693	10.9854	10.9531	10.6469	10.6768	10.8558	11.0701	10.9666	10.7932	10.5328	10.9572	10.9269	10.8271	10.8783	10.7107	10.8998	11.1958	11.2033	10.9463	11.0457	10.9036	10.5721	11.0404	10.943	10.6758	10.7623	10.8752	11.0499	10.7233	10.4962	10.6139	10.9081
GET3	11.1756	11.0995	11.0163	11.1866	11.1721	11.1686	11.0861	11.1317	11.1205	11.027	11.1268	11.0397	11.227	11.1428	11.1414	11.1604	11.2014	11.0819	11.1555	11.106	11.172	11.1238	11.1037	10.8271	10.9078	10.9045	10.9	10.8851	10.9865	10.774	10.9588	10.9517	11.1182	11.0766	11.0372	10.9308	11.0662	11.0149	11.0804	11.1335
SLK	9.55913	9.51092	9.48377	9.50883	9.42232	9.48238	9.51073	9.50435	9.48154	9.43303	9.35839	9.36107	9.4863	9.48047	9.44618	9.49033	9.53052	9.47804	9.55822	9.57353	9.4943	9.44161	9.47924	9.49782	9.39625	9.50152	9.51605	9.53445	9.48524	9.37105	9.44137	9.47146	9.47778	9.45192	9.45129	9.5094	9.44922	9.55514	9.4756	9.46971
FKBP7	8.14809	7.74153	7.85246	7.87957	7.94461	7.79323	8.15759	7.87527	7.87269	7.53799	7.78729	7.7298	7.89509	7.85649	7.70839	7.7519	8.02102	7.67532	7.79056	8.13602	8.34494	8.08559	7.56852	7.99741	7.60027	7.44978	7.23281	7.54235	7.89643	7.81764	7.92389	7.55207	7.97117	8.06577	7.50885	7.86086	7.9204	8.08295	7.88229	7.98627
BNIP3	9.77046	9.70225	9.74403	9.76645	9.69445	9.69783	9.576	9.5093	9.71541	9.51131	9.41878	9.58229	9.55195	9.48691	9.65079	9.67467	9.73691	10.3027	9.67925	9.74467	9.37955	9.71148	9.88271	9.89689	10.3763	10.0123	9.81723	9.84941	9.85526	9.98917	10.0039	9.94886	9.48058	9.57892	9.69639	9.95893	9.79988	9.77442	9.59875	9.38758
TPPC3	10.4529	10.4156	9.8976	10.4173	10.4652	10.5028	10.1416	10.5245	10.2821	10.6049	10.4621	10.4803	10.5507	10.454	10.4446	10.572	10.4344	10.4682	10.5175	10.4071	10.5025	10.4529	10.4234	10.4619	10.4417	10.5166	10.4474	10.2238	10.4364	10.4317	10.4895	10.4303	10.4377	10.4025	10.242	10.5092	10.4712	10.4606	10.3892	10.5131
PGRC1	13.1278	13.0593	13.0811	13.159	13.1796	13.2421	13.2744	13.1498	12.9929	13.13	12.9822	12.9502	13.3063	13.1292	13.1792	13.1565	13.2095	13.0619	13.2995	13.3632	13.3102	13.2184	13.1418	13.2747	13.0714	13.2402	13.1094	13.0256	13.2669	13.1164	12.9627	13.1312	13.1659	13.1946	13.1585	13.1766	13.222	13.4548	13.4252	13.2268
IMPA1	10.7958	10.8456	10.4003	10.8662	10.7791	10.7878	10.901	10.836	10.6504	10.6723	10.6914	10.8767	11.009	10.8488	10.7703	10.8537	10.9054	10.8045	10.8592	10.9064	10.8493	10.7616	10.7873	10.8889	10.7349	10.7624	10.8004	10.6448	10.737	10.8424	10.778	10.7119	10.8223	10.8454	10.8607	10.7263	10.7916	11.0039	10.9721	10.8947
ENTP2	9.25839	9.09423	8.6845	8.97847	8.98286	8.73985	9.06398	9.28704	8.65225	8.66037	8.84383	8.93663	9.18627	9.05676	8.91298	9.29443	8.88047	9.25787	8.81668	8.81114	9.018	9.18395	9.05398	8.66518	9.02243	8.98536	8.50255	8.57872	8.54838	8.44736	8.70319	8.66245	9.14708	8.80627	8.71359	8.91952	9.29008	9.09853	9.15723	8.97113
BCKD	9.36453	9.1264	9.29119	9.03553	9.16607	9.15109	8.86067	9.09263	9.02275	9.13365	9.1761	8.99404	9.05732	9.01399	9.20609	9.24412	9.04004	9.07976	9.24753	9.14516	9.11977	9.24678	9.15695	8.9883	9.19978	9.18008	9.19004	9.07129	9.20196	9.07768	9.1063	9.13206	9.08775	8.98354	8.96401	9.21021	8.98306	8.89753	9.00651	9.08882
COPB2	11.737	11.7697	11.3647	11.7983	11.8066	11.7325	11.7877	11.8074	11.7022	11.7018	11.7397	11.8561	11.8128	11.8608	11.831	11.8605	11.837	11.8907	11.8601	11.7654	11.86	11.791	11.8344	11.755	11.7692	11.7515	11.774	11.7052	11.7675	11.685	11.7004	11.6729	11.7854	11.7858	11.7427	11.6444	11.7405	11.7801	11.8103	11.829
NCK2	8.44859	8.39612	8.46064	8.40249	8.46938	8.38805	8.29649	8.24385	8.28941	8.38273	8.3634	8.32182	8.45998	8.30509	8.41646	8.30699	8.41287	8.53122	8.44228	8.35666	8.34269	8.43459	8.3215	8.20314	8.49707	8.4716	8.47676	8.35888	8.28706	8.09382	8.48468	8.3221	8.13089	8.61906	8.31843	8.21152	8.48921	8.21514	8.27122	8.49829
SYUA	9.48445	8.95462	9.1155	8.98002	9.21418	9.20145	8.87661	9.40794	9.29838	9.37234	9.0001	8.79662	9.2232	9.03627	9.2294	9.42362	9.3372	9.12636	9.36616	9.40573	9.07517	9.14661	9.02336	9.30865	8.85093	8.92399	9.34978	8.97704	9.29116	9.28243	9.23169	9.42264	9.42575	8.84606	9.21817	9.36527	9.26537	9.46121	9.21739	9.37337
TLK2	8.20902	8.2752	8.3149	8.3333	8.30553	7.98263	8.3534	7.93276	8.19741	8.24047	8.41829	8.261	7.98473	8.29749	8.46377	8.1946	8.43223	7.84457	8.29631	7.89798	8.19104	8.19403	8.2309	8.67322	8.37499	7.88317	8.3047	8.21502	8.27294	8.09562	8.26387	8.09538	8.0997	8.2215	7.84012	8.27965	8.06894	8.1299	8.17483	8.14901
PDE6D	8.52302	8.64934	8.41022	8.78103	8.76246	8.73862	8.80213	8.67876	8.56111	8.55525	8.69129	8.71569	8.94748	8.74742	8.63486	8.69448	8.79334	8.76837	8.71357	8.88819	8.95388	8.82238	8.84144	8.62443	8.49768	8.63303	8.71968	8.69757	8.71136	8.60887	8.81598	8.75137	8.89915	8.81912	8.90744	8.75751	8.6374	8.88819	8.90595	8.87922
TPMT	12.4094	12.3668	12.4178	12.463	12.5396	12.5742	12.5014	12.3463	12.4859	12.5492	12.4211	12.5876	12.3993	12.3756	12.4745	12.3833	12.4122	12.3751	12.469	12.5854	12.4637	12.503	12.3584	12.6098	12.6267	12.62	12.5825	12.6671	12.6206	12.4313	12.7266	12.6303	12.6144	12.5976	12.6366	12.7862	12.6087	12.6041	12.5522	12.5307
CP2BJ	10.0081	9.66406	10.7975	9.8886	10.6803	10.2039	9.57671	10.2556	10.2262	10.8714	9.96254	10.5398	9.68766	9.78367	9.93609	9.26912	10.2985	10.7223	9.94507	10.5902	10.0398	9.93723	10.845	10.892	10.832	10.6937	10.7728	10.5703	10.683	10.6164	11.0646	10.8078	9.84882	10.1163	11.0601	11.6484	9.87166	9.48855	10.0801	10.0554
IMPCT	8.49627	8.38212	8.03588	8.41307	8.38101	8.22079	8.49215	8.66951	8.30045	8.15674	8.28939	8.43633	8.50011	8.4874	8.22838	8.50558	8.43675	8.65471	8.47701	8.43724	8.47469	8.60451	8.61125	8.3789	8.03946	8.25641	8.0795	8.15716	8.19878	8.094	8.05701	8.08506	8.42769	8.31593	8.18779	8.28024	8.39224	8.54711	8.51667	8.52714
STK10	9.25399	9.28342	8.89519	9.19883	9.0844	9.13153	9.17954	9.35387	9.02429	9.07922	9.21371	9.13878	9.36902	9.24341	9.25047	9.27955	9.28532	9.22235	9.23613	9.10064	9.2513	9.24751	9.19481	8.93872	8.8932	8.82537	8.84383	8.84637	9.00472	9.05533	8.85886	8.98416	9.0793	9.28164	9.11438	9.15246	9.31077	9.26206	9.23865	9.20542
SNG2	9.24981	9.32902	8.94234	9.88183	9.25002	9.30052	9.65135	9.36234	9.75691	9.42464	9.61448	9.85659	9.62963	9.77209	9.43864	9.3266	10.0059	9.97508	9.55299	9.58587	9.61062	9.34321	9.83998	9.9211	9.69513	9.76308	10.1431	10.0324	9.66294	10.0685	9.8868	9.55833	9.49008	9.46939	9.90468	9.77153	9.35729	9.68898	9.74663	9.76105
BL1S1	8.8275	8.81987	8.21332	8.63715	8.94642	8.78991	8.40116	8.82144	8.54449	8.71129	8.83219	8.89175	8.90768	8.72813	8.74449	8.91443	8.75535	8.71735	8.76685	8.89201	8.87363	8.93429	8.74374	8.70416	8.80205	8.55665	8.72957	8.40179	8.50408	8.60551	8.71739	8.609	8.66432	8.68927	8.45862	8.58927	8.81615	8.75398	8.83101	8.80095
STRN	9.12134	9.01232	9.13744	9.08369	9.02796	9.04369	9.15305	9.06282	9.0369	9.06274	8.98706	9.01049	9.20581	9.07745	9.0599	9.04164	9.11754	8.99567	9.19954	9.20793	9.1289	9.17108	9.09686	9.12334	9.02391	9.15566	9.1456	9.07406	9.11567	9.28578	8.96677	9.13533	9.12175	9.10445	9.01671	9.17957	9.17904	9.203	9.00421	9.0755
DSG2	10.6196	10.6348	10.4336	10.6156	10.663	10.6684	10.6267	10.5859	10.5999	10.5828	10.4867	10.4187	10.6339	10.6459	10.6684	10.6506	10.6463	10.6505	10.648	10.7459	10.6208	10.6974	10.6281	10.6195	10.5168	10.4883	10.5865	10.5479	10.639	10.6243	10.5944	10.6511	10.4282	10.4896	10.5235	10.4163	10.6107	10.6257	10.5565	10.6767
NIPS1	12.9036	13.0647	12.8889	12.9384	12.9019	13.1003	12.8964	12.6964	12.9548	12.9658	12.7676	12.7362	12.9671	12.7386	12.8144	12.7894	12.9886	12.8684	13.0951	13.1112	12.9005	12.8582	12.7533	13.2783	13.4403	13.4194	13.2819	13.2619	13.331	13.1572	13.308	13.355	12.886	12.8352	13.0439	13.2235	12.9113	12.9576	12.8406	12.8602
NIPS2	9.91911	9.71326	9.8154	9.79098	9.74632	9.70353	9.81047	9.78584	9.7401	9.81525	9.78333	9.84704	9.85675	9.87577	9.88584	10.0705	9.7286	10.1891	9.81311	9.69788	10.0392	10.072	9.93845	9.88842	10.2557	10.1047	10.3169	9.77419	9.8167	9.98325	10.1731	9.80674	9.83063	9.62857	10.1171	9.81174	9.74464	9.80096	10.12	9.74924
SAP18	10.7542	10.9222	10.2479	10.5966	10.694	10.6912	10.5455	10.8121	10.5769	10.6872	10.7459	10.6503	10.5399	10.6815	10.7254	10.7108	10.5652	10.6763	10.6405	10.5849	10.6417	10.5956	10.5978	10.6588	10.8515	10.6578	10.6403	10.7136	10.7084	10.8282	10.7235	10.5744	10.4507	10.6128	10.6013	10.561	10.6487	10.7098	10.5714	10.7179
2025-09-07	11.6226	11.6529	11.6294	11.7177	11.571	11.5806	11.7701	11.5643	11.547	11.5002	11.4733	11.5388	11.7465	11.5271	11.5351	11.6569	11.6977	11.7122	11.6527	11.6458	11.606	11.6344	11.575	11.4239	11.5371	11.5386	11.5178	11.5044	11.571	11.4855	11.5332	11.5731	11.6583	11.6522	11.5761	11.5795	11.6362	11.6911	11.5981	11.6418
IF6	11.2055	11.085	10.8139	11.3201	11.3002	11.239	11.2627	11.4578	11.1196	11.0851	11.3204	11.4326	11.3555	11.3849	11.2321	11.3572	11.2676	11.3549	11.2747	11.2326	11.3315	11.3149	11.4531	11.0381	11.0076	11.0219	11.102	11.042	11.0651	10.9246	11.1293	11.0354	11.1509	11.2056	11.0978	10.9055	11.3379	11.3288	11.3971	11.3191
ACOT1	10.788	10.8408	9.89353	10.996	10.2508	10.4117	10.3221	11.2554	10.8801	9.91928	9.9418	11.0853	10.4849	10.8481	10.3299	10.9377	10.604	11.2	10.5382	10.1222	10.8538	10.8191	11.0784	10.3618	10.9962	10.9561	10.6845	10.8695	10.8701	10.5843	10.6529	10.5618	10.5591	10.5185	10.7723	10.564	10.7306	10.5284	10.6448	10.7336
RL35A	12.8828	12.8263	12.3937	12.6027	12.792	12.8336	12.5566	12.8458	12.5932	12.821	12.7346	12.7786	12.8152	12.7991	12.8541	12.8988	12.742	12.6736	12.7744	12.5167	12.8238	12.7351	12.6445	12.7773	12.6697	12.6878	12.5494	12.5598	12.7354	12.6946	12.685	12.7266	12.7322	12.7523	12.5503	12.7738	12.6912	12.7535	12.7812	12.7654
AT2A2	11.7144	11.7131	11.4016	11.6269	11.68	11.6592	11.6696	11.7842	11.6329	11.5654	11.6628	11.9101	11.6885	11.8625	11.6899	11.7982	11.6404	11.6824	11.6367	11.5569	11.7206	11.6539	11.6689	11.5405	11.6215	11.5436	11.6705	11.5006	11.6948	11.6236	11.7479	11.6185	11.6875	11.5866	11.5962	11.4953	11.6169	11.5961	11.6941	11.7096
PJA1	9.77975	9.74924	9.95101	9.63929	9.88931	9.7544	9.72068	9.55686	9.84076	9.91437	9.67474	9.67369	9.712	9.78208	9.78635	9.82546	9.90074	9.72246	9.89083	9.94789	9.79878	9.88543	9.86769	9.73289	9.99006	10.0396	10.1547	10.175	10.0069	9.77191	9.79938	9.99256	9.70263	9.75306	9.81865	10.0139	9.46515	9.86522	9.77861	9.85364
CD59A	8.12939	7.94133	7.57072	7.81493	8.33614	8.16468	7.90786	7.96143	8.12824	8.02026	8.11125	8.03798	8.06612	8.13324	8.21653	8.33921	8.15002	8.33533	8.34256	8.45238	8.29245	8.44862	8.29036	8.22664	8.31735	8.57694	8.48018	8.27955	7.99536	8.03147	8.189	8.22469	7.95823	7.92846	7.98849	8.38252	8.05293	7.99674	8.13002	8.07352
SPT5H	9.73413	9.73075	9.61714	9.65826	9.66934	9.67733	9.72524	9.69915	9.68914	9.62267	9.66666	9.78737	9.67857	9.74605	9.70433	9.7192	9.77176	9.74286	9.78871	9.6918	9.71538	9.81448	9.79122	9.68037	9.79901	9.75478	9.71808	9.77822	9.76187	9.58601	9.66649	9.75112	9.72712	9.70213	9.64615	9.63872	9.71838	9.75343	9.68926	9.7078
ILK	11.2449	11.2579	10.8304	11.0398	11.2531	11.2105	11.0487	11.3193	11.0828	11.1868	11.1964	11.2646	11.2325	11.185	11.2363	11.3445	11.109	11.3839	11.166	11.167	11.1469	11.2988	11.3276	11.1968	11.3739	11.264	11.1489	11.0725	11.123	11.1545	11.1989	11.1193	11.2011	11.1166	11.0267	11.1756	11.1918	11.1972	11.151	11.1837
CHKB	9.7602	9.67867	9.55826	9.75763	9.88028	9.88143	9.78957	9.95086	9.80777	9.80992	9.92535	9.94983	9.89633	9.84584	9.90535	10.0639	9.7483	9.94765	9.77395	9.91466	9.85736	9.97133	9.97646	9.83757	9.90838	9.95486	9.84837	9.82131	9.91454	9.70207	9.9033	9.89008	10.011	9.88574	9.94903	9.84394	9.99219	10.0213	10.1067	9.93105
PSB5	10.6776	10.4117	9.98546	10.1084	10.5026	10.5632	10.3214	10.6021	10.3699	10.4291	10.3313	10.4106	10.3336	10.4516	10.442	10.7748	10.1669	10.667	10.2394	10.1688	10.4206	10.4605	10.5846	10.3817	10.3642	10.7408	10.617	10.4651	10.6573	10.9513	10.6544	10.5385	10.3346	9.26458	10.402	10.4715	10.4213	10.2574	10.6278	10.5472
MCE1	8.62958	8.64692	8.62313	8.69793	8.6394	8.79711	8.79498	8.81275	8.77463	8.66301	8.75592	8.68944	8.79655	8.57001	8.78477	8.73001	8.80346	8.82814	8.77242	8.85524	8.9317	8.80624	8.85204	8.6801	8.761	8.7645	8.6297	8.78996	8.72705	8.70196	8.59065	8.67018	8.83546	8.73325	8.66772	8.70576	8.61462	8.68807	8.71883	8.69275
NNMT	9.57721	10.0154	10.0806	10.4587	10.9093	10.5517	10.3842	10.2393	11.0465	10.5411	10.8401	11.7222	9.98921	10.7532	10.6803	10.7203	9.99605	10.8488	10.5906	10.2862	10.4511	10.9354	11.1546	10.9138	10.5237	10.3077	11.1651	10.332	10.5268	10.4922	10.6498	11.2266	10.1989	10.0047	10.0705	10.6194	11.6388	10.5769	9.63657	9.8114
RDH5	9.14592	9.23321	8.84636	9.09513	8.95262	9.1062	9.13312	8.66447	9.28894	9.00099	8.69055	8.62376	8.99918	8.59254	8.40783	8.60402	8.93783	8.87158	8.86928	8.80657	8.93132	8.78438	8.45215	8.61166	8.59827	8.76524	8.69613	8.83713	8.79122	8.60773	8.97522	8.7668	8.71114	8.93715	8.95643	8.59475	9.1397	9.10045	8.67855	8.95621
SGMR1	10.0672	10.2815	10.1675	10.1716	10.2221	10.3369	10.4059	9.96836	10.3464	10.435	10.1704	10.4113	10.2252	10.3153	10.1858	10.0674	10.2711	10.0683	10.1865	10.2098	10.3064	10.2209	10.0403	10.6591	10.701	10.615	10.5606	10.6232	10.5268	10.2662	10.592	10.3785	10.075	9.82048	10.0374	10.0017	10.0037	9.90355	9.8518	10.027
NINJ1	9.50716	9.62644	9.7385	9.63279	9.7813	9.68229	9.64632	9.5232	9.67232	9.81923	9.84632	9.80713	9.81065	9.87733	9.6731	9.79858	9.37209	9.66559	9.89315	9.59482	9.60245	9.56921	9.50993	9.71882	9.73605	9.81247	9.8122	9.78819	9.60087	9.55225	9.73449	9.97285	9.51486	9.58785	9.80093	9.80182	9.70988	9.72508	9.48042	9.56452
DHX9	11.1479	11.3043	11.0235	11.2578	11.2593	11.1889	11.1668	11.2527	11.2184	11.1311	11.285	11.2524	10.9121	11.2676	11.277	11.3204	11.3058	11.3882	11.2644	11.2396	11.2347	11.2723	11.2927	11.2305	11.3764	11.2057	11.2885	11.3096	11.2073	11.1721	11.3204	11.2717	10.7955	11.2202	11.1897	10.8948	11.2374	11.2397	11.2177	11.2782
NCF2	9.21902	9.04086	8.86472	9.11909	9.21151	9.12644	9.31274	9.22409	8.97643	9.02699	9.27485	9.27303	9.3932	9.4024	9.43042	9.35616	9.32908	9.19425	9.20502	9.22782	9.22303	9.44191	9.55371	8.91147	8.93063	8.90487	8.9632	8.79331	8.7304	9.00926	9.02896	9.05734	9.36164	9.31093	8.97011	8.94412	9.11671	9.34341	9.23655	9.1651
DPM1	10.6363	10.6571	10.3031	10.5851	10.7144	10.6687	10.5176	10.6735	10.5177	10.6737	10.7409	10.7339	10.722	10.7485	10.7483	10.6999	10.6153	10.6406	10.6072	10.6091	10.7097	10.651	10.6493	10.4809	10.5185	10.5607	10.5578	10.4688	10.4502	10.6423	10.5603	10.4649	10.5918	10.6059	10.488	10.5487	10.5316	10.5491	10.7111	10.6934
PI51C	7.84599	7.86948	7.24834	7.67609	7.71649	7.46748	7.60044	7.70259	7.61883	7.47428	7.10306	7.61494	7.53542	7.78372	7.88689	7.64303	7.6935	7.72671	7.94085	7.41374	7.68727	7.70511	7.30566	7.08684	8.1111	7.39124	6.94649	7.51132	7.67849	7.71952	8.09654	7.50728	7.43756	6.98577	7.45715	7.52718	7.67515	7.62126	7.32024	7.38088
FCN1	9.23024	9.11489	9.67437	9.06723	9.15267	9.06619	8.92324	9.04132	9.25305	9.06629	8.9747	9.05616	9.1098	9.16229	9.23355	8.80563	8.92915	9.16669	9.19083	8.97815	9.06793	9.11016	9.04318	9.13404	8.95805	8.91826	9.15667	9.41142	9.14506	8.73209	9.09802	9.1867	9.04814	8.88131	9.00946	9.05081	9.01883	8.96261	8.95181	9.1016
P3C2G	8.81847	8.77136	8.92996	8.67253	9.00391	8.82604	8.63128	8.7755	8.85867	8.84901	8.76871	8.88381	8.53871	8.8621	8.66052	8.8339	8.82924	8.96351	8.75626	8.86253	9.04224	8.8266	8.9892	8.78735	8.74224	8.91	8.90842	8.7518	8.59944	8.75217	8.64971	8.7843	8.786	8.72622	8.8737	8.88851	8.92199	8.6377	8.62587	8.63007
PI42A	9.46449	9.41469	9.27297	9.27063	9.38564	9.42165	9.49896	9.38732	9.38476	9.48219	9.38392	9.29959	9.44085	9.30209	9.382	9.51551	9.37543	9.43327	9.396	9.46252	9.39315	9.41762	9.4159	9.34982	9.41827	9.42992	9.37467	9.43485	9.38478	9.50557	9.33231	9.393	9.45449	9.47616	9.43181	9.44604	9.36542	9.44922	9.43474	9.38987
ACHA4	9.82491	10.0502	10.0645	10.7128	10.2079	10.041	10.3103	9.85122	10.2031	9.87665	10.291	10.4988	10.228	10.6014	10.3063	9.90406	10.6859	10.7944	10.124	10.4026	10.3239	10.3365	10.4254	10.698	10.3185	10.4607	10.8254	10.5643	10.3422	10.7331	10.5391	9.93784	10.0828	9.83068	10.5157	10.18	10.0768	10.0846	10.1368	10.1774
EIF3D	10.8941	10.9389	10.7195	10.7924	10.9519	10.8854	10.9833	11.0005	10.863	10.8435	10.9078	11.0235	11.0296	10.9726	10.9812	11.0192	10.9169	10.9376	11.0056	10.9921	11.1054	11.0665	11.1183	10.816	10.8891	10.9215	10.7747	10.8514	10.9344	10.785	10.7486	10.8376	11.0417	10.9412	10.8166	10.845	10.8398	10.9304	10.9214	10.9433
AIF1	9.39965	9.64302	9.52297	9.67896	9.65868	9.75209	9.85162	9.51496	9.6372	9.73487	9.75936	9.66055	9.79032	9.81617	10.0814	9.59356	9.79149	9.70379	10.013	9.90343	9.91419	9.79188	9.72403	9.65754	9.48401	9.4577	9.53983	9.20071	9.26842	9.39528	9.27744	9.3238	9.35732	10.0193	9.61126	9.40835	9.78992	9.78742	9.69464	9.56576
PDLI3	8.89303	8.0713	8.42804	7.95338	8.42242	7.85355	8.35914	8.37187	8.26789	8.16339	8.44513	8.10675	7.98459	8.4793	8.3653	8.96797	8.26641	8.94802	8.28938	8.12154	8.86043	8.72486	8.76624	8.40994	8.96611	8.66084	8.94732	8.28843	8.29583	8.57764	8.3451	8.42006	8.25063	8.1775	8.27016	8.35247	7.72125	8.41804	8.51437	7.67711
ATP9A	9.42464	9.55535	9.31591	9.49531	9.35339	9.38256	9.52169	9.54919	9.353	9.23562	9.33737	9.27422	9.50979	9.41893	9.38471	9.42033	9.48335	9.55779	9.47049	9.51373	9.48682	9.49241	9.37387	9.32508	9.31673	9.36754	9.39737	9.26498	9.42599	9.51533	9.37407	9.30328	9.48425	9.39073	9.36378	9.30265	9.49929	9.55328	9.52697	9.50868
PGAM2	12.8698	12.4422	12.6504	12.9813	12.5271	12.9152	12.6529	12.0351	12.3438	12.0927	12.1597	12.2509	12.185	12.4079	12.1709	12.9044	12.0469	13.0002	12.4188	12.6347	12.8883	12.8487	12.5598	12.2007	13.0353	12.4998	13.2365	13.2353	12.576	12.7413	12.9384	13.2473	13.3951	13.27	13.1648	13.55	12.883	12.7627	13.1131	12.9196
EF1B	12.6616	12.6302	12.3754	12.5567	12.69	12.6906	12.6062	12.6753	12.5341	12.5646	12.6783	12.6265	12.6323	12.7183	12.6647	12.7738	12.5512	12.6513	12.7129	12.6181	12.798	12.7914	12.7785	12.7799	12.6241	12.6863	12.6095	12.7057	12.7189	12.5346	12.4707	12.7675	12.7497	12.6639	12.7269	12.6231	12.6908	12.7534	12.5764	12.6144
HMOX2	10.6609	10.6118	10.5495	10.6038	10.7978	10.6656	10.7392	10.78	10.7941	10.7507	10.7611	10.8274	10.6878	10.7626	10.724	10.7713	10.6429	10.6686	10.6105	10.5079	10.6217	10.668	10.7741	10.4532	10.5056	10.4757	10.4206	10.4342	10.5828	10.5467	10.5657	10.5418	10.7234	10.8117	10.5937	10.5526	10.5153	10.6139	10.673	10.6858
MPZL2	8.52847	8.76635	8.25445	8.32483	8.53252	8.26483	8.51197	8.31116	8.77201	8.48479	8.20613	8.33561	8.19355	8.03194	8.39814	8.23033	8.19609	8.2241	8.23677	8.4259	8.17041	8.14442	8.63036	8.78821	8.50432	8.53939	8.6237	8.63919	8.53338	8.65274	8.38553	8.5445	8.26998	8.44315	8.41074	8.91378	8.63468	8.44278	8.26893	8.60071
TP4A2	9.08248	9.08772	8.85648	9.04952	9.13788	9.08607	9.1011	8.92779	8.97858	8.97912	8.95497	8.85554	8.97734	9.00172	9.08563	9.1099	8.82693	8.83391	9.13734	9.04973	9.0487	9.07059	8.93671	8.90714	8.9124	9.00142	8.81256	8.9393	8.94731	8.69341	8.87282	8.97664	8.98751	9.1738	9.0263	9.122	9.13891	9.11124	9.13837	9.03686
TPST1	9.15479	9.22148	9.33155	9.09456	9.29542	9.49554	9.58139	9.28056	9.34962	9.53932	9.50316	9.3795	9.32116	9.28263	9.5725	9.2146	9.51198	9.24534	9.16992	9.44441	9.24193	9.25094	9.06112	9.13202	9.28387	9.18981	9.25488	9.28423	9.19636	9.2768	9.24183	9.38299	9.4719	9.37333	9.43915	9.37036	9.39636	9.05255	9.31161	9.41094
GRK6	8.9062	9.15129	8.48012	8.93593	8.7291	8.74327	8.4252	8.76637	9.08285	8.83726	8.8065	8.65605	8.92555	8.86582	8.77106	8.70847	8.76089	8.7768	9.0024	8.54441	8.70625	8.66381	8.73885	8.66596	8.75771	8.74852	8.98491	8.83262	8.48327	8.62698	8.7399	8.61208	8.71108	8.88057	8.93353	9.00152	8.92735	8.90813	8.69942	8.83372
CIDEB	9.79767	9.75368	9.29741	9.83399	9.86688	9.90724	9.42794	10.1849	9.73482	10.0376	9.96619	10.0003	9.92014	9.99458	9.87958	9.95144	10.0982	9.6743	9.85308	9.77202	9.84345	9.55132	9.61986	10.2781	9.81515	9.97918	10.1394	9.85228	10.0145	10.0077	9.95449	9.92728	9.74918	9.89264	10.1722	9.98784	9.76212	9.79981	9.97157	10.0502
ATX2	9.87945	9.61088	9.71066	9.67424	9.72286	9.73518	9.72196	9.8374	9.80819	9.79423	9.56479	9.72795	9.86337	9.78235	9.80187	9.80349	9.91002	9.79899	9.85956	9.80785	9.86045	9.83208	9.80761	9.8094	9.7077	9.88202	9.92755	9.86125	9.92253	9.7175	9.85268	9.87851	9.8252	9.80195	9.7924	9.84319	9.72333	9.75052	9.70563	9.81023
ITB5	9.30999	9.46199	9.31409	9.26352	9.31283	9.42854	9.55847	9.10037	9.25214	9.34668	9.38235	9.29124	9.40338	9.45277	9.43462	9.46004	9.34144	9.31867	9.34197	9.49899	9.46984	9.35836	9.40058	9.35932	9.43004	9.43721	9.33017	9.47977	9.49355	9.22081	9.24995	9.33346	9.40394	9.41615	9.39334	9.52083	9.36937	9.45165	9.5107	9.44192
NMT1	11.0191	10.95	10.879	10.9772	11.0545	10.972	11.1219	11.1063	11.0294	10.9932	10.9702	11.1569	11.1144	11.086	11.0767	11.0902	11.0827	11.1207	11.1271	11.1202	11.1914	11.2303	11.1756	10.955	10.9385	10.9263	11.0171	10.9257	11.0838	10.7688	10.9606	11.0568	11.2222	11.1529	11.0223	10.966	11.1232	11.1423	11.1453	11.0718
NMT2	9.7093	9.68348	9.78178	9.87307	9.5964	9.66811	9.97471	9.69028	9.76074	9.69968	9.47215	9.47661	9.74387	9.61856	9.57119	9.52757	9.66456	9.66354	9.77193	9.93419	9.79877	9.76608	9.62807	9.78101	9.78739	9.84066	9.79644	9.80381	9.77435	9.95345	9.7263	9.69365	9.82225	9.65514	9.74956	9.67461	9.71015	9.74388	9.83584	9.67002
E41L2	10.5457	10.6193	10.5531	10.6463	10.552	10.5366	10.6592	10.4427	10.5826	10.636	10.5352	10.3119	10.631	10.4995	10.5225	10.5369	10.6476	10.6194	10.6156	10.6396	10.5228	10.4991	10.4766	10.5296	10.6455	10.6606	10.6396	10.6373	10.6248	10.5501	10.6437	10.638	10.5319	10.6166	10.6619	10.7131	10.4985	10.617	10.6039	10.6333
GPX4	11.9156	11.883	11.7134	12.0494	11.8861	11.9012	12.1373	12.0925	11.7509	11.7529	11.7862	11.8999	12.1205	11.9915	11.7689	11.946	11.9844	12.1248	11.9068	11.8543	12.1632	11.9912	11.8796	11.8204	11.7836	11.8497	11.7842	11.8376	11.9258	11.9466	11.8178	11.8228	11.9508	11.8845	11.7896	11.6499	11.982	11.9803	12.0983	11.9619
DXO	8.67025	9.03165	8.55738	8.74022	8.86576	9.44573	9.05332	8.68154	8.60078	8.47243	8.18695	8.67326	8.68368	8.2271	8.74299	8.43768	8.78025	9.77396	8.45118	8.58425	8.53353	8.35912	8.73824	8.65495	8.67788	8.56259	8.52043	8.65929	8.62154	8.63928	8.3691	8.54393	8.39883	8.24082	8.08076	8.31421	8.47526	8.47059	8.78778	8.46646
PHLD	10.3273	10.305	9.88861	10.3747	10.4425	10.4106	10.1608	10.1282	10.3148	10.378	10.2754	10.5319	10.4384	10.3487	10.3901	10.1501	10.2894	10.4138	10.3513	10.4111	10.4206	10.4008	10.4456	10.7	10.7573	10.6683	10.5515	10.4329	10.3666	10.4771	10.7084	10.4374	10.3152	10.3255	10.2333	10.3548	10.3458	10.2557	10.2523	10.3018
CATS	10.026	10.1633	9.87796	10.1039	10.3755	9.96126	10.1436	10.4034	9.88813	9.87876	10.2085	10.6985	10.2106	10.2514	10.2423	10.5739	10.0236	10.2875	9.71592	9.91425	9.97432	10.4359	10.9506	9.55158	9.78332	9.46722	9.47061	9.46979	9.37744	9.36238	9.55308	9.46933	10.3435	10.3769	9.26602	9.47285	10.2423	10.1576	10.1721	9.95988
EMC8	9.99512	10.0913	9.82868	9.93429	10.1026	10.0364	9.97523	10.0038	9.95506	9.92347	9.98024	9.96886	10.0007	10.0882	10.0914	10.0875	10.0153	10.1184	10.0182	10.0452	10.0733	10.051	10.1431	10.0017	10.181	10.1371	10.0792	9.96685	9.911	10.0859	10.0525	9.91992	9.97594	9.9082	9.7764	9.82375	10.0221	9.94156	9.87754	10.0087
PDLI1	11.6135	11.3635	11.4857	11.3447	11.8303	11.6098	11.5194	11.8529	11.5864	11.6611	11.4345	11.7627	11.8777	11.8302	11.7224	11.935	11.9196	11.8273	11.8098	11.8617	11.9786	11.9933	11.8697	11.5655	11.3473	11.4263	11.6184	11.5379	11.6037	11.2403	11.5328	11.6299	11.9029	11.7893	11.554	11.4381	11.6926	11.6836	11.6164	11.7557
VAMP8	10.5093	10.3527	10.5649	10.5272	10.6623	10.5492	10.7742	10.722	10.6414	10.6446	10.5295	10.8136	10.7221	10.7703	10.7029	10.8362	10.687	10.8988	10.6944	10.7257	10.7531	10.8742	10.8884	10.7477	10.5093	10.5696	10.6606	10.5694	10.5187	10.4063	10.6603	10.6498	10.8226	10.8166	10.6657	10.5892	10.7439	10.7491	10.7363	10.6597
ULK1	8.31859	8.34167	8.31832	8.0784	8.05018	8.32308	8.34859	7.9713	8.14945	7.38723	8.11465	8.55196	8.25425	8.26151	8.30721	7.89111	8.4492	7.90606	8.37929	7.91541	8.50234	8.26478	8.03344	7.85448	7.84878	8.2641	8.08629	8.47276	8.09359	7.9871	8.03594	7.76254	8.17606	7.83592	8.17628	8.18644	8.07423	8.21369	7.97825	8.25391
TF2H4	8.34807	8.31971	8.09408	8.41874	8.40124	8.25895	8.2142	8.38923	8.31262	8.29942	8.21537	8.26519	8.16645	8.53061	8.36838	8.34267	8.49942	8.33153	8.38328	8.28728	8.31946	8.34526	8.42634	8.19584	8.16618	8.24966	8.37567	8.42746	8.19838	8.3322	8.41894	8.30314	8.23341	8.29499	8.11515	8.17365	8.24426	8.44642	8.42266	8.34761
AOC3	9.15521	8.60509	8.7439	8.56753	8.75287	8.67715	8.7182	9.02561	8.7295	8.71691	8.57655	8.65015	8.33639	8.77195	8.61825	9.11519	8.61655	8.88711	8.49514	8.60877	8.66027	8.73153	8.80081	8.91973	8.91165	9.1384	8.79667	8.75626	8.67487	9.13227	8.4352	8.83894	8.7142	8.54494	8.93893	9.0607	8.89616	8.79262	8.86708	8.41243
FHL2	8.61472	8.3608	8.44368	8.69652	8.37707	8.16331	8.75962	8.27193	8.31329	8.23476	8.42088	8.30097	8.43672	8.34285	8.25321	8.32048	8.45293	8.55171	8.13658	8.21097	8.419	8.41272	8.39786	8.52478	8.34796	8.216	8.19743	8.31246	7.846	8.40257	8.45951	8.5393	8.52464	8.79613	8.71552	8.74771	8.37387	8.69166	8.53747	8.70452
PSA3	11.8115	11.8406	11.7637	11.9578	11.8862	11.923	11.8045	11.8261	11.867	11.8439	11.8365	11.957	11.9188	11.8844	11.9298	11.8891	11.9027	11.755	11.8387	11.8208	11.8111	11.7782	11.8177	11.9308	11.7935	11.8284	11.8719	11.838	11.9148	11.7384	11.8746	11.8879	11.8629	11.9081	11.8861	11.9431	11.7738	11.9442	11.8754	11.8688
STX7	9.69689	9.88641	9.71882	9.97727	9.79376	9.7985	10.0151	9.69427	9.81203	9.69411	9.72948	9.84488	9.90697	9.82031	9.77952	9.77695	9.86107	9.91052	9.78925	9.89901	9.81328	9.93023	9.94324	9.55859	9.77099	9.81937	9.85693	9.66195	9.77444	9.63168	9.66062	9.84313	9.97412	9.91304	9.81029	9.7787	9.77218	9.91655	9.84029	9.77408
MOT2	10.0825	10.2212	10.0231	10.101	10.0419	10.0618	9.9656	10.0997	10.3217	10.0528	10.2751	10.2229	10.0515	10.2708	10.1947	9.83164	10.1215	10.5498	9.90773	10.1088	10.0465	10.0358	10.427	10.21	10.2682	10.1728	10.2522	10.2874	10.1275	10.1146	10.2847	9.92693	10.2308	9.84008	10.2575	10.1905	9.94492	9.88099	10.18	10.2901
1433S	9.24048	9.27299	10.1099	9.69747	9.67923	9.80551	10.0219	9.6906	9.66477	9.53883	9.10606	9.38098	9.67701	10.4079	9.9648	10.0678	9.74902	9.91916	9.92686	9.756	9.90997	9.54431	9.9968	10.3685	9.86506	9.80645	10.0609	9.90668	9.77901	9.79127	9.4273	9.62893	9.8257	9.65178	9.69052	10.1566	9.78942	9.89429	9.755	9.98542
DOK2	8.72042	8.62403	8.60004	8.70867	8.78565	8.67377	8.65338	8.7273	8.62213	8.72994	8.76081	8.66209	8.70872	8.82583	8.84594	8.72323	8.76813	8.54532	8.92699	8.77879	8.7561	8.83778	8.6936	8.6071	8.6524	8.35356	8.52274	8.41465	8.43559	8.55143	8.51933	8.47545	8.74347	9.06165	8.50704	8.51594	8.76	8.81342	8.72741	8.78033
TM131	8.68183	8.58307	8.67232	8.47196	8.60284	8.55322	8.13113	8.25229	8.30229	8.57084	8.05139	8.31487	8.27923	8.36807	8.58745	8.4456	8.44929	8.29291	8.52692	8.58698	8.53292	8.37898	8.32293	8.25937	8.43165	8.44058	8.45207	8.51064	8.48107	8.41847	8.55361	8.61813	8.27652	8.22905	8.27265	8.65575	8.53067	8.49627	8.37656	8.43123
UGDH	12.7024	12.4425	12.5258	12.8493	12.9011	12.6543	13.0651	12.8587	12.387	12.281	12.8424	13.0408	13.0645	13.107	12.8976	12.61	12.7542	12.8559	12.4909	12.7546	13.0937	12.9824	12.8832	12.1182	12.037	12.2233	12.2128	12.042	12.1891	12.1215	12.0751	12.2005	12.8724	12.6142	12.5252	12.1011	12.9715	12.9262	13.071	12.583
VAMP4	9.42729	9.74112	9.10353	9.26681	9.70552	9.42108	9.35768	9.69333	9.62434	9.55203	9.12628	9.2172	9.55997	9.39071	9.61939	9.54519	9.58982	9.171	9.73601	9.60472	9.67764	9.53569	9.40525	9.26102	9.46092	9.48149	9.44999	9.62737	9.75898	9.45668	9.65924	9.76902	9.89079	9.92141	9.69238	9.55008	9.73244	9.84059	9.71816	9.74495
UBR1	9.05789	9.12667	9.04502	9.26821	9.11226	9.1476	9.0938	9.12051	9.17176	9.18678	9.14981	9.19793	9.16895	9.11123	9.09041	9.04014	9.21718	9.16843	9.12209	9.2266	9.097	9.11972	9.14415	9.11126	9.12929	9.11971	9.25128	9.12742	9.14572	9.1253	9.18183	9.15303	9.06364	9.11908	9.12523	9.16225	9.168	9.11161	9.07717	9.10889
SNX3	10.6186	10.6453	10.1775	10.4232	10.6169	10.6822	10.673	10.8206	10.5749	10.8118	10.7688	10.7034	10.7695	10.6749	10.8177	10.8654	10.6298	10.6915	10.6409	10.7023	10.778	10.7224	10.737	10.8604	10.7448	10.6241	10.6305	10.4318	10.5262	10.6342	10.5606	10.5529	10.691	10.7082	10.6879	10.6494	10.7541	10.6973	10.6699	10.7496
SNX12	10.212	10.1512	9.89088	10.0933	10.1653	10.1542	9.91932	10.0732	10.2704	10.3008	10.1326	10.1907	10.1486	10.1328	10.148	10.0697	10.1071	10.1901	10.111	10.0723	9.97786	10.0524	10.0484	10.2835	10.2638	10.1556	10.1293	10.0083	9.8931	10.3402	10.1313	10.1636	10.0859	10.0388	10.1841	10.1797	10.1253	9.94165	10.1444	10.0642
SP3	8.16617	7.66356	7.90039	7.86538	8.44082	7.81909	7.89695	8.22189	8.29251	8.37962	8.18071	8.12712	8.06971	8.16309	8.43762	8.69274	8.30655	8.46744	8.31866	8.40737	8.34519	8.30484	8.2879	8.20892	8.38266	8.56978	8.40077	8.43248	8.18165	7.98095	7.96594	8.19449	8.19245	8.32447	8.04822	8.18777	8.13352	7.99615	7.99077	8.22139
CLCN7	8.97047	9.06377	8.94838	9.15489	9.00358	9.02921	9.17415	9.05314	9.12409	8.99876	9.04237	9.07433	9.04478	9.19005	9.12576	9.18962	9.10968	9.09856	9.03033	9.06461	9.07409	9.13036	9.12757	8.89261	9.06923	9.04321	8.98678	8.95923	9.04735	8.92025	9.0413	8.96184	9.17028	9.07965	8.95502	8.93959	8.94927	8.88422	9.0182	8.96817
DHB12	11.9903	11.9849	12.0577	12.1341	12.1259	12.0559	12.2698	12.2204	12.0829	12.0758	12.1842	12.1256	12.1671	12.2288	12.1778	12.1843	12.1486	12.0935	12.0703	12.058	12.1482	12.0648	12.1108	11.9971	11.6842	11.8512	11.8802	11.833	12.013	12.0265	11.8398	11.9583	12.2199	12.167	12.0974	12.0092	12.1096	12.2292	12.2679	12.1415
KDM6A	7.4718	7.67758	7.27471	7.67101	7.39601	7.62009	7.48283	7.60183	7.76227	7.55886	7.78702	7.60752	7.78247	7.80274	7.60696	7.83983	7.89153	7.73184	7.65974	7.56009	7.44625	7.61002	7.65987	7.5922	7.68521	7.59308	7.82378	7.52391	7.63103	7.6986	7.6369	7.62655	7.50327	7.72155	7.71516	7.53088	7.39623	7.94816	7.65994	7.81029
SRPK1	8.69374	8.80611	8.82181	8.82398	8.86528	8.66154	8.87142	8.77278	8.753	8.75149	8.6389	8.86287	8.84319	8.91177	8.81026	8.74831	8.8557	8.70575	8.81671	8.83512	8.89119	8.83894	8.8777	8.69398	8.6466	8.73491	8.86372	8.90283	8.95958	8.83892	8.76092	8.88647	8.94433	9.04177	8.86005	8.71051	8.9026	8.76602	8.72583	8.91977
DIAP2	9.16909	9.23325	8.9269	9.10729	9.14316	9.25152	9.02089	9.06931	9.1725	9.22615	9.13472	9.21845	9.15062	9.17053	9.14152	9.06902	9.14549	9.15177	9.20288	9.1883	9.1873	9.28325	9.31376	9.17192	9.29552	9.21394	9.22139	9.20992	9.20601	9.05338	9.1688	9.24639	9.15366	9.09795	9.14345	9.33809	9.18067	9.16855	9.12356	9.22473
PIGR	10.7355	10.6463	10.9658	10.7422	10.9467	11.0091	10.5271	10.2812	10.9068	10.9584	10.7412	10.605	10.6885	10.7486	10.9067	10.7224	10.558	10.3859	10.7107	10.7357	10.5078	10.7895	10.7827	11.0207	10.8815	11.0395	10.9077	11.1656	11.0167	11.0481	11.112	11.172	10.6314	10.8768	10.8664	11.0649	10.6906	10.4133	10.3049	10.467
PDK4	8.97535	9.1937	8.53766	8.18114	8.71014	7.98955	9.08213	9.26889	8.46839	8.54896	8.65853	7.85455	8.87856	8.06279	8.42649	9.2165	9.05968	9.96304	8.58494	8.19818	8.40648	9.00053	8.73776	8.75201	9.70719	9.04503	8.599	8.43242	7.96234	8.93399	8.64619	8.24883	8.62678	8.41026	8.50739	8.17217	9.06067	8.92706	9.02258	8.74006
NSMA	9.75104	9.73593	9.88135	9.87169	9.94698	9.9241	9.89034	9.99782	9.93791	9.92667	9.90189	9.92192	9.98313	10.041	9.89924	9.99033	9.86811	9.99589	9.84221	9.91869	10.0045	9.98763	10.0536	9.9382	9.79302	9.851	9.93618	9.75356	9.7988	9.92146	9.89873	9.80194	9.90058	9.81207	9.83238	9.83743	10.0013	9.89598	9.85329	9.82529
PM34	9.71493	9.57443	9.86793	10.3336	9.78557	9.77137	10.2961	9.97232	9.94076	9.61387	9.98078	10.2246	10.1914	10.2037	10.004	9.86137	10.3252	10.3772	9.88031	9.83	10.0629	9.88012	10.0232	9.85948	9.38173	9.59211	9.90617	9.65057	9.53162	9.81578	9.76974	9.4336	9.93387	9.84262	9.87609	9.4972	10.008	9.83348	9.9718	9.95603
TRI18	7.85048	7.89077	8.07796	8.15448	7.99313	7.83452	8.15305	7.90532	7.79412	7.9114	7.72858	7.82508	8.10162	8.08641	7.94888	7.96354	8.12116	7.97892	7.52885	8.19724	7.90005	8.12133	8.03389	7.63037	7.73377	7.49339	7.87617	7.71026	8.21521	7.72322	7.78874	7.85301	7.95109	8.07937	7.9432	7.84316	8.02075	8.0235	7.88659	7.89986
DTNB	9.32258	9.26032	9.36143	9.21589	9.24533	9.15054	9.09809	9.17504	9.21582	9.33822	9.27969	9.34768	9.27856	9.27463	9.32973	9.12177	9.2136	9.37439	9.2515	9.35197	9.35767	9.30711	9.38133	9.52683	9.30113	9.45022	9.36418	9.25647	9.35283	9.32879	9.54196	9.44188	9.18299	9.17587	9.12774	9.256	9.30494	9.22085	8.93833	9.2502
CSKP	9.71346	9.82672	9.56626	9.75977	9.66756	9.64306	9.61792	9.59736	9.6616	9.6365	9.66315	9.64569	9.68235	9.61612	9.60194	9.61267	9.80068	9.72637	9.67169	9.69617	9.58654	9.72447	9.78195	9.66373	9.95461	9.90772	9.79565	9.83581	9.80161	9.79721	9.79552	9.86897	9.73297	9.60282	9.68404	9.73733	9.64319	9.76453	9.64942	9.70841
PFD2	10.1923	10.1986	10.1337	10.1637	10.2725	10.21	10.0954	10.2944	10.1221	10.2185	10.1581	10.2359	10.3507	10.2336	10.2449	10.3175	10.2501	10.1886	10.2524	10.2284	10.314	10.1498	10.2284	10.2132	10.1079	10.0771	10.0297	10.1561	10.1612	10.191	10.1901	10.1223	10.2026	10.2649	10.1323	10.0601	10.2653	10.1615	10.2932	10.2394
CFDP1	9.94836	9.69489	9.75312	9.70903	9.80964	9.7294	9.72399	9.8781	9.86737	9.95311	9.67741	9.74575	9.93255	9.83164	9.88773	9.88729	9.96869	9.71968	9.93148	9.89677	9.98011	9.86782	9.77171	10.0194	9.66971	9.89269	9.97078	10.0096	10.0821	9.46636	9.98577	10.0145	9.94864	9.97168	9.94299	9.94	9.66784	9.84978	9.82805	9.98005
WIZ	7.62937	7.37089	7.54682	7.73144	7.60922	7.47657	7.54349	7.38427	7.4649	7.51929	7.49243	7.58404	7.55767	7.56041	7.5156	7.49285	7.63725	7.6111	7.53163	7.39356	7.56324	7.52308	7.55743	7.63069	7.73983	7.73497	7.51173	7.80246	7.67667	7.76012	7.2588	7.6823	7.57317	7.60085	7.70212	7.57308	7.52169	7.50218	7.53023	7.56166
ZN326	9.15491	9.16579	8.8669	9.1783	9.22452	9.20291	9.02078	9.05624	9.28374	9.13571	9.11051	9.21095	9.0398	9.23122	9.20056	9.09415	9.30854	9.30749	9.31536	9.29384	9.1578	9.22264	9.19477	9.04943	9.11873	9.25899	9.40825	9.19728	9.15469	9.15591	9.2774	9.17515	8.96282	9.16191	9.23929	9.09162	9.2293	9.1137	9.01914	9.11969
NID2	9.22903	9.19638	9.10776	9.2781	9.34608	9.08172	9.26095	9.18434	9.21765	9.02539	9.23944	9.25895	8.91248	9.23586	9.14897	9.34447	9.20804	9.34568	9.14275	9.20967	9.18022	9.14429	9.28326	8.98825	9.27459	8.96421	9.15784	9.07681	9.04862	8.95348	9.04138	9.18377	8.68595	9.23129	9.08647	8.77928	9.31576	9.36515	9.18947	9.26368
O88325	10.4727	10.5329	10.4102	10.4562	10.4251	10.383	10.5028	10.4336	10.3651	10.4133	10.3539	10.3929	10.5506	10.3747	10.3961	10.4587	10.35	10.5764	10.3154	10.3366	10.2416	10.4079	10.4897	10.4041	10.3738	10.3561	10.3743	10.2806	10.2911	10.4542	10.4814	10.3929	10.3968	10.3533	10.2977	10.3298	10.3579	10.2565	10.4678	10.3619
WDR1	11.7338	11.7706	11.4267	11.7133	11.6473	11.6789	11.7949	11.696	11.6291	11.6495	11.6611	11.7638	11.8091	11.762	11.6887	11.7795	11.684	11.7946	11.6839	11.7404	11.7359	11.7566	11.7686	11.6001	11.6582	11.6059	11.582	11.5386	11.6032	11.5763	11.5855	11.6355	11.7611	11.7747	11.6409	11.6727	11.8163	11.8087	11.7596	11.7468
S4A4	10.6832	10.7182	10.5361	10.4987	10.5446	10.3876	10.5195	10.5065	10.4697	10.4141	10.5149	10.4636	10.5794	10.5408	10.5573	10.4906	10.3821	10.5691	10.4849	10.5037	10.4407	10.512	10.6519	10.4901	11.0003	10.785	10.6235	10.6025	10.6079	10.6923	10.6392	10.6272	10.5524	10.413	10.4893	10.5406	10.4797	10.4652	10.6113	10.5781
IKKB	9.23412	9.22857	9.14007	9.28896	9.31183	9.27988	9.25931	9.16103	9.22732	9.17955	9.11988	9.14223	9.23237	9.21486	9.24545	9.22771	9.18155	9.1481	9.24669	9.1614	9.2238	9.23586	9.10111	9.07193	9.1599	9.24619	9.29338	9.21673	9.21998	9.08724	9.18054	9.2835	9.1936	9.20612	9.27208	9.32737	9.26028	9.26043	9.11832	9.20109
VTI1B	9.87565	9.8361	9.30628	9.7513	9.75226	9.83353	9.77249	9.85482	9.79601	9.80915	9.77994	9.68195	9.84437	9.75946	9.83897	9.86862	9.79025	9.73283	9.79046	9.69792	9.84833	9.70091	9.57095	9.6752	9.49044	9.53917	9.62576	9.5558	9.61779	9.60244	9.56184	9.59397	9.67791	9.79553	9.66607	9.64898	9.73915	9.75311	9.72988	9.82443
NDK6	8.63706	8.54946	8.52239	8.54846	8.71335	8.81039	8.58154	8.49375	8.57183	8.70695	8.60951	8.63562	8.45815	8.67202	8.58477	8.60673	8.46692	8.67221	8.63175	8.40859	8.65328	8.51575	8.71376	8.52164	8.50829	8.46053	8.65447	8.665	8.58719	8.2848	8.55792	8.54759	8.63652	8.51666	8.52484	8.64382	8.47845	8.49696	8.58794	8.65221
PAPS2	12.0242	11.996	12.3609	12.1783	12.3199	12.3083	12.1992	11.7901	12.1403	12.289	12.0429	12.0163	12.1608	12.0718	12.1589	11.9105	12.2579	12.0312	12.3843	12.4432	12.3006	12.1433	12.0349	12.514	12.244	12.3841	12.5006	12.4467	12.4704	12.4108	12.2743	12.3544	12.124	12.1516	12.3543	12.5077	12.0082	12.1818	12.1374	12.0503
MTX2	10.9276	10.9918	11.044	11.0563	11.123	11.1188	10.8189	11.0879	10.9756	11.0006	11.0362	11.0076	10.8782	11.004	11.137	11.1032	10.9726	11.0668	11.1396	11.0627	11.0932	11.1534	11.1275	10.9772	11.0547	11.1401	11.0905	11.0765	11.1071	10.92	11.0453	11.1215	11.066	10.9309	11.0511	10.9871	11.1415	10.9784	10.8808	10.9886
KLC1	9.58041	9.52348	9.50588	9.67761	9.55211	9.58203	9.71198	9.52752	9.56893	9.43178	9.44644	9.475	9.66232	9.56197	9.55421	9.5156	9.61818	9.4854	9.62541	9.51034	9.60049	9.65115	9.71013	9.44314	9.44545	9.44868	9.52622	9.41009	9.42202	9.41659	9.40436	9.46547	9.55581	9.44249	9.5101	9.37101	9.48851	9.4294	9.49846	9.62371
KLC2	9.70028	9.71611	9.44948	9.74036	9.56057	9.78257	9.73689	9.81385	9.67317	9.62696	9.73895	9.80041	9.68984	9.6608	9.64929	9.713	9.84019	9.82397	9.78471	9.72942	9.86558	9.84464	9.80924	9.54485	9.63508	9.60794	9.48831	9.47891	9.54689	9.61325	9.61345	9.51163	9.79656	9.66289	9.69299	9.52732	9.86573	9.7923	9.78223	9.8054
RDH7	12.8723	12.978	12.5572	12.9137	12.8982	12.9899	12.727	12.924	12.7291	12.8929	12.7681	12.6793	12.9018	12.7814	12.7869	12.8463	12.8044	12.6706	12.8198	12.9078	12.7536	12.621	12.655	13.1586	13.0371	13.1195	13.0667	13.0194	13.1521	12.9652	13.1704	13.0497	12.7315	12.7228	12.854	12.9506	12.7263	12.8621	12.9031	12.9576
DHCR7	9.96651	9.92113	10.8872	10.8766	10.9763	10.9061	10.8891	9.24097	10.9866	11.0097	11.0851	11.6492	10.6218	11.227	11.0818	9.42438	10.7127	10.205	10.604	10.7196	10.5642	10.0381	9.61749	11.2786	10.8168	10.9493	11.2042	10.9273	11.033	11.4142	11.2275	11.0179	10.4442	10.1906	10.963	10.2789	10.2563	10.2091	10.3656	9.98534
CPNS1	10.8098	10.8545	10.1644	10.8882	10.7988	10.8124	10.856	10.7639	10.6359	10.6817	10.7285	10.7812	10.9774	10.8559	10.7691	10.8835	10.881	10.8897	10.8269	10.8279	10.9556	10.9845	10.9812	10.6304	10.6771	10.6864	10.7204	10.4834	10.5274	10.6257	10.5805	10.5553	10.8098	10.794	10.7711	10.7724	10.8588	10.9622	10.8579	10.8381
DC1I2	10.2324	10.2036	10.1722	10.2885	10.1848	10.1797	10.2396	10.2359	10.1719	10.1413	10.2884	10.2923	10.2143	10.3597	10.2555	10.2981	10.2447	10.277	10.2065	10.193	10.3164	10.3198	10.2743	9.98225	10.0226	10.079	10.1055	10.0499	10.064	10.0747	10.1131	10.0183	10.2732	10.1691	10.1645	10.1452	10.1941	10.0623	10.2281	10.2162
PDE8A	8.04733	8.27859	8.12218	8.34758	8.3557	8.18794	8.47081	8.30119	8.42471	8.3898	8.01355	8.30443	8.43098	8.26531	8.20661	8.12684	8.17017	8.22695	8.2302	8.28764	8.20782	8.56688	8.37896	8.7438	8.58432	8.68203	8.56883	8.31923	8.51592	8.26202	8.48786	8.26446	8.17596	7.99303	8.32173	8.28753	8.2848	8.21126	8.11757	8.28664
AP1G2	9.53528	9.57773	9.42644	9.60237	9.59664	9.46941	9.5649	9.65466	9.4909	9.48245	9.64719	9.65774	9.64865	9.69576	9.58178	9.8045	9.53488	9.63832	9.506	9.43209	9.46313	9.72136	9.6395	9.2701	9.43817	9.1465	9.21478	9.27066	9.28555	9.51331	9.35705	9.39782	9.50913	9.61973	9.47903	9.3467	9.63504	9.64533	9.47905	9.53917
SHOC2	8.85169	8.80472	8.59613	8.78942	8.82532	8.71446	8.72437	8.69467	8.71845	8.6065	8.63844	8.61865	8.79469	8.75595	8.9091	8.75562	8.72324	8.72128	8.79934	8.89504	8.62984	8.67923	8.68008	8.94671	8.97487	8.86453	8.96033	8.87334	8.8212	8.77819	8.91966	8.8258	8.70704	8.57044	8.49987	8.75938	8.86536	8.56538	8.65347	8.47249
NEMO	9.2928	9.19099	9.10394	9.41775	9.3079	9.33646	9.27072	9.37802	9.2083	9.22529	9.31259	9.32779	9.27422	9.44656	9.3976	9.23078	9.20653	9.21537	9.30849	9.12373	9.31675	9.3331	9.18782	8.95754	8.9611	9.01357	9.09022	8.92191	9.05461	9.00795	8.95838	9.10712	9.24577	9.18615	9.04035	9.11357	9.34524	9.34004	9.42534	9.30595
PPT1	11.29	11.2762	10.9971	11.2886	11.152	11.1092	11.2448	11.1801	11.1164	11.1505	11.1302	11.1604	11.2816	11.0089	11.126	11.2756	11.2351	11.4086	11.2423	11.0967	11.1328	11.1108	11.2647	10.9944	11.1223	10.9275	11.0251	10.8127	10.9469	11.0001	10.9881	11.0552	11.2951	11.2275	10.8872	11.1329	11.277	11.2346	11.2619	11.2603
ZFR	9.74248	9.85052	9.72578	9.81245	9.72834	9.73107	9.75374	9.77046	9.83316	9.71625	9.71194	9.73944	9.68467	9.80458	9.75113	9.78036	9.86343	9.74111	9.83071	9.85318	9.78597	9.75033	9.70528	9.68043	9.77309	9.79608	9.81142	9.76878	9.77714	9.70863	9.71941	9.80822	9.58168	9.71296	9.7184	9.65142	9.79474	9.7589	9.67017	9.70832
DDC	12.2785	12.2912	12.4824	12.328	12.3255	12.3614	12.1993	12.0444	12.2486	12.2436	12.1544	11.8916	12.227	12.153	12.2472	12.0056	12.3037	12.1703	12.3409	12.4486	12.294	12.1532	12.1101	12.4301	12.4811	12.6551	12.5954	12.6728	12.5052	12.3943	12.4767	12.4018	12.1939	12.1381	12.3901	12.5269	12.178	12.2303	12.3044	12.2496
CSN3	10.4571	10.4592	10.1973	10.4567	10.4193	10.4568	10.3993	10.3731	10.4036	10.41	10.4403	10.3823	10.4235	10.3989	10.3957	10.3678	10.3847	10.3485	10.4734	10.4479	10.4042	10.4508	10.3691	10.3356	10.4	10.4318	10.3472	10.3676	10.392	10.1048	10.3233	10.3386	10.416	10.3056	10.3149	10.4455	10.3853	10.3757	10.3641	10.4404
CSN4	10.5749	10.5435	10.567	10.5749	10.5302	10.555	10.6106	10.5663	10.5727	10.4991	10.4315	10.426	10.5143	10.5015	10.515	10.4987	10.5287	10.4812	10.6513	10.5897	10.6214	10.6019	10.5142	10.4682	10.4887	10.5811	10.4958	10.5702	10.5607	10.4167	10.4654	10.4736	10.5356	10.4476	10.3988	10.543	10.5207	10.5332	10.5004	10.4872
CSN6	10.2587	10.2095	10.1985	10.2048	10.2424	10.2536	10.2513	10.2429	10.1853	10.1507	10.1972	10.1864	10.171	10.1594	10.1885	10.1834	10.1615	10.1563	10.2355	10.1056	10.1524	10.084	10.1426	10.1125	10.2033	10.1503	10.2146	10.2654	10.2541	10.0062	10.1865	10.2369	10.2845	10.3331	10.3508	10.2798	10.3322	10.3121	10.3725	10.3664
CLD1	9.42506	9.45009	9.69333	9.45614	9.17448	9.3066	9.44069	9.29739	9.33817	9.43507	9.39737	9.36784	9.41131	9.51459	9.25888	9.36564	9.60084	9.53027	9.28526	9.14409	9.32494	9.37354	9.5483	9.39424	9.27091	9.4361	9.33588	9.35686	9.19178	8.65796	9.18371	9.07936	9.36622	9.38463	9.45628	9.11775	9.10883	9.19706	9.48606	9.4326
CLD2	8.47301	8.02988	8.38743	8.84675	8.72918	8.2627	9.0314	8.64931	8.15627	8.33838	8.43763	8.80977	8.76537	8.9085	8.68068	8.3997	8.85285	8.53996	8.80132	8.66481	8.89519	8.91994	8.55672	7.27668	7.00443	7.77652	7.62839	7.43317	8.18397	7.72549	7.66166	8.22319	8.90215	8.45613	8.13671	7.71434	8.703	8.87132	8.76374	8.04092
MEN1	7.00982	8.39379	7.81557	7.10426	7.63417	7.3505	7.40183	7.85044	7.58687	7.57458	7.65737	7.54968	7.29092	7.37947	7.57351	7.21323	7.4234	7.46527	7.45978	7.5599	7.48203	7.41622	7.61413	7.66945	7.76437	7.6104	7.87659	7.35382	7.28068	7.56311	7.51846	7.3452	7.48293	7.69722	7.86742	7.65837	7.62323	7.80067	7.47435	7.74129
ROA2	12.5378	12.5958	12.2627	12.3885	12.5759	12.5372	12.338	12.4826	12.5041	12.5045	12.4165	12.4468	12.4626	12.4935	12.5894	12.6177	12.6077	12.595	12.6857	12.5998	12.5623	12.5867	12.5943	12.5532	12.7211	12.7142	12.635	12.5602	12.6164	12.1952	12.6137	12.609	12.2799	12.4784	12.4088	12.3872	12.4724	12.5156	12.3982	12.4926
COMT	13.3548	13.4346	13.209	13.0949	13.303	13.2709	13.2694	13.2482	13.2233	13.1989	13.0435	13.15	13.1928	13.1128	13.2281	13.2064	13.0577	13.0208	13.2024	13.2215	13.1063	13.1573	13.0984	12.9973	13.141	13.2537	13.1024	13.1592	13.2963	12.7459	13.1741	13.4005	13.2917	13.2372	13.0389	13.2334	13.2674	13.2941	13.2374	13.2145
BECN1	9.0174	8.93662	8.90516	9.21127	8.99425	9.05055	8.9614	8.87992	9.03815	9.02863	9.02524	9.21021	9.04419	9.0181	9.07914	8.98645	9.20492	9.09724	9.09122	8.92291	9.0604	9.07975	9.0762	8.92709	9.01991	9.0205	9.09411	9.04277	8.77817	8.98256	8.94661	9.05737	8.99421	9.05417	9.23065	9.07163	8.97404	8.93922	8.98043	9.02739
PARG	9.12401	9.11345	9.06392	8.93961	9.0917	8.94394	9.04515	8.85129	8.94691	8.94938	8.853	9.00142	9.00999	8.97161	9.05047	9.1039	9.1106	8.89473	9.1224	9.07953	9.12719	9.19664	9.11831	8.9375	8.87564	9.18283	9.04622	9.024	9.14592	8.81863	9.00797	9.13478	9.13456	9.04146	9.0319	9.06379	8.88386	8.87941	8.99072	9.1257
GOSR1	9.78762	9.99133	9.70224	9.89519	9.90233	9.90765	9.8775	10.0302	9.8963	9.82301	9.79988	9.9754	9.94013	9.94349	10.0167	10.0322	9.79361	9.91587	9.9591	9.9329	9.92537	9.99349	9.94969	9.8927	9.93731	9.8843	9.94117	9.79968	9.89994	9.92407	9.93276	9.90427	9.96723	9.92304	9.86984	9.92871	10.0239	9.92819	9.97979	10.0414
PAK1	7.95336	7.90286	7.72572	8.05476	7.76012	7.92339	8.00655	7.82211	7.92048	7.94602	7.81402	7.8567	7.97891	7.97617	7.93524	8.05728	7.78432	7.81796	7.73584	8.02869	7.94467	8.13064	7.97481	7.34224	7.49834	7.86391	7.86929	7.81237	7.75859	7.99949	7.83681	7.76688	7.94625	7.96247	7.68353	8.0728	8.11718	8.17636	7.91635	7.9336
LTOR3	10.7319	10.3714	10.165	10.5475	10.4434	10.3654	10.2983	10.5252	10.4346	10.5301	10.5178	10.6092	10.5471	10.5225	10.5074	10.5243	10.2973	10.5966	10.267	10.0732	10.2373	10.2042	10.2922	9.77254	9.96997	10.1755	10.1827	9.99554	10.0228	9.96066	10.2145	10.007	10.443	10.2967	10.1202	10.2964	10.6222	10.3256	10.3388	10.4543
CREG1	12.0299	11.9039	11.7042	11.76	11.9012	11.7387	11.95	12.0875	11.5665	11.7737	11.5941	11.8801	11.7911	11.7429	11.7279	12.054	11.4748	12.1472	11.4129	11.6617	11.8181	12.1399	12.2094	11.4923	11.6956	11.8451	11.6614	11.657	11.7226	11.5692	11.5321	11.579	11.9162	11.5444	11.3012	11.2668	11.8196	11.7347	12.1678	11.8122
PRS6A	11.9296	11.9144	11.807	11.973	12.0413	12.0369	11.8366	12.0376	11.9113	11.9564	11.912	12.0169	11.9852	11.9903	11.9804	12.0203	11.9529	11.8877	12.0011	11.8938	12.0048	11.9987	11.9317	11.7275	11.7149	11.8046	11.765	11.7216	11.852	11.6028	11.7334	11.834	11.9763	11.9443	11.8423	11.8802	11.9768	11.9897	11.9855	11.9232
CLPP	11.1634	11.2334	11.2667	11.1005	11.2205	11.2338	11.086	11.0333	11.2589	11.196	11.0738	11.2299	11.1204	11.093	11.134	11.2761	11.1393	11.2309	11.1628	11.1515	11.0978	11.1846	11.1831	11.2035	11.2957	11.2889	11.285	11.2001	11.2397	11.026	11.2539	11.2084	11.0826	11.0296	11.1994	11.2425	11.0798	10.9523	11.0197	11.0559
STK16	9.70119	9.83974	9.77517	9.78495	9.6382	9.74624	9.88372	9.6062	9.81298	9.71763	9.65539	9.66424	9.54407	9.72281	9.72387	9.74059	9.78548	9.77615	9.84136	9.77964	9.7036	9.66716	9.59804	9.8238	9.65551	9.70806	9.80995	9.63125	9.70951	9.84569	9.65039	9.76023	9.89153	9.82238	9.8314	9.83535	9.67453	9.92658	9.94135	9.8904
ORC4	7.67557	7.88875	7.8484	7.80176	8.07275	7.94583	7.94734	7.88034	7.7554	7.90627	8.17585	8.04718	8.0453	8.04745	7.90634	8.13882	7.91351	7.6602	7.98165	7.79212	8.04224	7.95091	7.93315	7.8508	7.79013	7.79086	7.62614	7.76831	8.20267	7.9903	8.16419	7.80962	8.03796	7.99743	7.76787	7.92213	7.96919	7.8454	7.91281	8.15124
CTBP1	10.1104	10.0933	9.99624	10.0072	9.96707	9.98179	9.8793	9.97671	9.98459	10.0344	10.0411	9.93773	10.1083	10.0223	9.98813	10.0842	10.1595	10.0671	10.0905	10.0759	10.0306	10.0563	10.0988	10.1313	10.0957	10.1246	10.1004	9.97104	9.97261	10.07	10.0676	10.0742	10.0312	10.076	10.0865	10.0522	10.0209	10.0435	10.0361	10.0411
MAP7	8.94604	8.52064	8.94324	8.75178	8.72671	8.81902	8.77927	8.75072	8.91287	8.88638	8.57863	8.63364	8.8771	8.76223	8.85491	8.85235	8.99594	8.8689	8.89206	8.91025	8.99451	8.94046	8.82695	8.73712	8.44088	8.67685	8.88714	8.74827	8.82163	8.58961	8.66503	8.86124	9.0633	8.95678	8.94397	8.88411	8.78748	8.84933	8.84085	8.95579
DHB7	10.1858	10.1952	10.838	10.6187	10.932	10.7518	11.0587	10.3657	11.007	10.9958	11.1374	11.3635	10.671	11.008	11.0865	10.2956	10.413	10.5775	10.6323	10.75	10.5619	10.3859	10.1614	10.7841	10.507	10.6685	10.7871	10.6515	10.8641	10.6586	10.6263	10.6939	10.5845	10.4657	10.7252	10.2851	10.7118	10.4421	10.756	10.3464
BIRC6	9.49233	9.51882	9.54701	9.61303	9.62988	9.64745	9.55433	9.62408	9.6179	9.61583	9.59529	9.68293	9.56893	9.61409	9.57384	9.60437	9.60707	9.57253	9.62403	9.57324	9.71037	9.68446	9.69119	9.43025	9.48646	9.59641	9.59045	9.53448	9.62669	9.49968	9.52936	9.59159	9.661	9.6857	9.59366	9.54335	9.58269	9.57423	9.57965	9.66577
TOM1	10.5158	10.4624	10.4327	10.311	10.4872	10.5199	10.2954	10.4379	10.5397	10.5072	10.4328	10.3936	10.4118	10.5219	10.525	10.5045	10.3292	10.3854	10.3963	10.4072	10.3737	10.4176	10.3839	10.2925	10.3549	10.4179	10.4309	10.4127	10.4994	10.2925	10.5449	10.5334	10.4664	10.4177	10.4254	10.4234	10.2912	10.3497	10.4813	10.4654
FA5	9.44756	9.3864	9.1191	9.23923	9.28774	9.27457	9.17596	9.20923	9.23067	9.27699	9.41836	9.20014	9.30691	9.26929	9.36414	9.228	9.27619	9.3538	9.32954	9.19372	9.24373	9.26416	9.3425	9.29079	9.33063	9.31598	9.33575	9.25463	9.24192	9.36171	9.31055	9.28877	9.26646	9.16298	9.1562	9.22818	9.23422	9.2739	9.27573	9.33714
JAM1	10.5447	10.7	9.70575	10.5405	10.5944	10.559	10.6831	10.6054	10.595	10.5049	10.586	10.753	10.8238	10.6645	10.5841	10.6763	10.7472	10.8064	10.7011	10.6374	10.6803	10.8881	10.8069	10.5451	10.7353	10.7011	10.6956	10.4715	10.465	10.3498	10.4934	10.4544	10.7036	10.6097	10.4682	10.513	10.5222	10.5736	10.6204	10.6113
RPP30	9.45406	9.35339	9.33695	9.2761	9.35679	9.2411	9.17293	9.35352	9.21476	9.31012	9.24304	9.39327	9.29451	9.2254	9.29902	9.44571	9.20623	9.38829	9.26999	9.18525	9.4174	9.41446	9.48849	9.10036	9.27728	9.2201	9.21603	9.20919	9.29906	9.25397	9.29176	9.18594	9.37872	9.43172	9.239	9.27118	9.3129	9.2948	9.27524	9.31072
LECT2	9.12044	9.01237	8.69897	9.1913	9.1821	8.99186	9.02749	9.0593	8.96551	9.23356	8.99873	8.7528	9.01973	8.93257	9.04004	9.02483	8.99802	8.48819	9.04247	9.25525	9.09995	9.05302	8.75116	9.41603	8.45126	9.1117	9.16529	8.92689	8.99276	9.31229	9.01829	9.15837	9.2134	9.11629	9.15259	8.90851	8.7643	9.20248	9.2171	9.16133
STAM2	9.10542	9.25049	8.62591	9.23665	9.22265	9.14087	8.86416	9.26237	8.96624	9.14521	9.13036	9.20363	9.24248	9.2246	9.17333	9.14003	9.17905	9.23475	9.13022	9.0583	9.11623	9.12132	9.1367	9.07861	9.0785	9.02447	9.11367	8.94613	9.0555	8.8701	9.07382	9.11276	9.07869	9.18319	9.10321	8.96083	9.29686	9.20633	9.06626	9.24551
SC5D	9.62953	8.28248	10.1862	9.63995	10.428	10.2717	10.1012	9.05226	10.2219	10.4006	9.65912	10.3138	9.8527	10.4493	10.484	9.2559	9.95782	8.63972	10.1157	10.1452	10.161	9.97567	8.56972	10.1645	8.45848	10.0548	9.98103	9.82377	10.3084	9.89786	10.1182	10.1307	10.1073	9.96873	10.2918	10.1257	9.64384	9.44846	9.63795	9.71396
JTB	9.48893	9.45704	9.14675	9.40748	9.32489	9.20137	8.98485	9.25561	9.38611	9.20539	9.25062	9.4992	9.29791	9.42502	9.45155	9.34453	9.30578	9.13853	9.20124	9.02524	9.03043	8.90741	8.93074	8.80114	9.10853	9.19203	9.2332	8.92233	9.01275	9.19052	9.23998	9.18688	9.07549	9.02945	8.84655	9.03628	9.00514	8.99034	9.06486	9.22734
SIAT9	9.58689	9.67076	9.21156	9.00034	9.39513	9.4163	9.18184	9.53174	9.51643	9.56106	9.43546	9.5442	9.22137	9.28456	9.44087	9.63791	9.01214	9.87897	9.36096	9.14686	9.22764	9.45429	9.73302	9.56453	10.091	9.67391	9.59076	9.46859	9.4871	9.53215	9.53622	9.52847	9.3453	9.2701	9.14668	9.37858	9.39117	9.29633	9.39196	9.33628
CP4AA	11.8821	11.5806	10.6351	11.2018	11.1698	11.2262	11.1506	12.2075	11.1146	11.135	10.9925	10.827	11.1987	11.0087	11.2903	11.8394	11.0878	12.1072	10.956	11.2297	11.1167	11.5314	11.5885	10.8619	12.4779	11.7254	11.0705	11.5449	12.3201	11.7128	11.1608	11.3223	11.4905	11.1204	11.0725	11.0863	11.5313	11.8773	11.6607	11.4787
CRADD	9.25937	9.2898	9.47294	9.34673	9.40688	9.53392	9.45523	9.20648	9.40256	9.30737	9.42055	9.2787	9.48647	9.26784	9.27785	9.18029	9.24964	9.35206	9.34998	9.48916	9.44668	9.31745	9.47125	9.39365	9.59755	9.65912	9.51634	9.69217	9.62827	9.57553	9.4452	9.56585	9.4498	9.431	9.39713	9.44324	9.44237	9.28142	9.16858	9.43774
IDHC	13.8092	13.9178	13.9303	13.9137	13.8957	14.0392	13.9186	13.5499	13.9882	13.9128	13.8463	13.8397	13.8667	13.8541	13.8675	13.6647	13.8353	13.6682	13.9566	13.9788	13.7833	13.6758	13.6358	14.2303	14.1474	14.2547	14.2406	14.2342	14.1875	14.1699	14.1904	14.2054	13.8098	13.8035	14.0716	14.2	13.8143	13.8803	13.8146	13.7838
AKA10	8.27407	8.18712	8.13808	8.34569	8.31853	8.27787	8.25045	8.27835	8.20851	8.47516	8.29506	8.36848	8.35452	8.28309	8.30444	8.44657	8.39673	8.3977	8.43476	8.41271	8.48948	8.46849	8.47228	8.35371	8.25874	8.49762	8.40847	8.20143	8.2625	8.3254	8.20361	8.28462	8.40304	8.33614	8.23839	8.40137	8.31911	8.4087	8.30686	8.39107
ARL6	9.03338	9.14025	8.55442	8.95097	8.86323	9.03362	8.83776	8.96138	9.19599	8.98185	9.09031	9.10759	9.03881	9.02847	8.92628	8.67433	9.10191	9.13404	9.11765	9.11187	9.19193	8.87404	9.15052	8.94441	8.78493	8.97007	9.06331	8.71126	8.91629	9.04044	8.80584	8.84931	8.90128	8.92089	9.24423	8.93024	9.18168	9.12751	8.93372	9.05694
RBBP9	10.8374	10.8715	10.5569	10.6466	10.7542	10.7649	10.7285	10.6954	10.7749	10.8255	10.6732	10.6846	10.7888	10.5898	10.7518	10.7715	10.6172	10.5959	10.8031	10.8085	10.7212	10.752	10.7821	10.8284	11.1817	11.0831	10.9304	11.0879	11.0466	11.0418	10.9102	11.1082	10.7549	10.783	10.7065	11.0616	10.7885	10.8107	10.8313	10.7468
TPST2	9.07176	8.86882	8.94931	8.84978	8.83628	8.90574	9.06136	8.74459	8.89553	8.80872	8.67856	8.81479	8.82968	8.85318	8.81597	8.76743	8.86661	8.82698	8.84114	8.70648	8.84453	8.80157	8.81882	8.94415	8.81478	8.80217	8.8309	8.74019	8.86916	8.85389	8.78345	8.80116	8.81099	8.92865	8.81418	8.82764	8.65053	8.64171	8.66607	8.69919
CCNK	10.0491	10.1334	8.66081	10.1206	10.2272	10.3116	9.11873	10.1738	9.79227	10.1817	10.2725	10.15	10.1155	10.1151	10.3027	10.2456	10.3125	10.3107	10.3981	10.3635	10.2709	10.1981	10.2408	10.4038	10.6051	10.5305	10.3835	10.0833	10.201	10.0423	10.2754	10.3155	10.2023	10.3621	10.389	10.1695	10.0803	10.2296	10.2729	10.3055
DHRS3	9.83075	9.96297	9.61211	9.80185	9.78969	9.7496	9.60816	9.88515	9.72643	9.73281	9.7074	9.59238	9.90855	9.81262	9.75545	9.74344	9.9776	9.48181	9.94631	9.89218	9.73863	9.69357	9.63463	10.0903	9.7564	9.94585	9.87057	9.74493	9.93671	9.96397	9.8474	9.92868	9.64261	9.73878	9.76498	10.033	9.77248	9.92087	9.68647	9.83778
ZFAN5	8.02504	7.79811	7.61101	7.21106	7.86121	7.85232	7.67683	8.07849	7.42339	7.66175	7.9305	8.21692	7.89031	8.23545	8.16759	8.12143	7.86562	8.21336	7.77629	7.54461	7.76971	8.00665	8.00633	7.73619	7.9964	7.87806	7.62677	7.26971	7.4384	7.54588	7.64314	7.31847	7.52959	7.41354	7.58862	7.61296	7.7666	7.30109	7.37746	7.80916
APAF	8.08795	8.14633	7.91521	8.17408	7.80922	7.91864	8.25387	7.87095	7.95375	8.11007	7.91763	8.0003	8.08803	8.01743	7.81497	8.02224	8.19151	8.12747	8.08915	8.41897	8.10886	8.19609	8.3294	8.11238	7.98864	7.97917	8.17679	7.99172	8.18544	7.98612	7.91464	8.03046	8.05923	8.11517	8.15198	8.19624	8.23031	8.26661	8.35058	8.02168
APBA3	8.81962	8.92916	8.57457	8.93273	8.87181	8.98477	8.66359	8.9003	8.94219	8.93876	8.77388	9.05147	8.98522	8.96684	8.87233	8.88546	8.97371	8.92447	8.92589	8.92896	8.83867	8.78021	8.93687	8.92482	8.80937	8.81269	8.88842	8.7733	8.71279	8.74411	8.79871	8.84092	8.83401	8.66108	8.80576	8.81749	8.97721	8.93115	8.92338	9.06351
HDAC3	9.601	9.66964	9.62724	9.70948	9.7515	9.59902	9.68959	9.67794	9.7662	9.79614	9.62158	9.68548	9.7705	9.67215	9.80567	9.91171	9.89242	9.74352	9.93051	9.77159	9.92869	9.9239	9.92407	9.51286	9.86865	9.71136	9.82918	9.84139	9.82773	9.48517	9.70681	9.9059	9.82607	9.84678	9.76677	9.628	9.80926	9.90669	9.84983	9.61275
SOAT2	10.9243	11.19	10.6584	11.0532	10.8694	11.0618	10.7404	10.6937	11.1073	10.9204	10.8148	10.6756	10.9151	10.6944	10.7809	10.6877	11.0204	10.9543	11.0094	10.9369	10.8008	10.6793	10.789	11.0828	11.3798	11.3251	11.1273	11.3582	11.1371	11.0861	11.2868	11.1003	10.7989	10.8561	11.1931	11.1935	10.6415	10.9169	10.9429	10.9788
ZBT7A	9.43616	9.51203	9.11355	9.47205	9.34794	9.42518	9.46026	9.27961	9.41797	9.39108	9.27899	9.53268	9.4702	9.42456	9.46321	9.31531	9.52808	9.49532	9.49564	9.46196	9.46816	9.43774	9.54036	9.56419	9.57411	9.71152	9.58841	9.55779	9.4575	9.42821	9.43019	9.56798	9.38573	9.41215	9.39855	9.32909	9.44256	9.27127	9.20559	9.36554
FA10	10.2268	10.2582	9.90926	10.2894	10.4485	10.4197	10.0782	10.14	10.4663	10.2803	10.2699	10.5122	10.379	10.4252	10.2812	10.1973	10.3418	9.9692	10.4409	10.2833	10.439	10.1884	10.2349	10.3465	10.0619	10.1507	10.1862	10.0899	10.3124	10.1111	10.1592	10.2458	10.3181	10.333	10.2486	10.1895	10.1057	10.2142	10.1777	10.2395
LIN7C	9.9661	10.14	9.20494	9.99791	9.90105	9.91269	9.98218	10.21	9.91475	9.77238	9.97714	10.4229	10.156	10.1652	10.0128	10.2172	10.1821	10.4133	10.0341	9.93762	10.1793	10.2943	10.4066	9.7268	10.1121	10.0382	9.92432	9.75638	9.77792	9.7364	9.79759	9.74099	10.1956	10.0084	9.87679	9.83338	10.0385	10.0542	10.1727	10.0675
GNPI1	10.0158	10.0647	9.73662	10.1235	9.95438	9.97386	10.0082	10.0282	9.97867	10.0155	9.97475	9.94351	10.139	9.99879	10.0256	10.0768	10.1996	10.05	10.068	10.095	10.0582	10.1098	10.1061	10.4149	10.1498	10.3014	10.4115	10.1712	10.0997	10.4144	10.2172	10.1234	10.0799	10.06	10.1575	10.085	10.0778	10.1511	10.0506	10.0984
CP8B1	10.5479	10.3248	10.2815	10.3811	10.5645	10.8378	10.0596	9.91965	10.6682	10.9182	10.7723	10.3917	10.4215	10.2077	10.6927	9.73928	10.4828	10.7578	10.3719	10.3269	10.3384	10.2407	9.79024	11.2073	11.6598	11.4252	11.2129	10.712	10.8688	11.2354	10.9722	10.793	10.4117	10.1177	10.5998	10.6211	10.6782	10.3572	10.5527	10.2713
YMEL1	9.90283	10.0348	9.76011	10.0104	9.95533	10.0325	9.89568	10.1028	9.9956	9.98932	10.0099	9.97506	10.0176	10.0082	9.97107	9.99405	9.93612	10.0119	9.96965	9.87247	9.97772	10.0005	9.95514	9.8718	9.96778	9.94823	9.93574	9.87916	9.95046	9.87405	9.98919	9.94774	9.97611	9.91193	9.9331	9.91475	9.90805	9.81462	9.93383	9.97476
TCO2	8.29562	8.45705	8.25115	8.45074	8.35358	8.19696	8.32251	8.31078	8.31076	8.53891	8.6545	8.38624	8.50963	8.42336	8.31867	8.27294	8.4061	8.70932	8.42831	8.52949	8.54133	8.50986	8.51832	8.3486	8.44627	8.47535	8.53768	8.35129	8.32106	8.70222	8.6282	8.18123	8.52382	8.27219	8.61948	8.45169	8.16779	8.53208	8.68563	8.40016
STX8	9.7543	9.70772	9.6655	9.8788	9.81612	9.83222	9.69375	9.89682	9.69781	9.93963	9.76312	9.73364	9.79273	9.89426	9.77406	9.87878	9.73236	9.74709	9.83939	9.80918	9.82522	9.78208	9.78412	9.68202	9.68881	9.67211	9.74413	9.5766	9.74134	9.6118	9.65526	9.52143	9.63914	9.8501	9.39218	9.77176	9.73749	9.74513	9.62595	9.76738
KBL	11.3666	11.4561	11.6091	11.4701	11.7009	11.7946	11.4628	10.9463	11.8314	11.7232	11.4429	11.4222	11.3459	11.3459	11.5622	11.0576	11.4899	11.1209	11.6354	11.6098	11.2692	11.1056	11.124	12.0113	12.2843	12.268	12.1991	12.3059	12.1875	11.8563	12.2149	12.2836	11.4534	11.3688	11.9134	11.9842	11.3797	11.3897	11.2993	11.3198
CBPD	9.43038	9.37505	9.10145	9.32019	9.37189	9.34059	9.29543	9.40728	9.3136	9.39534	9.44793	9.48688	9.42612	9.54389	9.47623	9.34415	9.44242	9.41687	9.44316	9.26801	9.4094	9.30962	9.39147	9.27942	9.36452	9.40376	9.30418	9.23952	9.18193	9.32307	9.16912	9.29803	9.37835	9.32354	9.34163	9.3505	9.36579	9.37069	9.41417	9.48068
OBRG	7.22796	7.28949	7.36086	7.44146	7.38199	7.34139	7.18008	7.28344	7.17987	6.99807	7.23952	7.63549	7.21493	7.40521	7.38081	7.46141	7.48472	7.87424	7.3595	7.2248	7.14138	7.8852	7.58502	6.84434	7.16665	7.45015	7.58716	7.06745	6.9515	7.02707	6.83843	6.9898	7.2832	7.23566	7.24163	7.37963	7.27256	7.13493	7.11796	7.66376
ABCD4	9.3048	9.22327	8.84861	9.26727	9.27743	9.36971	9.01711	9.23659	9.31438	9.38329	9.11597	9.17103	9.23525	9.1826	9.11902	9.13163	9.04504	9.24791	9.22924	9.2317	9.15354	9.22183	9.34386	9.2373	9.36565	9.35232	9.3899	9.19625	9.23537	9.14684	9.40612	9.3693	9.16374	9.19154	9.03887	9.21788	9.16565	9.15874	9.14821	9.23372
LGMN	11.9642	11.9718	11.5731	11.846	11.9	11.9449	11.9901	11.9725	11.8529	11.8404	11.9062	12.0211	11.9508	11.7941	11.8742	11.9625	11.8179	12.0169	11.7968	11.6662	11.6931	11.8725	12.0879	11.4212	11.572	11.505	11.5004	11.3883	11.5158	11.4577	11.6706	11.6952	12.0347	11.9558	11.712	11.7408	11.9684	11.9543	12.0198	11.9444
AFAM	10.0995	10.0239	10.0306	10.0298	10.1088	10.1224	9.8162	9.96088	9.97967	10.1078	10.1152	9.77021	10.1178	10.0251	10.2149	9.86692	9.9757	9.79435	10.0928	10.2316	10.1522	9.90468	9.66469	10.1569	10.0374	10.113	10.0178	10.0779	10.0473	10.0285	9.97156	10.0412	10.1076	10.0055	10.1697	10.1473	9.8666	9.94608	10.0535	9.99813
TPP1	12.4091	12.4019	11.6419	12.2481	12.1083	12.1749	12.2157	12.4691	12.0893	12.1339	12.0895	12.2235	12.2666	12.1931	12.0352	12.3436	12.0853	12.488	12.1145	12.1281	12.1444	12.2789	12.4845	11.9054	12.0214	11.9195	11.8531	11.6921	11.8458	11.8353	11.9416	11.8523	12.2653	12.0751	11.8312	11.9464	12.2677	12.3209	12.2477	12.2994
SPD2A	9.9454	10.1911	10.5003	10.5771	9.76907	9.76795	10.893	9.9117	10.3741	10.3617	10.5268	9.74981	10.415	9.91377	10.0279	10.0246	10.1296	9.88389	9.91874	10.5533	9.81636	9.89236	9.74236	10.2865	10.4986	10.1788	9.97827	10.9251	10.8187	10.8448	10.6816	10.8802	10.623	10.8641	10.111	10.97	10.3393	10.6891	10.7985	10.4484
MKLN1	8.93685	8.76753	8.56037	8.97858	8.91624	8.89576	8.81225	8.91899	8.79193	8.93096	8.91187	9.04363	8.899	9.00545	8.83899	8.80435	8.84317	8.82734	8.94259	8.86664	9.09071	8.90942	8.79124	8.84971	8.76811	8.91716	8.77294	8.80662	8.97365	8.72104	8.74127	8.94747	8.92042	8.93425	9.01343	8.88072	8.89142	8.94301	8.98035	8.93317
ITM2B	10.0108	10.1426	9.81783	10.2585	9.84801	10.0885	10.3978	9.91558	9.98794	9.91417	9.775	9.9359	10.1911	10.0743	10.0058	10.09	10.2485	10.1433	10.1881	10.1653	10.1598	10.1994	10.1751	10.0193	10.1706	10.1006	10.0058	10.1765	10.0907	10.037	10.1427	10.0739	10.107	10.055	10.0858	9.9848	9.97832	10.0721	10.047	9.98824
COR1A	10.5048	10.5492	10.5991	10.7324	10.4811	10.6194	10.8433	10.5272	10.5403	10.5075	10.6011	10.4414	10.8063	10.4998	10.5683	10.7052	10.6684	10.5875	10.5445	10.5998	10.6611	10.8634	10.8605	10.311	10.4453	10.2704	10.2044	10.0961	10.2769	10.2089	10.2475	10.2903	10.6607	11.012	10.5321	10.3589	10.497	10.7711	10.5819	10.6049
COPE	10.8781	10.8829	10.5679	10.9437	10.8043	10.7911	10.7936	10.8764	10.8183	10.7979	10.77	10.9839	10.9269	10.9447	10.7873	10.8656	10.874	10.8661	10.8756	10.7325	10.7812	10.804	10.7996	10.5895	10.7367	10.7163	10.7219	10.7117	10.7948	10.5003	10.6509	10.7112	10.8466	10.8035	10.6861	10.7321	10.939	10.8621	10.8324	10.9034
RBM3	10.8993	10.6033	10.6158	10.7312	11.2202	11.072	11.0984	11.0956	10.9687	10.9262	11.0095	11.7687	11.1177	11.1805	11.1198	11.2985	11.0345	11.4277	11.0386	10.9711	11.254	11.4835	11.7564	10.3605	10.7071	10.9107	10.551	10.7403	10.5876	10.2146	10.5584	10.5334	10.9455	11.2253	10.5457	10.7257	11.1222	10.9731	11.1004	10.9104
SP1	7.11912	6.861	6.48457	6.76996	7.06518	7.298	6.80704	7.20789	7.15499	7.24031	6.99334	7.02241	7.30743	7.43129	7.32018	7.3333	7.32854	7.42577	7.41007	7.3869	7.29581	7.47484	7.51677	7.91481	7.15149	7.67414	7.40588	7.53654	7.18311	7.47241	7.43709	7.30091	6.97425	6.93616	7.23535	7.15937	6.85351	7.0577	7.17574	7.39339
FHIT	9.20873	9.09813	9.32168	9.4282	9.50737	9.43372	9.34623	9.28097	9.16325	9.54832	9.51264	9.50485	9.38723	9.34394	9.20455	9.32125	9.42915	9.4516	9.40249	9.57733	9.37017	9.40707	9.38736	9.63604	9.50862	9.50064	9.78817	9.47087	9.43377	9.35451	9.44165	9.42275	9.32788	9.08552	9.17181	9.10885	9.41491	9.30431	9.3125	9.32797
CASP8	10.0967	10.0451	9.80633	10.0205	9.94644	10.0095	10.0737	10.102	9.98796	10.0026	9.89972	9.96231	10.1385	10.0721	10.0171	10.1535	10.1702	10.0444	10.1595	10.0038	10.0985	10.0999	9.9382	9.65646	9.75507	9.77622	9.7805	9.77867	9.89127	9.78682	9.77603	9.884	10.0891	10.1581	9.94246	9.96443	10.1629	10.1984	10.0858	10.0699
LANC1	10.5342	10.6857	10.3973	10.7078	10.4424	10.629	10.6897	10.5439	10.4947	10.4728	10.4865	10.6915	10.6969	10.5161	10.5096	10.549	10.6905	10.6238	10.6413	10.6174	10.5922	10.6359	10.5229	10.4061	10.4235	10.508	10.4753	10.4447	10.5366	10.6432	10.561	10.4443	10.5695	10.5731	10.5774	10.3338	10.6332	10.663	10.5732	10.5957
VTI1A	7.96286	7.80354	8.50194	7.97776	8.07543	7.95699	8.22958	7.9729	8.2716	8.22755	7.75655	8.24113	8.24178	8.21749	8.31152	8.2373	8.47762	8.35553	8.13384	8.23721	8.10565	8.25046	8.40549	8.28404	7.88121	8.14481	8.28195	8.21303	8.32822	8.01645	8.05663	8.47862	8.40162	8.35604	8.56628	8.22906	7.87164	8.2743	8.22384	8.36572
CYB	10.6801	10.8906	11.2438	11.4045	10.7437	10.9519	10.9656	10.5852	10.9719	11.2151	11.232	11.2664	11.2329	10.9853	10.9543	10.916	11.0062	11.3405	10.898	10.7419	10.8479	10.7062	10.6281	11.6352	11.3934	11.4005	11.4069	11.6113	11.3118	11.5133	11.6186	11.5578	11.2724	11.1627	11.6588	11.4464	10.8892	11.0831	11.0933	10.9677
CP1A2	12.9326	12.7444	13.3298	13.2799	13.2995	13.1696	13.0364	12.8781	12.9572	13.2424	13.1824	12.7908	13.137	12.9327	13.2509	12.4996	13.0062	12.8259	13.1078	13.3384	13.2564	13.1564	12.8806	12.9882	12.6691	12.9475	12.9507	12.8899	12.7461	12.9871	12.9796	12.9289	13.1834	13.5239	13.3025	12.8414	12.8205	12.8056	13.008	13.0099
ADH1	14.4488	14.5097	14.2961	14.4261	14.4682	14.5459	14.4311	14.2182	14.5239	14.5696	14.4718	14.2953	14.3747	14.3615	14.5282	14.3609	14.48	14.1968	14.5372	14.6297	14.4522	14.3518	14.3214	14.7815	14.7444	14.6613	14.5902	14.6617	14.6136	14.6082	14.7315	14.6546	14.3809	14.3831	14.5951	14.611	14.3947	14.5738	14.3309	14.42
DYR	11.0564	11.0628	10.5572	11.045	10.9425	11.0918	10.8279	10.8003	10.7988	11.0576	10.9659	10.7914	11.0594	10.9773	10.9284	10.8616	11.2679	10.8826	11.2226	11.2063	11.1056	10.9876	10.8484	11.405	11.3315	11.3767	11.2933	11.2291	11.1078	11.2213	11.2746	11.2744	10.972	11.1978	11.2267	11.1859	11.0478	11.2276	11.0859	11.1695
COX1	11.5629	11.5775	12.0679	12.301	11.5618	11.826	11.9436	11.1839	12.0352	11.6195	12.075	12.1776	11.4208	12.006	11.641	11.0784	12.0675	12.2005	11.5688	11.425	11.187	11.2807	11.6698	12.0179	11.7629	11.8348	12.2548	12.1504	11.7656	11.9538	12.1426	11.7176	11.542	11.4912	12.2102	11.8917	11.4915	11.4501	11.5134	11.7579
COX2	13.2901	13.3894	13.3574	13.3406	13.3792	13.3791	13.3421	13.4099	13.4579	13.452	13.3579	13.2519	13.2086	13.366	13.3665	13.2414	13.344	13.311	13.3365	13.4846	13.2887	13.3509	13.3923	13.6769	13.6349	13.5901	13.6386	13.5498	13.5099	13.6003	13.645	13.6092	13.4749	13.1747	13.4757	13.4471	13.3351	13.2036	13.1899	13.3389
COX3	9.61062	9.36909	10.8961	10.3599	9.93121	9.82561	10.6002	9.61549	10.3788	10.3093	10.2819	9.7649	9.46879	9.7476	9.6825	9.39574	9.91269	9.90028	9.98259	9.9194	9.69784	9.64015	9.91142	10.2316	9.96107	9.88917	10.2914	10.8831	10.6522	10.4401	10.3469	10.8781	10.4774	10.4244	10.8753	10.6083	10.3736	10.3701	10.3955	10.1513
HPRT	11.5947	11.6343	11.5025	11.7083	11.5771	11.6597	11.8057	11.6744	11.5849	11.4918	11.516	11.8843	11.8026	11.6944	11.5828	11.7248	11.7558	11.7726	11.6289	11.6856	11.7107	11.7593	11.7417	11.3449	11.4256	11.4577	11.4698	11.4211	11.4809	11.4362	11.3886	11.4704	11.6777	11.7284	11.5085	11.4386	11.7656	11.8196	11.7276	11.6472
ABL1	6.69495	6.57517	6.30691	7.09183	6.90288	6.69654	6.89347	6.68546	6.92356	6.81523	6.03897	6.72847	6.33911	6.54134	6.85074	6.63767	6.79181	6.79607	6.85994	6.92539	6.92513	6.59495	6.67391	7.53753	6.96363	6.97872	6.45875	7.29597	6.95199	7.04212	7.05045	6.8739	6.7637	6.61377	6.43564	6.79986	7.53213	6.84014	7.13919	6.68173
AMY1	9.14495	9.10913	9.45376	9.12871	9.44702	9.9078	9.16886	9.16705	9.26104	9.13312	9.42117	9.81827	8.72316	9.25638	9.35901	9.07178	9.17279	9.25817	9.76016	9.41674	9.28684	9.13065	9.08622	9.55556	10.0678	9.77592	9.57402	10.071	9.3739	9.47173	9.50336	9.39616	8.85468	9.25939	9.32588	9.05502	9.02536	9.06051	9.29296	9.17551
ATP6	9.96347	10.1238	10.7062	10.79	10.1848	10.073	10.5563	9.26354	10.5282	9.77151	9.98441	10.1727	10.0132	9.87236	9.75439	9.57018	10.3813	10.5622	10.1537	10.3299	9.86331	9.97875	10.1189	10.6565	10.6099	10.3987	10.6102	10.6559	10.8938	10.3804	10.2524	10.6711	10.5052	10.4706	10.9023	10.7909	10.1787	10.4197	10.444	10.1579
CAH2	12.8619	12.7833	12.783	12.8008	12.7716	12.4795	12.9729	12.7672	12.8381	12.5819	12.5635	12.4092	12.732	12.6547	12.7382	13.0216	12.8501	12.8526	13.0093	12.7891	12.9639	12.9059	12.7381	12.7956	12.7722	12.6587	12.7287	12.7789	12.8322	12.6239	12.7606	12.7614	13.1213	12.879	12.8287	12.7165	12.8546	13.1131	13.0026	12.8035
CO3	12.0267	12.1658	11.9938	12.0621	12.2653	12.0438	12.1059	11.8862	12.1518	12.0098	12.1566	12.4879	12.1313	12.4274	12.3541	12.2936	11.9039	11.599	12.3213	12.0862	11.9889	12.0673	12.0176	12.1815	12.099	12.1487	11.9868	12.217	12.2222	12.1456	12.1869	12.3981	12.0665	12.0545	11.8973	11.8865	12.0227	12.1257	12.0103	11.9699
CO4B	10.9686	11.1325	10.7869	10.9535	11.1123	10.9976	10.9798	10.6733	11.0538	11.0121	11.0556	10.9681	11.0198	11.0739	11.1859	10.981	11.0815	10.7604	11.2081	11.0123	10.9191	10.9397	10.9784	11.2337	10.9473	10.9826	10.921	10.9986	11.054	10.9088	11.0712	11.2663	10.9865	10.9115	10.9645	10.9627	10.8238	11.0934	10.7255	10.9287
IGJ	11.8862	11.897	11.2315	11.2779	11.867	12.1231	11.69	12.0664	11.5787	11.8698	11.8756	11.1282	12.0614	11.614	11.5515	11.7318	11.6339	11.8895	11.5793	11.5519	11.8941	11.756	11.4819	11.8591	11.8492	11.982	11.8148	11.8619	11.9406	11.6493	11.9949	12.0645	11.9056	11.8405	11.6602	11.6995	11.736	11.8396	12.1761	11.7055
KV1A1	10.0699	10.2717	9.52414	9.83766	10.277	10.0568	9.67794	10.1922	9.76038	9.77811	10.1999	9.72169	10.1014	10.289	9.74667	10.0849	9.77586	10.124	10.1554	10.1729	9.94951	10.1327	9.90614	10.442	10.1591	9.89187	10.1987	9.67939	9.61856	9.96501	9.7603	9.46743	9.9272	9.95636	10.1869	9.68914	10.1108	9.57181	9.94188	9.78804
KV5A1	10.7475	10.3483	9.11264	9.84226	10.7283	10.4895	9.3388	10.4293	10.1671	10.3792	10.2461	9.66804	10.5989	9.75083	10.2965	10.4596	9.85404	10.0861	10.3589	10.2089	10.3191	9.93096	9.7431	10.0506	10.3744	10.3712	9.84451	9.63643	10.0435	10.0475	10.0509	10.127	10.7355	10.2855	10.1414	10.1606	10.3438	10.4143	10.713	10.4694
KV5A3	9.18615	9.10819	8.58814	8.84889	9.82032	9.30336	9.20474	9.15589	8.81745	9.27755	9.05352	8.28354	9.35306	8.76873	9.26666	8.86706	8.83306	8.67695	9.21972	9.05857	8.83223	8.83188	9.11432	9.10118	9.47269	9.20195	9.18823	9.03173	9.06074	8.83115	9.40199	9.34483	9.39535	9.2502	9.21119	9.05385	9.41124	9.22219	9.20387	9.08125
KV5A7	8.87318	8.24284	8.49905	8.90087	8.53567	8.47416	8.06007	8.52155	8.20476	8.69539	8.3819	7.94682	8.99342	8.65185	8.01436	8.18056	8.24569	8.19926	8.39692	8.38998	7.6876	8.3333	7.50662	8.21297	7.85662	7.79464	8.9022	8.35751	8.34699	8.40024	8.81079	8.95509	9.02312	7.8578	8.20298	8.21833	8.25207	8.167	8.54277	8.50115
KV5A9	8.87187	8.82189	9.23297	8.65177	9.06349	8.48241	8.80681	9.1121	8.83647	8.94065	8.78047	7.65593	8.99301	8.40978	8.52657	8.99476	8.70423	8.67583	8.81186	8.84178	8.87248	8.86508	9.4562	8.77793	9.05287	8.98652	8.6256	8.81272	8.80338	8.6923	8.89334	9.08193	8.58394	8.72406	8.57497	8.6599	9.13558	9.05739	9.11821	8.84992
KV6A1;KV6A2;KV6A3;KV6A4;KV6A5	9.40919	8.96423	8.61129	8.44709	7.74442	8.27427	9.03252	8.22396	8.42179	8.37859	8.50018	7.92439	8.89612	7.91592	7.87268	8.44008	8.46947	8.66235	8.10907	8.30923	8.18423	8.28568	8.47293	8.51445	9.07938	8.62156	8.49492	8.16813	8.56407	8.58674	8.819	8.60114	8.06655	8.27089	7.3826	8.38765	8.5487	8.56915	8.44732	8.39322
HVM14	8.49889	8.30448	8.23761	7.89507	7.81797	8.22897	7.83066	7.46274	8.44706	9.11628	8.01699	7.68075	8.21217	8.20445	7.8664	7.99628	8.18847	7.84122	8.44769	8.04565	8.02176	7.92387	7.62656	7.92907	8.45207	8.20314	8.19163	8.0346	8.01874	8.02949	7.98846	8.06196	7.70934	8.44287	7.73457	8.09402	7.78044	7.61823	7.7462	8.65697
HVM17	9.84433	9.67246	10.1082	9.79456	10.0535	10.304	9.91338	10.0909	9.60634	10.3835	9.70824	9.61469	9.47248	9.82428	9.89171	9.6475	9.7848	10.2413	10.268	10.014	9.67824	9.90009	9.85471	9.64741	10.1197	10.3929	9.78586	9.93016	10.126	9.8225	10.0816	10.5287	10.1564	9.87735	9.7786	9.77575	10.4272	9.6437	9.86832	9.80409
HVM32	9.00827	8.2164	7.93383	8.22674	8.06007	8.13037	8.06072	7.83257	8.00367	7.79533	8.60621	8.30326	8.43174	8.21013	8.86805	7.85622	7.64778	8.40869	7.94079	7.93309	7.92622	8.0378	7.97717	7.65919	8.39957	8.31073	8.03949	8.58087	8.12147	8.00032	8.64289	9.15962	8.50311	8.19534	8.08986	8.7314	8.47631	8.59711	8.29633	7.74188
HVM36;HVM37;HVM38	8.91891	9.34461	8.64658	8.91656	8.8078	8.81364	9.15763	8.98082	8.61587	8.7333	8.48395	8.3167	8.81345	8.39644	8.46042	8.59291	9.03427	8.76411	8.80839	8.63962	8.70924	8.82502	8.42695	8.62269	8.81364	8.85237	9.00238	8.85478	9.20046	8.86312	8.76397	8.90568	8.76388	8.79731	8.36192	8.78413	8.91282	8.69667	8.90099	8.92791
THY1	9.57322	9.35248	9.53475	9.64711	9.34966	9.33545	9.44167	9.39002	9.58251	9.40534	9.27732	8.6743	9.3944	8.94802	9.17402	9.56606	9.53609	9.48331	9.41731	9.59599	9.59529	9.4461	9.19359	9.48634	9.52822	9.46015	9.4302	9.38518	9.29832	9.38446	9.47285	9.41259	9.48332	9.8984	9.58322	9.44773	9.4356	9.75243	9.62014	9.63008
IGKC	12.3262	12.1043	11.4619	11.6373	12.2345	12.3722	12.3374	12.3208	12.0087	12.1425	12.0535	11.4565	12.3298	11.8821	12.0118	11.8134	11.8033	11.9278	12.1695	12.1255	12.1264	12.0651	12.0367	12.3927	12.4326	12.5104	12.2836	12.2654	12.4142	12.1587	12.4528	12.6219	12.4141	12.2076	12.1238	12.2212	12.2812	12.2787	12.4397	12.0475
LAC2	10.248	9.78561	9.70452	9.3058	9.52348	9.47873	9.74135	9.33491	9.29192	9.24144	9.66465	9.15562	9.57569	9.43937	9.61974	9.17071	9.35254	9.33172	10.2478	9.46042	9.61766	9.71567	9.68368	9.50488	10.6423	10.1434	9.772	10.1303	10.1918	10.0489	9.94925	9.78537	9.91679	9.74376	9.51006	9.78231	9.56635	9.96466	9.66925	10.0833
GCAA;GCAM	12.3836	11.8207	12.1775	12.2083	12.3299	12.3431	12.6477	12.1275	12.4498	11.936	12.0163	11.2335	12.1784	12.0506	11.9201	11.7134	11.8178	11.892	12.39	12.2114	11.8559	12.2361	11.9323	12.2344	12.4043	12.1421	12.2711	12.3367	12.4289	12.2544	12.4746	12.598	12.2947	12.2276	11.9591	12.1236	12.2722	12.3089	12.4195	12.274
IGG2B	11.681	11.433	11.1586	11.0741	11.3492	11.4096	11.5161	11.2351	11.5618	11.3867	11.31	10.685	11.5198	11.5148	11.4716	11.2752	11.3945	11.352	11.4305	11.3503	11.2903	11.3387	11.1594	11.3115	11.477	11.5831	11.4669	11.4993	11.4762	11.2936	11.7122	11.4642	11.3388	11.0942	11.0108	11.1944	11.3773	11.2957	11.3682	11.2615
IGH1M	12.7374	12.7692	12.3915	12.4748	12.5821	12.9437	13.0303	12.9214	12.8087	12.6338	12.419	12.0933	12.6799	12.2983	12.8936	12.3227	11.8288	12.7778	12.9016	12.6818	12.5981	11.8596	13.0988	12.5098	13.1395	13.3088	12.7945	13.0279	12.9003	12.7098	12.9623	13.0668	12.6868	12.5957	12.5671	12.4742	12.9166	12.6125	12.65	12.3135
IGHM	10.5965	10.6587	10.5984	10.5407	10.4233	10.083	10.0169	10.19	10.457	10.2164	10.461	9.86146	10.2116	10.3016	10.537	10.3287	10.3762	10.2176	10.4462	10.5502	10.4008	10.4601	10.3738	10.6637	10.8468	10.5285	10.5044	10.6526	10.6327	10.624	10.5183	10.6381	10.6005	10.6999	10.4192	10.6454	10.6634	10.7208	10.5467	10.5366
IGHA	11.6162	11.6031	11.1764	11.5691	11.6423	11.895	11.8733	11.7851	11.4668	11.706	11.8058	11.2132	11.9059	11.5783	11.4411	11.465	11.5259	11.8964	11.4107	11.5958	11.8083	11.6787	11.6661	11.8548	11.986	12.0607	12.0429	11.9527	11.7325	11.4357	11.9806	12.0049	11.7425	11.7007	11.584	11.5637	11.5838	11.6462	11.8275	11.4982
B2MG	11.7087	11.6267	10.68	11.3934	11.8684	11.774	11.5472	11.9446	11.3045	11.7023	11.5947	11.4929	11.6443	11.5435	11.9966	11.892	11.7297	11.4051	11.8893	11.8009	11.8787	11.7561	11.5372	11.5579	11.6646	11.4051	10.8365	11.0255	11.2372	10.9202	11.2384	11.3564	11.5587	11.8243	11.0347	11.2195	11.8709	11.7452	11.372	11.6309
HA1L	11.3817	11.6432	11.1867	11.8148	11.7164	11.6243	11.5454	11.6757	11.4909	11.6767	11.8053	11.8868	11.8893	11.9089	11.8372	11.7054	12.0523	11.6758	11.7978	11.7296	11.7761	11.8386	11.8349	11.5899	11.4556	11.1542	11.2438	11.1343	10.81	11.2814	11.3038	11.2405	11.79	12.0188	11.5084	11.0795	11.5982	11.7906	11.5581	11.6284
HA10	11.0634	10.8656	11.1326	11.5677	11.4488	11.5884	11.5784	10.7671	11.2578	11.4506	11.5478	11.5046	11.5071	11.6035	11.5348	10.5624	11.6054	10.9533	11.5351	11.4485	11.6027	11.0602	10.7065	11.4524	11.0683	11.1653	11.2466	11.1567	11.2353	11.2651	11.2118	11.214	11.3729	11.2536	11.4558	11.1558	11.3722	11.3078	11.3803	11.2983
HA1B	11.205	11.3321	11.369	11.3198	11.432	11.4875	11.353	11.0684	11.3402	11.3111	11.3513	11.4326	11.5849	11.5241	11.4981	11.1542	11.717	11.1692	11.5032	11.5159	11.4898	11.3586	11.2155	11.3157	11.0708	10.9835	10.978	11.0568	11.1912	11.025	10.9474	11.2008	11.4846	11.6507	11.2378	11.0479	11.2379	11.3737	11.1733	11.1816
HA21	8.90954	8.53936	9.24681	8.92381	9.01026	9.10973	8.49126	8.72617	8.62456	8.88924	8.45237	8.79944	8.96126	8.6723	8.97033	9.1483	8.84166	8.6108	8.4849	8.67394	8.84521	9.30288	8.95005	8.90434	8.71268	8.32656	8.39943	8.43919	8.45995	8.4099	8.78686	8.60736	8.98339	9.09234	8.80668	8.67484	8.96651	9.02962	8.91346	8.90646
HA2K	9.61096	9.36255	10.1045	10.113	9.62784	9.82474	9.68342	9.61918	9.45431	9.62066	9.76608	9.54979	9.72074	9.71571	9.83107	9.5202	9.39361	9.28615	9.00591	9.43306	9.41295	9.9002	9.7254	9.28624	9.50485	9.08974	9.0762	9.16693	9.20703	9.20283	9.27477	9.20299	9.50027	10.3857	9.56063	9.26462	9.46232	9.70044	9.63652	9.46267
HB22	9.71614	9.45002	9.79167	9.81609	9.85503	9.98807	9.46349	10.019	9.52748	9.88114	9.91539	9.58727	9.85972	9.88869	10.0786	9.94781	9.36238	9.37937	9.3197	9.82038	9.82809	10.3479	10.1646	9.43813	9.789	9.39721	9.35868	9.47687	9.41444	9.49553	9.23664	9.14092	9.8059	10.5393	9.73037	9.55673	9.66814	9.81421	9.7984	9.64208
HB2D	9.86361	9.68189	10.3656	10.2189	10.0164	10.0922	9.97747	10.0319	9.79033	10.0428	10.0491	9.83164	10.0662	10.0368	10.2125	9.94178	9.64261	9.67931	9.49112	10.0642	10.0311	10.4744	10.4871	9.71494	9.91882	9.6171	9.49872	9.58328	9.5617	9.63863	9.69911	9.44751	10.0054	10.8038	9.89845	9.74121	9.99869	10.0457	10.06	9.81724
HBA	14.9295	14.6477	14.5419	14.7121	14.721	14.6058	14.5423	14.7077	14.7243	14.562	14.5432	14.5095	14.6917	14.7187	14.7589	14.9481	14.806	14.682	14.8765	14.6204	14.813	14.7247	14.6822	14.9812	14.7955	14.6529	14.7654	14.7679	14.6841	14.7713	14.7036	14.7389	14.9191	14.7737	14.8164	14.7128	14.6738	14.973	14.9555	14.8271
HBB1	15.1146	15.0495	14.8824	14.9229	15.0334	14.8508	14.9462	14.9871	15.0451	14.7604	14.637	14.5938	14.8825	14.7605	14.8625	15.0907	14.8478	14.7654	15.1438	14.8929	14.9566	14.9413	14.8687	14.8838	15.0021	14.8167	14.8954	14.9734	14.8977	14.6703	14.8965	14.9287	15.1418	14.8807	14.8992	14.961	14.966	15.1859	15.0873	14.9146
HBB2	14.6993	14.6527	14.3957	14.4691	14.5242	14.4989	14.4509	14.5498	14.6004	14.4264	14.2827	14.2734	14.4351	14.461	14.4526	14.6386	14.5096	14.4632	14.6808	14.4857	14.4926	14.4719	14.4415	14.6643	14.5437	14.447	14.5662	14.6096	14.568	14.5748	14.6251	14.5829	14.7339	14.4041	14.5567	14.4904	14.475	14.6964	14.6363	14.5305
HBE	9.05405	8.97979	9.72509	9.62891	9.13998	9.2683	9.45802	8.82354	9.44043	9.12693	9.09497	8.85279	9.26738	9.14096	9.39636	9.19312	9.53064	9.35932	9.71867	9.65831	9.62878	9.42586	9.18209	10.2781	9.48542	9.46539	9.74843	9.79372	9.75519	9.91466	9.44424	9.65303	9.58597	9.36439	9.78283	9.60983	9.44288	9.51495	9.49199	9.54752
H31;H32;H33;H3C	13.8642	14.1253	13.4513	13.0396	14.2813	12.7429	13.8265	14.2755	14.0635	14.0305	14.1659	13.0281	12.9297	14.1336	14.3906	14.2504	14.1391	13.74	14.5347	14.5192	14.5153	14.3642	12.7535	13.7591	14.5074	12.4485	14.1487	14.0194	12.493	12.8087	13.6167	13.9238	11.758	14.1624	13.8126	11.7691	14.1972	14.0078	14.1571	13.9955
CO4A1	9.58884	9.29636	9.49988	8.8227	10.256	8.85742	10.0671	9.95339	9.73797	9.45921	9.77247	8.72733	8.90768	9.89285	9.94599	10.0878	9.83284	9.67546	9.97524	9.92722	10.0973	9.69831	8.95717	9.33529	9.53369	9.24186	9.50189	9.76477	8.9103	9.17016	9.30657	9.59157	9.00273	10.0088	9.74557	9.38	10.0051	9.68499	10.1358	9.78231
LAMC1	9.77237	9.59199	9.60936	9.68472	10.0716	9.54327	9.8726	9.78976	9.64103	9.47224	9.70252	9.74798	9.32236	9.8671	9.77081	10.0441	9.68982	10.0801	9.73765	9.74199	9.96011	9.91277	9.96751	9.46885	9.73681	9.38243	9.66602	9.66544	9.51009	9.60085	9.65765	9.59822	9.33182	9.64361	9.6351	9.09255	9.87595	9.73031	9.89723	9.68133
LAMB1	9.08849	8.90058	9.07435	9.11377	9.12537	8.91611	9.2884	9.13414	8.98976	8.83308	9.00605	9.01725	8.97939	9.19411	9.03428	9.45879	8.99773	9.4208	9.06669	8.94418	9.27696	9.31191	9.2476	8.73966	9.01296	8.84357	8.95772	8.701	8.90138	9.23043	8.93342	8.88473	8.82221	8.86895	8.87625	8.75196	9.12228	9.07654	9.2219	9.07271
K1C10	9.39105	10.3011	8.5519	9.89363	9.65565	9.62502	8.87422	10.4044	9.90241	9.22579	9.91053	9.88643	8.87007	10.3056	9.47649	10.266	10.3589	10.3306	9.53923	9.80156	10.4994	9.12748	10.1612	10.274	10.3959	10.3972	9.91359	11.3824	9.1889	10.2094	10.4536	10.1751	9.4898	9.62338	9.96451	9.66279	10.1558	8.82191	9.44171	9.45246
MT2	10.7945	11.6667	9.55884	9.53488	11.5762	10.1729	10.3841	10.7522	11.1931	10.1892	11.4726	12.9529	10.3313	11.8474	11.9188	11.7679	10.3465	11.9477	11.0974	9.68682	10.0043	11.6426	12.1279	10.9155	11.8253	11.0356	11.3272	10.8372	10.2694	8.789	10.9113	11.3059	10.8304	10.7095	8.62059	9.72771	11.3485	10.2888	9.46215	9.67432
MT1	11.07	11.5386	9.95329	9.98025	11.6181	10.3767	10.5728	11.0192	11.2582	10.3053	11.6201	12.7637	10.8585	12.05	11.8725	11.6962	10.7852	11.9543	11.3159	10.0952	10.4159	11.7413	11.8747	10.9001	11.7606	11.1702	11.5789	11.1102	10.1903	9.34787	10.9857	11.174	10.923	11.0057	9.55541	10.2046	11.4692	10.3613	9.88563	10.1241
NU1M	11.1319	11.2451	11.4697	11.4781	11.2719	11.4215	11.2566	11.0351	11.5276	11.3452	11.4598	11.4171	11.1895	11.3743	11.1587	10.9294	11.3346	11.4309	11.3323	11.5043	11.2628	11.4302	11.4257	11.7365	11.7388	11.6936	11.8064	11.7195	11.5383	11.6108	11.5952	11.4909	11.1344	11.0514	11.5062	11.5639	11.4075	11.2572	11.0051	11.2319
NU2M	9.22733	9.71461	10.2894	10.279	9.77767	9.89641	9.80447	9.23461	10.2565	9.89787	10.2618	10.3003	9.67656	10.2801	9.86623	9.10286	9.96751	10.2078	9.58978	9.89831	9.49847	9.6721	9.79428	10.3036	10.0866	10.2012	10.4229	10.2506	9.93953	10.2036	10.4206	9.88354	9.69422	9.55822	10.3925	10.1991	9.6372	9.48541	9.53747	9.66681
NU3M	11.3971	11.6007	11.6719	11.7432	11.5833	11.6611	11.4716	11.1932	11.5906	11.6144	11.5025	11.667	11.5123	11.6035	11.4461	11.1592	11.4508	11.4352	11.4226	11.5703	11.3136	11.3798	11.4462	11.6148	11.7743	11.8533	11.9591	11.8936	11.8261	11.778	11.9901	11.8606	11.5481	11.394	11.8799	11.9718	11.4338	11.3593	11.2279	11.3706
NU4LM	8.40345	8.22581	8.27675	8.57278	8.05887	8.52883	8.22181	7.96395	8.13228	8.43781	8.44988	8.34034	8.08371	7.86229	8.10776	7.74463	7.92407	8.56466	8.49783	8.53767	8.17905	8.38359	8.34916	8.11136	8.33298	8.5859	8.66238	8.74184	8.48425	8.37343	8.38665	8.45593	7.98877	8.17157	8.23418	8.32083	8.11726	8.02668	8.09748	8.09908
NU4M	11.2132	11.1733	11.3271	11.326	11.1005	11.1419	11.2596	10.7944	11.2766	11.2125	11.1751	11.1454	10.9254	11.1445	11.1431	10.7994	11.1564	11.0318	10.9393	11.0937	10.9972	10.905	10.9397	11.4316	11.2951	11.3482	11.4992	11.5194	11.4215	11.3803	11.3828	11.2397	11.0713	10.8987	11.3163	11.3414	11.0306	11.0165	10.8803	10.9452
NU5M	10.4663	10.5594	10.7242	10.7467	10.7788	10.729	10.6668	10.3395	10.764	10.5992	10.7161	10.6897	10.4559	10.6798	10.6091	10.3295	10.7779	10.7206	10.6095	10.706	10.3903	10.4777	10.4779	10.7098	10.8057	10.9933	11.1029	11.031	10.8166	10.9034	10.8847	10.6905	10.5598	10.4089	10.857	10.9153	10.5464	10.5482	10.4289	10.6894
ATP8	12.4038	12.5276	11.9568	12.3052	12.403	12.5169	12.0428	12.2232	12.1627	12.4576	12.1513	12.1769	12.3572	12.1727	12.3485	12.3579	12.2779	12.2054	12.5649	12.468	12.4464	12.4279	12.3854	12.3959	12.6856	12.731	12.505	12.4446	12.7046	12.4059	12.4698	12.6642	12.377	12.232	12.368	12.6412	12.3654	12.3231	12.2573	12.3627
CFAD	8.82987	8.72257	8.78126	8.78817	8.75348	8.61477	8.8222	8.72522	8.69142	8.67409	8.73387	8.53728	8.74592	8.66648	8.60125	8.77932	8.68583	8.58047	8.76773	8.66283	8.81719	8.59571	8.629	8.57827	8.48589	8.73016	8.53696	8.67988	8.54394	8.46664	8.5925	8.57192	8.88801	8.81057	8.93861	8.88116	8.54869	8.65927	9.14369	8.76342
ADA	10.2632	10.4021	10.3202	10.2722	10.5	10.3368	10.3603	10.2651	10.3876	10.3932	10.3882	10.7578	10.3239	10.796	10.3708	10.6131	10.0331	10.6376	10.1212	10.2342	10.4194	10.5561	10.6212	10.1268	10.3249	10.2231	10.1654	10.229	10.133	9.95122	10.2456	10.192	10.5774	10.5113	10.1063	10.308	10.3821	10.33	10.4625	10.2171
IGEB	8.66428	8.75274	8.47688	8.86266	9.05855	9.3614	8.8176	9.18146	8.95517	8.65833	9.27242	8.74297	8.50477	9.03854	9.28727	9.22146	9.18183	8.87127	9.04502	8.9	9.01493	8.99041	9.27408	9.17457	8.93131	9.0012	8.7554	9.00248	9.28958	9.01569	8.67917	8.9957	9.40216	8.90951	9.11642	9.36223	8.85065	9.13789	9.22004	8.78194
K2C1	9.88103	10.1636	8.0908	9.5749	9.77904	9.56419	8.56059	10.3274	9.96804	9.22083	10.1046	10.0577	9.13141	10.3439	9.42312	10.187	10.3498	10.3214	9.20705	9.82483	10.5893	9.00252	9.94811	10.0525	10.5205	10.3378	9.60518	11.3606	9.46925	10.335	10.594	10.3819	9.729	9.58838	9.33868	9.30124	10.2644	9.21411	9.46424	9.57248
FABP4	12.0211	11.7421	11.6103	11.5004	11.6852	11.5462	11.7941	11.9119	11.7095	11.74	11.9837	11.9555	11.6991	11.9246	11.856	12.5236	11.7712	12.077	11.7189	11.6155	11.817	12.0627	12.3137	11.7835	11.816	12.1314	11.8926	11.4358	11.8175	11.7756	11.8046	11.6448	11.6981	11.6309	11.6925	11.972	11.8584	11.7162	11.9616	11.7796
CFAB	10.4762	10.6702	10.4217	10.5555	10.5007	10.4686	10.6331	10.3459	10.5808	10.4029	10.3632	10.5218	10.6002	10.6087	10.5544	10.5967	10.5478	10.3126	10.6656	10.6251	10.5577	10.5477	10.5515	10.5309	10.3421	10.3844	10.3537	10.4442	10.4128	10.2454	10.2635	10.5631	10.5892	10.5133	10.4605	10.388	10.4512	10.7035	10.5479	10.5282
HA22	8.06034	8.02969	8.53851	8.52247	8.57522	8.74491	8.2081	8.28743	8.09184	8.66798	8.58206	8.34654	8.67822	8.48694	8.82609	8.65642	8.03483	8.35112	8.08025	8.5907	8.55947	9.37007	9.226	8.64255	8.47471	8.21978	8.11963	7.93841	7.74935	8.27891	8.04398	7.9642	8.50542	9.11929	8.36191	8.06287	8.46762	8.5186	8.62981	8.32246
HB21	8.85423	8.41348	9.21949	9.04449	8.89083	8.87277	8.5602	8.71705	8.61001	8.76629	8.55031	8.70894	8.82161	8.82466	9.03611	8.70346	8.22609	8.39198	8.41839	9.07872	8.83333	9.4163	9.40927	8.63928	8.68186	8.46059	8.42696	8.64266	8.48702	8.31415	8.68447	8.27374	8.92237	9.48804	8.71987	8.87232	8.84737	9.11203	8.88188	8.80754
MYG	11.5469	8.41941	11.0716	8.49581	9.79846	8.58162	9.8636	10.3324	10.1523	9.84546	10.0345	9.86962	8.98704	11.1114	10.5238	12.3096	10.0568	11.8118	10.6705	8.34046	11.9648	11.9029	11.1215	10.6409	12.4451	11.1478	12.2193	9.65482	10.2504	12.0671	11.9856	9.90107	8.99993	9.34144	11.8079	10.4222	9.1429	11.079	11.8475	9.37364
HG2A	9.96768	9.88271	10.1952	10.0514	10.1819	9.99294	9.85892	10.2626	9.95804	10.0437	10.2186	10.1861	10.1082	10.24	10.233	10.2313	9.7274	9.79085	9.58874	9.97414	9.96581	10.5254	10.4657	9.69645	9.69034	9.50807	9.48344	9.4939	9.56433	9.46894	9.58039	9.55499	10.0484	10.8202	9.722	9.65782	9.8684	10.0546	9.80591	9.70899
HBB0	9.95589	9.89116	9.54873	9.63312	9.77946	9.21601	9.64686	9.69126	9.56799	9.6524	9.52175	9.31618	9.72851	9.70169	9.72904	10.081	9.84456	9.91379	9.94768	9.55303	9.40545	9.45549	11.0291	9.83976	9.7635	9.58699	9.61416	9.73592	9.53318	10.0963	9.54419	9.40502	10.1393	9.90181	9.81714	9.66817	9.08151	10.0537	10.0852	9.59115
ARAF	9.85528	9.80893	9.69923	9.92485	9.91416	9.89718	9.8029	9.81355	9.81626	9.9223	9.81593	9.89786	9.96335	9.96322	9.93312	9.83536	10.0357	9.91075	9.9906	10.0248	10.0195	9.93573	9.97357	10.0412	9.94294	9.98762	10.0202	9.84154	9.84302	10.0275	9.97084	9.90912	9.84124	9.85121	9.96047	9.86066	9.82935	9.90411	9.84726	9.86831
B3AT	11.7599	11.6714	11.6295	11.7568	11.6034	11.4447	11.6619	11.5212	11.8796	11.4802	11.4793	11.4305	11.5942	11.6239	11.529	11.7561	11.8048	11.7385	11.9145	11.7194	11.7981	11.6981	11.8292	11.8766	11.797	11.7263	11.8235	11.842	11.7416	11.8128	11.813	11.7305	11.9949	11.6265	11.8137	11.6304	11.5489	11.9498	11.793	11.7147
PRIO	8.11175	8.10478	8.22122	8.11518	7.97695	8.02599	8.03967	7.95768	8.02833	8.0336	8.07725	7.92593	7.97268	7.9027	8.16714	8.15806	8.18289	8.12647	8.08389	8.09467	8.2793	8.02856	8.00095	8.26394	8.2451	8.29802	8.31676	7.95554	8.09803	8.11802	8.18709	8.04398	7.95758	7.73231	8.04021	8.24639	7.87965	8.13421	7.89379	7.86636
KV6AB	9.46713	9.15631	8.75528	8.93528	9.51976	9.23136	9.06845	10.0967	9.52366	9.57164	9.55354	8.29184	9.31089	9.15828	9.56451	8.74662	9.14628	9.00451	9.40398	9.47388	9.55308	9.17207	9.07449	9.50973	9.64333	10.0522	9.0339	9.36328	9.84389	9.24472	9.90359	9.84584	9.52156	9.55387	9.60398	9.60978	9.26557	9.61161	9.41424	9.55388
ALDOC	9.24517	9.00043	9.67359	9.44418	10.0673	9.82159	9.43033	8.87137	9.9371	9.87253	9.81747	10.2335	9.49116	9.76998	9.87737	8.79619	9.33787	9.0204	9.46312	9.64049	9.27144	9.11744	9.06365	9.9027	9.91201	9.94868	9.74014	9.99407	9.88203	9.7526	10.0314	9.96977	9.32003	9.13878	9.76801	9.53978	9.37523	9.15968	9.36791	9.03877
ALDOA	12.7272	12.4232	12.5461	12.3325	12.697	12.4596	12.4129	12.6879	12.5052	12.5052	12.595	12.8403	12.4369	12.7585	12.7023	12.946	12.3116	12.8138	12.4197	12.2906	12.8263	12.8248	12.9634	12.1842	12.6621	12.3516	12.6203	12.1256	12.2224	12.3814	12.5752	12.2603	12.5685	12.5042	12.5487	12.3258	12.4452	12.4228	12.672	12.4253
KAPCA	10.0987	10.1042	10.2682	10.2549	10.189	10.1593	10.252	10.0448	10.1441	10.0775	10.2329	10.0678	10.2329	10.2335	10.2909	10.2552	10.193	10.0448	10.186	10.2015	10.2334	10.1766	10.1982	10.2537	10.1073	10.1835	10.2186	10.2339	10.2247	10.2936	10.1646	10.2366	10.1952	10.1387	10.1509	10.2644	10.1036	10.1533	10.1919	10.1103
AATC	12.5293	12.5	12.4813	12.541	12.8615	12.8594	12.5631	12.7777	12.8114	12.783	12.7475	13.1942	12.4965	12.8296	12.8716	12.744	12.6564	13.0029	12.6363	12.66	12.9181	12.9205	12.9325	13.1562	13.2719	13.2517	13.3679	13.1763	13.102	13.1255	13.2407	13.054	12.7502	12.5295	12.7902	12.8728	13.1086	12.4148	12.4344	12.5092
AATM	13.7508	13.7896	13.4539	13.6436	13.7427	13.7875	13.6475	13.7413	13.6655	13.771	13.6408	13.599	13.7075	13.6168	13.6977	13.7248	13.7001	13.6982	13.7308	13.7618	13.6813	13.6974	13.6855	13.8365	13.9007	13.8792	13.8047	13.7644	13.8255	13.6302	13.8133	13.8859	13.6903	13.6198	13.6886	13.8624	13.8291	13.7645	13.5746	13.7296
TBA3	10.3972	9.96296	10.2877	9.96567	10.3257	10.265	10.4934	9.84422	10.3836	10.2253	10.0756	9.92916	9.9506	9.85239	9.62348	9.70208	9.92034	9.74111	10.0017	10.2511	10.5761	10.2566	10.1785	9.96872	9.72501	9.81241	9.78425	10.2359	10.0972	9.9756	10.1357	10.5115	10.5	10.8172	10.8316	10.5187	10.2936	10.397	10.5042	10.7415
SRC	8.48541	8.23291	8.23236	8.58817	8.33973	8.29457	8.77636	8.61919	8.39689	8.24612	8.51212	8.44346	8.72726	8.56787	8.486	8.4952	8.56192	8.65995	8.55547	8.81233	8.76945	8.7945	8.76578	8.17526	8.53306	8.45173	8.41621	8.4102	8.43275	8.10209	8.33611	7.81979	8.81154	8.54769	8.35911	8.52412	8.84521	8.91464	8.83005	8.63602
KIT	7.59538	7.29528	7.32831	6.84554	7.90041	7.41576	7.38633	7.48044	7.5465	7.84064	7.85464	7.75269	7.58976	7.74763	7.80124	7.94467	7.33002	7.74601	7.4972	7.20941	7.43663	7.55152	7.34402	7.25983	7.16535	7.19141	7.49514	7.09803	6.7715	7.12516	7.08947	6.96676	7.45067	7.90196	7.35452	7.06243	7.33101	7.48138	7.92755	7.63418
LY6A	8.50526	8.45902	8.07226	9.39939	8.69219	8.43177	9.89962	8.10427	8.33095	8.3645	7.79963	8.67513	9.20223	8.42858	7.93877	7.87057	9.76182	8.81347	9.39161	9.9012	9.42514	9.22853	9.20012	9.41497	8.27046	7.97702	8.83523	7.78044	7.97505	8.05645	7.82448	7.55049	9.2133	8.66758	9.19763	7.83747	8.43362	9.1925	8.81268	8.09814
ITAM	8.3132	8.2185	8.24309	8.34497	8.1305	8.38471	8.35128	8.26683	8.27633	8.27448	8.38377	8.60167	8.49929	8.4758	8.31027	8.50858	8.323	8.37006	8.48816	8.2465	8.56588	8.6703	8.91009	8.42341	8.45707	8.24219	8.26204	7.81552	8.11355	7.97897	8.11028	8.23644	8.24914	8.35147	8.27856	8.25783	8.17438	8.35513	8.38366	8.34319
PGFRB	8.58264	8.70567	8.50691	8.81573	8.73798	8.57828	8.84049	8.77687	8.6248	8.65808	8.61743	8.57416	8.86305	8.87082	8.78692	8.71982	8.61922	8.8187	8.81943	8.53882	8.85917	8.70628	8.56239	8.96039	8.46996	8.77855	8.82177	8.55428	8.67812	8.53105	8.60794	8.64067	8.80924	8.75476	8.73926	8.60214	8.73537	8.83101	8.80207	8.72398
K1C18	13.007	12.8416	12.3974	13.2078	13.2844	12.8215	13.5478	13.4895	12.834	12.5841	13.1126	13.1505	13.0296	13.3992	13.1793	13.4338	13.2646	13.3039	13.2304	13.2521	13.488	13.2401	13.2794	12.852	13.0598	12.7822	13.0081	13.059	12.834	12.6259	12.9577	12.8904	12.5987	12.9653	12.7132	11.9511	13.3692	13.3237	13.2048	13.1214
MYL1	12.2275	9.71338	11.5514	11.2304	9.7736	11.2445	10.304	10.8458	10.6064	11.1777	9.98058	10.227	11.2168	11.7717	11.7105	12.4754	11.4897	12.7548	11.2687	11.3047	12.6414	12.584	11.7857	11.294	12.9491	11.435	12.6511	9.935	10.9881	12.0028	12.6571	10.6526	9.82577	10.5932	12.458	11.0312	11.3137	11.5702	12.474	10.145
LDHA	14.9687	15.0581	14.671	14.672	14.8217	14.7948	14.8881	14.8825	14.859	14.8183	14.598	14.6831	14.7165	14.6317	14.6858	14.8647	14.6191	14.7338	14.7959	14.6767	14.6516	14.74	14.7084	14.3514	14.463	14.4492	14.3123	14.5072	14.5764	14.2066	14.5354	14.653	14.767	14.7631	14.6906	14.8041	14.8726	14.8829	14.809	14.8502
HVM52	7.72716	7.72201	7.5579	7.42459	8.38259	7.55171	6.99193	7.84098	7.71852	7.90471	7.51975	7.08471	7.54749	7.6063	8.04375	8.03364	7.53029	7.69875	7.91948	7.88429	8.3066	8.41875	8.02459	8.35289	8.52041	8.85966	7.9958	8.32698	7.66246	7.52847	7.61852	7.6357	7.74091	8.32406	8.19126	8.02979	7.91933	7.8494	8.33205	7.96061
HA15	10.8338	10.9713	10.544	11.0657	10.9661	10.9471	11.0122	10.8497	10.694	10.8431	11.0037	10.9691	11.1457	11.0424	11.0283	10.8516	11.3004	10.8993	11.178	11.0613	11.1653	11.1632	11.0937	10.8769	10.7409	10.5369	10.5058	10.4915	10.5346	10.503	10.5457	10.5366	11.0806	11.18	10.7551	10.4112	10.9698	11.0515	10.9879	10.9327
GCR	9.30166	9.27626	9.21437	9.17482	9.33719	9.35639	9.16694	9.05363	9.24751	9.3515	9.18376	8.94227	9.36613	9.23025	9.366	9.22863	9.39843	9.0909	9.45319	9.42001	9.22372	9.19707	9.08884	9.44732	9.38535	9.56033	9.52221	9.44042	9.50273	9.3076	9.46632	9.49853	9.18183	9.34531	9.37059	9.48085	9.15454	9.24877	9.06704	9.35407
CO9	8.95975	9.09031	8.90707	9.32314	8.89123	8.80333	9.24264	8.49688	8.88382	8.5767	8.56344	8.83526	9.30333	9.03566	8.61054	8.71286	9.11682	8.75198	9.05969	9.07258	9.05881	8.84234	8.58905	9.32461	8.72758	9.03549	8.95315	8.86354	8.86505	9.15283	8.9786	9.18305	8.63471	8.99067	8.9934	8.87931	8.94936	9.20675	8.67896	8.85429
CO5	9.69742	9.75376	9.65625	9.75699	9.8381	9.75536	9.56393	9.41011	9.84161	9.72955	9.73415	9.87259	9.64663	9.90607	9.95812	9.59335	9.58771	9.43987	9.78967	9.67458	9.58907	9.52795	9.58002	9.81175	9.65266	9.7225	9.65902	9.74285	9.79549	9.73892	9.82909	9.95731	9.55559	9.64584	9.66999	9.63261	9.50082	9.61275	9.57588	9.6149
APOA4	13.1477	12.8933	11.8222	12.4806	12.6871	12.599	12.6612	14.0163	12.3157	12.602	12.7307	12.5137	12.9556	12.8035	12.6234	13.6634	12.3331	13.5188	12.3956	12.2624	13.2423	13.4337	13.5758	11.6176	12.1453	11.861	11.8587	11.758	12.0102	11.7147	11.7841	11.9498	13.1489	13.0163	11.983	11.8823	13.0868	12.7504	13.5702	13.2638
G6PI	12.8037	12.8405	12.7417	12.5963	12.7585	12.8856	12.706	12.667	12.7111	12.8616	12.6936	12.7908	12.7471	12.7353	12.731	12.752	12.618	12.6196	12.71	12.9122	12.8555	12.8757	12.7965	12.3487	12.4265	12.423	12.4211	12.4453	12.5064	12.1657	12.4581	12.4896	12.9264	12.8831	12.7514	12.8222	12.9101	12.7861	12.8082	12.8068
CATL1	10.4597	10.4684	10.2752	10.2811	10.5541	10.5621	10.3667	10.593	10.3814	10.3796	10.4809	10.699	10.4302	10.4277	10.4462	10.6052	10.3204	11.2567	10.343	10.4343	10.4329	10.6577	10.9797	10.3208	10.4811	10.4624	10.4946	10.5633	10.3779	10.1263	10.4403	10.4457	10.6318	10.5633	10.2063	10.2849	10.3965	10.3341	10.5665	10.4331
PTPRC	9.31153	9.50976	9.57151	9.62292	9.37697	9.57288	9.83112	9.4001	9.52109	9.48761	9.48177	9.25678	9.77493	9.38965	9.5635	9.52478	9.57059	9.41672	9.57553	9.58632	9.57253	9.55289	9.50217	9.43744	9.37251	9.33165	9.28458	9.39369	9.30759	9.34309	9.36994	9.41947	9.41206	9.85426	9.52171	9.4573	9.44221	9.63042	9.57914	9.3669
MAOX	12.7205	12.8383	12.9893	12.7122	12.7626	13.0861	12.5642	12.5204	12.9086	12.9104	12.812	12.6946	12.755	12.8634	12.8426	12.6032	12.9326	12.5998	12.7556	12.9202	12.7951	12.6695	12.4803	13.2467	12.7804	12.9737	13.2405	12.9412	13.0352	12.648	12.9785	12.873	12.8633	12.5503	13.2076	13.09	12.7567	12.6218	12.6515	12.7549
ENPP1	9.92252	10.2389	9.75385	9.8743	10.0219	10.0642	9.66042	9.55115	10.1912	10.1294	9.82424	9.91773	9.80402	9.82777	9.88262	9.69832	9.84139	10.0002	9.9598	9.92183	9.82326	9.86956	10.0261	10.2448	10.5031	10.4772	10.3265	10.3559	10.283	10.2223	10.4078	10.3758	9.89672	9.79209	10.1222	10.3498	9.85746	9.75774	9.72362	9.9807
CFAH	10.6705	10.8505	10.7745	10.7366	10.9312	10.7374	10.5381	10.457	10.8792	10.7454	10.7789	11.0812	10.6988	11.0371	11.1247	10.9738	10.638	10.5999	10.948	10.7716	10.5795	10.7148	10.9853	10.8245	10.721	10.7246	10.6136	10.6838	10.8096	10.7988	10.74	10.981	10.5821	10.5775	10.7405	10.6617	10.6134	10.7239	10.5277	10.6547
S10A4	8.52063	8.46958	8.73491	9.21013	8.49372	8.73386	9.08899	8.70592	8.53737	8.49115	9.31217	8.8602	9.22034	9.08375	8.75769	8.73374	9.41429	9.00722	8.65851	8.63437	8.94795	8.918	9.46573	9.22119	8.99887	8.78975	8.89204	8.74563	8.61002	8.43817	8.72896	8.90012	8.85338	9.44585	8.95257	8.66749	8.46894	9.09506	8.99052	8.81251
SPRC	8.94154	8.74854	8.64262	9.01043	8.74205	8.60791	8.97478	8.80346	8.48085	8.72625	8.89569	8.67683	9.01374	8.85388	8.90636	8.6377	9.16575	8.588	8.99322	9.05528	9.18444	8.9485	8.9616	8.6537	8.86205	8.78556	8.59337	8.70717	8.87859	8.97923	8.95443	8.74763	9.00924	9.12815	9.14271	8.73222	8.66643	9.06014	8.92078	9.12548
TTHY	11.1991	11.1699	11.6719	11.4429	11.2871	11.6091	11.46	11.0559	11.4264	11.3378	11.2435	11.0623	11.6057	11.4098	11.3226	10.9636	11.3861	10.8847	11.3356	11.488	11.5144	10.9959	10.7918	11.4664	11.13	11.3798	11.3565	11.5464	11.3549	11.4279	11.4239	11.3261	11.2651	11.2311	11.513	11.1718	11.0311	11.1625	11.2532	11.2306
KCRM	11.9409	8.88413	10.6969	8.57739	9.13235	8.81755	9.62171	10.2225	9.43611	8.82259	9.68575	9.55824	8.79854	11.1781	10.5529	12.1506	8.6276	12.3979	10.6674	9.04484	12.2714	11.9149	11.2416	11.0479	12.7047	11.3681	12.619	9.54181	10.1797	12.2865	12.5354	10.1461	8.80757	8.69059	12.0737	9.0915	8.46319	11.0736	11.9876	9.29837
ANXA2	11.8368	11.6285	11.3161	11.9135	11.6776	11.5712	12.1932	12.2334	11.4224	11.5108	11.7859	11.6261	12.0772	11.9615	11.6486	12.0779	11.9184	12.0142	11.6531	11.7383	12.0474	12.0408	11.9612	11.3497	11.5393	11.5238	11.4424	11.376	11.3765	11.2964	11.4423	11.4141	11.8442	11.8582	11.6757	11.4804	11.9688	12.0798	12.0717	11.9752
A1AG2	8.56722	9.68273	8.29966	9.56611	10.2634	8.7595	10.5522	8.43694	10.1441	8.29325	8.95815	11.4539	9.20502	10.7361	10.1383	10.6677	8.2563	9.34561	9.90333	9.03718	9.25724	10.0557	10.2542	8.88895	8.48079	8.16485	8.38153	9.19384	8.73454	7.7475	8.62689	10.3134	9.13469	9.12979	7.79009	8.4944	10.1903	10.4332	8.63751	8.38296
TYSY	9.16512	8.8879	8.97673	9.18682	8.80251	9.18806	9.46816	9.00879	9.0366	9.0251	9.10291	9.04546	9.33341	9.10817	8.71199	8.71095	9.48863	9.16769	9.41588	9.08579	9.5196	9.26673	8.8559	8.8396	8.57688	8.81662	8.781	8.85683	8.86082	8.5048	8.65393	8.75784	9.16343	9.64532	9.27055	8.94017	9.1958	9.14534	9.20698	9.28711
ALBU	14.2121	14.091	14.1314	14.0837	14.1572	14.2147	14.1107	14.0864	14.248	14.2151	14.1307	13.9534	14.1572	14.1675	14.1744	14.0391	14.127	14.0044	14.3304	14.3826	14.2548	14.0654	14.1281	14.4274	14.401	14.4339	14.3618	14.3882	14.3339	14.2164	14.2607	14.3715	14.2465	14.3073	14.4587	14.4723	14.1886	14.3249	14.312	14.1385
RIR1	9.03192	8.9443	9.12728	9.1957	9.13658	9.16673	9.2445	9.16796	9.09158	9.11962	9.17005	9.32573	9.25414	9.32275	9.02673	9.01506	9.22173	9.05635	9.21717	9.13653	9.39849	9.36373	9.21627	8.83632	8.92156	8.85832	8.95033	9.06959	8.92315	8.83724	8.98429	8.9734	9.17303	9.41572	9.06427	8.93152	9.34776	9.06817	9.15196	9.22583
SPA3K	12.2563	12.354	11.9159	11.9786	12.0683	12.2566	11.9268	11.8521	12.4803	12.4413	12.0807	12.3229	12.0091	11.9833	12.0499	11.9961	11.5574	12.2229	12.0779	12.0556	11.9051	11.9421	12.1098	12.3501	12.5369	12.4687	12.5367	12.3348	12.3341	12.0598	12.6458	12.5277	12.0535	12.0643	11.8726	12.0694	12.2369	12.1808	11.888	11.9756
HS90A	12.3687	12.3287	12.1051	12.3098	12.2251	12.3405	12.3992	12.3273	12.2551	12.1634	12.2094	12.0102	12.4045	12.2728	12.2279	12.3347	12.3765	12.1814	12.4196	12.3066	12.4622	12.3055	12.2037	12.0999	12.0828	12.2419	12.2335	12.132	12.3403	12.023	12.1097	12.2369	12.3459	12.276	12.1989	12.2238	12.234	12.4151	12.3794	12.3315
PHKG1	10.0321	10.2388	9.88274	10.4469	9.74199	10.2708	9.71626	9.03189	9.95031	10.1081	9.60055	9.56454	10.0905	9.66529	9.61896	8.99794	10.2611	10.1147	9.94252	10.0951	9.50181	9.26816	9.94521	10.849	10.769	11.0192	11.0852	10.8594	10.5307	11.0716	10.7556	10.3699	9.74732	9.42239	10.4041	10.6846	9.2754	9.84501	9.96946	9.96769
PDIA4	12.5004	12.6095	12.2193	12.5003	12.5351	12.5554	12.5729	12.3213	12.4418	12.4255	12.3775	12.6206	12.532	12.6007	12.5339	12.5965	12.3947	12.369	12.571	12.4229	12.4535	12.4265	12.364	12.3321	12.208	12.3157	12.2209	12.2794	12.4273	12.301	12.275	12.5216	12.5145	12.4349	12.3086	12.3225	12.3666	12.5498	12.513	12.4913
APT	11.6993	11.7799	11.5237	11.6758	11.7241	11.7483	11.8944	11.851	11.6689	11.5669	11.6706	11.9025	11.8062	11.7476	11.7271	11.8019	11.5224	11.6352	11.4741	11.7261	11.9436	12.0927	11.9785	11.2866	11.4758	11.5382	11.4286	11.4981	11.4755	11.3697	11.457	11.5379	11.8064	11.7143	11.2575	11.1529	11.8682	11.6143	11.6752	11.5465
SPTA1	10.4569	10.3488	10.1603	10.4346	10.3725	10.1979	10.2176	10.2943	10.4383	10.2209	10.2152	10.111	10.1989	10.3211	10.3032	10.4311	10.4674	10.2983	10.6171	10.4017	10.4829	10.4291	10.422	10.4276	10.473	10.3037	10.4716	10.4256	10.3572	10.38	10.4207	10.4122	10.5304	10.3996	10.4723	10.2353	10.2903	10.7168	10.5519	10.4328
TRFL	10.3928	10.0242	9.97941	10.1135	10.0369	10.1281	10.2929	9.96955	9.91793	10.0112	10.5252	9.82582	10.416	10.2097	10.2141	10.2585	9.81226	9.92962	10.2669	10.1748	10.1854	10.3448	10.4145	9.97376	10.1291	9.96001	9.86027	9.96438	9.9099	9.541	10.018	9.98662	10.1487	10.0283	9.97897	9.91646	10.0785	10.0742	10.2539	10.2225
FCGR2	11.5633	11.684	11.6163	11.5948	11.8067	11.6801	11.9381	11.667	11.8864	11.9081	11.5224	11.2857	11.7225	11.5043	11.8403	11.6691	11.5533	11.7852	11.8679	11.8039	11.5792	11.593	11.7123	12.0881	12.1583	12.1967	12.0652	12.2948	12.2855	11.7054	12.1482	12.2608	11.8654	11.7383	12.0377	12.1274	11.7642	11.8787	11.8087	11.8197
HCK	9.72546	9.78551	9.64836	9.87505	9.63968	9.84705	9.97649	9.62997	9.78159	9.72068	9.80658	9.78407	9.9814	9.68565	9.8202	9.69327	9.79607	9.61508	9.93969	9.79393	9.74464	9.83124	9.7479	9.89733	9.65991	9.48962	9.68334	9.47534	9.75426	9.66257	9.55165	9.7028	9.7923	9.99693	9.67878	9.65754	9.82366	9.92085	9.70771	9.64963
ENPL	13.9034	13.972	13.7233	13.8302	13.9124	13.9483	13.8776	13.7978	13.839	13.8939	13.8182	13.9105	13.9165	13.9656	13.962	13.9236	13.8105	13.6973	13.9597	13.8818	13.8773	13.799	13.7598	13.8411	13.7023	13.7917	13.6837	13.7981	13.9524	13.6411	13.7787	13.9672	13.9976	13.9022	13.8223	13.8577	13.8065	13.944	13.9186	14.0039
CO4A2	10.087	9.931	9.53856	9.14424	10.9545	9.16078	10.4662	10.6243	10.328	10.1083	10.5048	9.23894	9.08751	10.5248	10.6789	10.7925	10.4128	10.3359	10.5624	10.608	10.6948	10.3505	9.33199	9.53474	10.2306	8.27516	10.3419	10.4173	8.86969	8.94935	9.81042	10.0447	8.74758	10.3649	10.3764	8.56038	10.6215	10.2629	10.5719	10.3697
S10AA	10.2547	10.305	10.3372	10.1403	10.1914	9.93585	11.0692	10.7198	10.1259	9.90155	10.2482	10.0504	10.644	10.3831	10.1193	10.8097	10.252	10.5446	10.3493	10.4597	10.8543	10.931	10.5877	9.85759	10.3405	10.3008	10.0312	10.0922	10.1155	9.80837	9.78908	10.0374	10.5623	10.3581	9.96737	10.0109	10.2827	10.549	10.6082	10.226
APOE	12.7751	12.8476	12.5725	12.7909	12.8385	12.792	12.8686	13.0155	12.5856	12.7135	12.7524	12.8345	13.0343	12.804	12.9096	13.1926	12.9659	12.8707	12.8486	12.8785	12.8394	12.9683	12.8763	12.8404	12.718	12.8772	12.7371	12.6515	12.7156	12.7339	12.7507	12.6344	12.7871	12.7393	12.5391	12.681	12.8378	12.9795	12.7971	12.875
SODC	14.4863	14.5058	14.3854	14.2912	14.3575	14.3612	14.3136	14.1463	14.3968	14.4564	14.4119	14.1192	14.3563	14.3552	14.3855	14.2216	14.4495	14.285	14.418	14.3854	14.296	14.1515	14.0962	14.6018	14.5061	14.6233	14.7059	14.7217	14.6428	14.5672	14.5283	14.5041	14.1871	14.3064	14.5351	14.6077	14.4074	14.3306	14.3406	14.3943
MDHM	13.296	13.2834	13.1049	13.2327	13.4544	13.3482	13.1757	13.5641	13.2418	13.4073	13.47	13.4523	13.3105	13.3961	13.4482	13.51	13.2051	13.3293	13.2297	13.2611	13.2706	13.3068	13.3953	13.1771	13.3202	13.2843	13.2668	13.2401	13.2614	13.249	13.362	13.3232	13.423	13.3232	13.3939	13.3405	13.3939	13.235	13.3743	13.3002
RASN	8.50164	8.98689	8.37308	8.72812	8.91422	8.73537	8.43463	8.84065	8.70117	8.95585	8.75701	8.91136	8.99384	8.9528	8.85664	8.89151	8.88432	8.77966	8.89499	8.92989	8.88857	8.88884	8.99096	8.8514	9.01323	9.0809	8.84912	8.60902	8.63682	8.91875	8.77272	8.85755	8.90845	8.91803	8.80855	8.90311	8.74887	8.86081	8.84797	8.8907
C4BPA	10.7269	10.5814	10.0892	10.9646	10.8424	10.6313	10.856	10.7237	10.4372	10.4038	10.7747	10.9397	11.0917	11.0044	10.6827	10.872	10.8072	10.9656	10.6681	10.7739	11.0938	10.9545	10.8946	10.1517	9.65185	9.83307	9.84521	9.80559	9.99824	10.2514	9.97911	10.1194	10.9669	10.8213	10.2764	10.0358	10.8316	11.0125	10.9837	10.8613
GNAI2	11.5011	11.5428	11.4313	11.5174	11.4498	11.4479	11.6905	11.4603	11.4648	11.4293	11.4225	11.3925	11.5614	11.4052	11.4683	11.4333	11.4964	11.5207	11.5213	11.5113	11.4814	11.4983	11.5201	11.3345	11.4563	11.4468	11.4149	11.3576	11.4552	11.2838	11.4378	11.3912	11.4342	11.4944	11.3903	11.4188	11.4046	11.4876	11.559	11.5347
RPB1	9.4134	9.47148	9.43693	9.48553	9.51452	9.44249	9.44939	9.41621	9.51224	9.37441	9.48054	9.428	9.33085	9.54758	9.51339	9.48453	9.55073	9.54955	9.54639	9.51027	9.49272	9.43765	9.4624	9.54189	9.68792	9.40346	9.60101	9.68551	9.43903	9.53543	9.54363	9.53948	9.12025	9.48938	9.45745	9.14117	9.42323	9.44814	9.43236	9.44582
LYZ2	9.68928	9.29	9.14145	9.45919	9.57556	9.65317	9.57674	9.59063	9.23422	9.42367	9.76132	9.68661	9.66727	9.71136	9.63456	9.81267	9.05013	9.51857	9.37566	9.38435	9.49934	9.73022	10.1901	9.3098	9.47024	9.17285	9.28354	9.26855	9.17445	9.20319	9.38221	9.30117	9.64654	9.61993	9.24958	9.35279	9.38099	9.44084	9.68013	9.30408
ITB1	11.4238	11.5065	11.227	11.4016	11.3942	11.4289	11.3302	11.3772	11.3527	11.4118	11.3236	11.4119	11.4646	11.3797	11.3601	11.4834	11.3859	11.5645	11.3944	11.3499	11.3283	11.457	11.4979	11.2283	11.4838	11.4828	11.3952	11.3066	11.3316	11.2008	11.3555	11.4	11.474	11.3773	11.3514	11.4241	11.4246	11.4197	11.4075	11.3925
PDIA1	13.5331	13.4291	13.3105	13.3813	13.661	13.5942	13.5142	13.6923	13.4453	13.5359	13.5469	13.5349	13.5646	13.6431	13.6508	13.6677	13.3909	13.4585	13.5354	13.4539	13.5799	13.5836	13.5364	13.2528	13.1992	13.3206	13.1691	13.2494	13.3497	13.2342	13.1917	13.346	13.6356	13.5722	13.3614	13.3875	13.5249	13.5006	13.6428	13.5845
PPBT	9.76519	9.47427	9.26545	9.35525	9.55118	9.42144	9.99358	10.027	9.34885	9.09661	9.31025	9.46669	9.6331	9.54816	9.35881	9.95031	9.42603	9.79177	9.14657	9.59529	9.6812	9.81551	9.85742	9.01411	9.459	8.99658	9.42362	9.14873	9.29965	9.16703	9.09589	9.08816	9.50906	9.42269	9.04291	9.19316	9.79508	9.70449	9.82056	9.67934
NUCL	12.3295	12.271	11.9669	12.1197	12.226	12.166	12.253	12.4599	12.2213	12.2194	12.3272	12.3924	12.2665	12.2524	12.297	12.4296	12.2061	12.3636	12.2149	12.1361	12.3183	12.3272	12.4375	12.0041	12.1713	12.0831	11.985	12.138	12.0847	11.8446	12.0614	12.047	12.3474	12.2675	12.0478	12.0012	12.2235	12.1518	12.3488	12.3147
PGK1	13.3819	13.4547	13.4415	13.3917	13.5157	13.4627	13.4323	13.4145	13.5065	13.4876	13.4801	13.5394	13.4203	13.4779	13.4853	13.5156	13.376	13.3782	13.4594	13.4909	13.4829	13.4271	13.4456	13.5101	13.4964	13.5231	13.5401	13.5648	13.5178	13.211	13.5166	13.5451	13.4794	13.4572	13.5577	13.608	13.5481	13.4376	13.4183	13.4261
ACE	8.22461	8.30826	7.93902	7.74065	7.59192	7.6077	8.74441	7.9982	7.96674	7.56625	8.12068	7.98548	7.88458	7.99032	7.88811	7.83777	7.96979	8.26332	7.74297	7.72078	8.08601	8.12217	8.64024	8.41456	8.01245	8.1754	8.12515	8.36977	8.23253	8.19974	8.1154	8.15135	8.16323	7.85331	8.28437	8.12882	7.63652	7.94484	7.97596	7.98989
FRIH	11.2284	11.4973	11.5992	10.9969	11.8183	11.44	11.3987	11.3885	11.4548	11.2274	11.7542	12.105	11.2653	11.8851	11.3541	11.5031	10.7147	11.9651	10.8981	11.3295	11.2489	11.6538	12.0308	10.5678	11.4144	11.3881	10.8726	11.3006	11.0402	10.5728	11.0082	10.7229	11.5756	11.2754	10.8708	10.6979	11.7588	11.2071	11.6402	10.9427
CSF1R	10.1316	10.2319	10.127	10.2039	10.191	10.3474	10.2112	10.1772	10.1527	10.3156	10.1729	10.1721	10.3303	10.257	10.3839	10.223	10.088	10.1955	10.2005	10.1284	10.0567	10.2309	10.1764	10.2133	10.0849	10.0619	10.1238	9.8883	10.0411	10.0358	10.156	10.1454	10.085	10.2456	10.1483	10.1908	10.1063	10.2794	10.1734	10.0674
HMGN2	9.29164	9.31683	11.0429	10.0809	9.4082	8.67356	10.9429	9.85031	10.6506	10.1509	10.4456	9.5262	9.9427	9.45705	9.85534	9.72024	10.0549	9.85737	9.9978	9.77233	9.72441	9.70517	9.08899	10.3915	9.76031	9.60537	10.3443	11.2994	10.087	9.75014	9.99121	10.8727	10.1979	11.0069	10.726	9.78668	10.4552	10.7074	10.8671	10.4872
SODM	12.4284	12.3007	12.221	12.3935	12.4404	12.4604	12.3655	12.2104	12.3808	12.4488	12.296	12.2978	12.3659	12.2365	12.2917	12.3568	12.3927	12.3424	12.4664	12.4649	12.2852	12.3663	12.2959	12.6972	12.7856	12.7963	12.7679	12.6382	12.6817	12.6348	12.6718	12.7067	12.4579	12.4396	12.4962	12.6519	12.4152	12.4961	12.3327	12.3909
CADH1	10.105	10.2808	9.88966	10.5068	10.3282	10.1647	10.6619	10.5222	10.0681	10.0752	10.262	10.8276	10.6329	10.5978	10.1565	10.5199	10.4674	10.7913	10.1994	10.43	10.673	10.8289	10.718	9.55912	9.43811	9.36532	9.46264	9.23369	9.69612	9.56667	9.34214	9.45982	10.6683	10.2711	9.90019	9.77923	10.6376	10.5495	10.6475	10.4355
APOA2	11.6856	11.0769	11.7681	11.5615	12.2284	11.686	11.3928	11.8319	11.717	11.9415	11.5513	11.284	11.9373	11.7813	11.8174	11.8436	12.0917	11.7466	11.9069	11.957	11.6425	11.4246	11.417	11.8739	11.4488	11.937	11.8875	11.7625	11.8106	11.5958	11.605	11.9937	12.0829	11.8815	11.8835	12.0033	11.9763	12.1825	11.9762	12.2457
SURF1	9.68745	9.76726	9.73454	9.64257	9.72242	9.8319	9.91677	9.58812	9.8074	9.7408	9.59817	9.60627	9.58628	9.68235	9.72143	9.75674	9.85071	9.78996	10.0083	10.0397	9.82217	9.78444	9.71495	9.95337	10.0459	10.1491	10.0276	10.1187	9.99502	9.88519	9.93693	9.8414	9.93135	9.7709	9.91404	9.98931	9.91017	9.8625	9.80381	9.74691
SURF2	7.1177	6.62509	6.83652	6.85017	6.41505	6.79019	6.84571	6.89661	7.128	6.62436	6.95385	6.96237	7.0075	6.70459	7.22972	7.00098	7.24924	7.30229	7.0116	7.12504	6.99752	7.13577	7.17697	7.19015	7.20386	7.52498	7.2811	7.47393	7.26851	7.21182	6.80941	7.14027	7.06058	7.05326	7.15949	7.18179	6.81641	6.88914	7.19334	5.85611
CHMP6	9.17103	9.30197	8.70222	9.00697	9.25039	9.12727	9.00042	9.26817	9.00035	9.10221	9.03157	9.22713	9.11855	9.38626	9.21866	9.35537	9.22719	9.16338	9.27686	9.17046	9.35499	9.06036	9.1119	9.06345	9.18687	9.12675	9.16242	8.83607	8.99232	9.20623	8.94552	8.8455	9.14612	9.37716	9.10314	8.98826	9.13792	9.00912	8.81166	9.18191
H2AV;H2AZ	14.7367	14.8917	13.7844	13.9754	15.0115	13.727	14.252	14.7316	14.8003	14.6105	14.8852	13.6573	13.5844	14.8372	14.9333	14.7121	14.8205	14.2586	14.9423	14.8857	14.8471	14.6016	13.5309	14.3585	14.9837	13.1544	14.8306	14.8655	13.5392	13.9644	14.1788	14.6235	12.7292	14.7686	14.9054	12.8355	14.8125	14.4355	14.6918	14.7
WIPF3	9.45468	9.28661	9.12253	9.05944	9.54836	9.23947	9.11494	9.77756	9.21291	9.39118	9.42924	9.51309	9.67481	9.51049	9.6369	9.75816	9.34508	9.47402	9.29315	9.23828	9.59711	9.69386	9.63056	8.83222	8.57645	8.77524	8.88064	9.07758	8.93008	8.79827	8.84354	8.95281	9.48576	9.45024	9.01311	9.07213	9.40817	9.20125	9.37648	9.50356
PSMG4	9.58049	9.80143	9.73308	9.53082	9.64326	9.55181	9.80465	9.92557	9.71171	9.67763	9.71899	9.70119	9.84034	9.80762	9.82118	9.90826	9.71598	9.64812	9.69126	9.64903	9.75136	9.87794	9.81999	9.53824	9.48498	9.36737	9.46083	9.24849	9.49819	9.35278	9.26042	9.41774	9.91393	9.9154	9.37379	9.32752	9.58764	9.74371	9.78913	9.66272
JMJD7	7.96349	8.00496	8.25887	8.03367	7.69659	7.85625	8.25795	7.91477	7.94526	7.89352	8.36643	7.61763	8.14877	8.0215	7.96381	7.90348	8.12806	8.01322	8.04002	8.10648	8.14336	8.01992	8.09261	8.09368	7.87096	8.07446	8.1064	8.08455	8.11257	7.41186	8.098	8.09823	8.05178	8.25252	8.21015	8.0736	8.09295	8.01116	8.28763	8.26777
GON7	8.50915	8.65954	8.60035	8.63238	8.74503	8.57012	8.27057	8.59658	8.49774	8.62066	8.67861	8.70889	8.77074	8.66045	8.71725	8.6022	8.49558	8.6233	8.64486	8.608	8.4088	8.43585	8.5559	8.39738	8.36171	8.60476	8.60248	8.38137	8.26017	8.53743	8.5463	8.60008	8.57899	8.51932	8.61422	8.63774	8.76136	8.79291	8.55662	8.82284
PT100	9.10409	9.2788	8.21459	8.92268	9.34716	9.03481	8.81828	9.20823	9.25691	9.38894	9.21658	9.13123	9.15851	9.07815	9.07851	9.13885	8.8651	8.7984	8.95635	9.3445	9.20256	9.02238	9.15208	9.34005	9.32503	9.12854	9.35404	8.98084	9.09043	8.23972	9.31047	9.23788	8.99047	8.73926	8.95735	9.1995	8.78569	8.86158	8.67983	9.02094
PT117	8.74122	8.72802	8.3748	8.60077	8.72659	8.5285	8.53198	8.49944	8.64286	8.69625	8.29101	8.5964	8.50139	8.57181	8.59197	8.72928	8.54971	8.61767	8.51883	8.70646	8.42052	8.73199	8.54069	8.52709	8.42627	8.42402	8.60243	8.59677	8.35411	8.32509	8.57784	8.80427	8.5905	8.66678	8.499	9.0764	8.84395	8.43748	8.55357	8.82925
NDUB1	11.4112	11.7356	11.8239	11.4931	11.5853	11.6565	11.5413	11.385	11.6407	11.7151	11.3056	11.4691	11.4302	11.4828	11.5189	11.4492	11.4434	11.489	11.5656	11.6887	11.5465	11.6387	11.5418	11.5687	11.8548	11.8986	11.8595	11.7335	11.838	11.4032	11.7649	11.835	11.5127	11.4589	11.662	11.8191	11.6626	11.5722	11.3686	11.5508
TM254	9.62675	9.68437	9.73645	10.2188	10.0501	9.9284	9.82273	9.60139	9.9209	9.81345	9.86701	10.1727	9.8436	10.1461	9.88912	9.71794	10.2089	9.98714	9.98492	10.0382	9.87728	9.76692	9.89485	10.4693	10.2317	10.2393	10.51	9.99636	10.1457	10.563	10.2832	9.8301	9.30227	9.30187	9.80193	9.67376	9.40301	9.66123	9.41614	9.67788
IFI5B	9.0171	9.09031	8.79199	9.23431	8.7205	8.59187	9.7274	8.95496	8.87665	8.68659	8.89972	8.7925	9.32474	8.95795	8.93882	8.71814	9.22031	9.08791	8.98176	9.19343	9.14496	9.01049	9.19481	8.68571	8.61355	8.65509	8.44219	8.4122	8.63518	8.30996	8.69583	8.72184	9.22769	8.85075	8.43243	8.58064	8.85937	9.16107	8.83259	8.90556
IFI4	9.36845	9.38626	9.16493	9.50211	9.24667	9.24264	9.54676	9.34718	9.28447	9.22852	9.31408	9.3664	9.61755	9.38326	9.43692	9.31445	9.69308	9.53748	9.48299	9.47066	9.52606	9.51635	9.52733	9.43141	9.04968	8.99953	9.11294	8.93438	8.99601	9.0921	9.08089	9.12426	9.51425	9.54268	9.34583	9.15731	9.47616	9.65642	9.3819	9.36493
CALM1;CALM2;CALM3	13.0781	13.0914	12.6917	12.8899	13.1799	13.1893	13.0032	13.1353	13.0622	13.3218	13.1787	13.0837	13.1535	13.189	13.2481	13.2141	13.095	13.0877	13.1161	13.0416	13.1723	13.2049	13.2522	13.1416	13.3378	13.311	13.1107	13.1166	13.1262	13.0596	13.173	13.168	13.1099	13.2764	13.1116	13.1554	13.2055	13.1958	13.2033	13.1943
ZTRF1	9.10225	9.31187	9.13994	9.1146	9.12705	9.1814	9.29153	9.20001	9.30312	9.26846	9.16012	9.262	9.06834	9.04957	9.12861	9.1042	9.07755	9.18942	9.19262	8.78234	9.04987	9.04268	9.11295	8.73316	9.27863	9.14123	9.21411	8.85269	9.21788	8.94925	9.04775	8.93904	9.10325	9.04009	9.09637	9.33705	9.29534	9.24525	8.92361	9.10445
ANXA1	11.1208	10.9378	10.9217	10.9463	10.9019	10.9279	11.0171	10.9456	10.8208	10.7512	11.1541	10.7062	11.1124	11.0058	10.9762	11.0495	10.9052	10.8556	10.8693	10.911	11.0014	11.0794	11.2285	10.6197	10.8371	10.699	10.5787	10.6219	10.6957	10.6172	10.8426	10.7718	10.9337	10.884	10.6947	10.812	10.8221	10.8627	10.8341	10.952
EF1A1	14.3539	14.2294	14.1041	14.1304	14.3548	14.2983	14.2299	14.3421	14.2896	14.2899	14.2986	14.2857	14.2508	14.3095	14.3506	14.3584	14.1634	14.1694	14.3248	14.3021	14.3348	14.2942	14.2964	14.1949	14.1268	14.1752	14.1922	14.2587	14.2112	14.1865	14.1959	14.2619	14.3775	14.353	14.2817	14.3151	14.3742	14.2796	14.3226	14.3561
NID1	10.0622	9.87795	9.50926	10.0216	10.1571	9.91724	10.2106	10.2736	9.84131	9.76536	10.0501	10.1985	9.89502	10.2781	10.0484	10.4976	10.0289	10.4221	9.93768	10.0022	10.3372	10.376	10.4144	9.67603	9.99892	9.66905	9.8416	9.72407	9.61683	9.70958	9.79587	9.8737	9.79232	10.0083	9.83233	9.28215	10.1184	10.1204	10.2981	10.0751
HEM2	12.9275	12.9233	12.8522	12.9446	12.9425	13.0402	12.8925	12.5675	12.9211	13.0102	12.8476	12.5887	12.9455	12.7965	12.9816	12.8536	12.9653	12.7286	13.0664	13.0522	13.0716	12.8308	12.6565	12.959	12.9425	12.9897	12.9394	13.069	13.0633	13.0451	12.8967	12.969	12.8232	12.9157	13.1107	13.0484	12.8144	13.0997	13.0546	12.947
CATB	13.2694	13.2831	12.9446	13.1862	13.2984	13.2264	13.1637	13.2042	13.062	13.0823	13.1307	13.2669	13.3217	13.2356	13.1963	13.3926	13.2046	13.3441	13.1741	13.2004	13.1668	13.3656	13.5035	13.0437	13.1581	13.1164	13.094	12.9848	12.9849	12.7911	13.1153	13.0725	13.2565	13.2358	13.0559	13.1414	13.3684	13.2902	13.2475	13.1739
IF4A2	10.2967	10.3499	10.4867	10.3666	10.2357	10.3775	10.3745	10.1909	10.3989	10.2729	10.2289	10.0444	10.3683	10.3768	10.3276	10.2356	10.4254	10.3006	10.4677	10.4746	10.3317	10.1742	10.2314	10.6924	10.5508	10.6165	10.6205	10.5379	10.6503	10.6359	10.5417	10.5868	10.396	10.323	10.5876	10.5255	10.3396	10.5397	10.5064	10.4192
TAU	8.35376	8.33434	8.12834	8.31302	8.16757	8.22897	8.30492	8.16569	8.33665	8.14428	7.90491	7.98324	8.25456	8.05298	8.24432	8.2548	8.29578	8.50228	8.35454	8.47681	8.20594	8.49321	8.17734	8.32461	8.46132	8.51331	8.65575	8.46968	8.38687	8.27324	8.52494	8.42043	8.26245	8.01432	8.39635	8.31917	8.24114	8.44005	8.55339	8.22879
THIO	13.202	13.2632	12.9749	13.2382	13.1862	13.179	13.2034	13.0784	13.0106	13.1018	13.0788	13.0843	13.2492	13.1762	13.2401	13.1996	13.2518	13.102	13.1995	13.1492	13.1977	13.1448	13.239	13.4807	13.2244	13.2883	13.3276	13.3108	13.2907	13.2714	13.3417	13.3225	13.2622	13.2337	13.2265	13.2651	13.1143	13.3413	13.2038	13.1482
GSTA2	11.9654	11.9302	11.6168	12.7197	12.0838	12.2583	12.7246	12.2865	11.3994	11.0883	11.4881	12.4442	12.7397	12.2583	11.3584	12.009	12.682	12.2858	11.8328	12.4543	13.0151	12.5034	12.3976	11.6044	11.654	11.7435	11.7377	11.5033	11.6466	11.8199	11.4425	11.0814	12.1167	12.0551	11.9161	10.9135	12.2314	12.8159	12.5662	12.0309
GSTM1	14.6667	14.674	14.5074	14.6216	14.5535	14.5972	14.7119	14.489	14.4129	14.3849	14.3728	14.4665	14.7242	14.4805	14.4479	14.5078	14.6174	14.5522	14.4907	14.6531	14.6376	14.5202	14.4741	14.4613	14.6177	14.6582	14.5166	14.6163	14.5261	14.2821	14.5763	14.4744	14.5495	14.5514	14.577	14.4509	14.4475	14.6978	14.8018	14.5905
TCEA1	10.6503	10.6719	10.3975	10.5121	10.5732	10.4957	10.5759	10.6427	10.5263	10.5684	10.6855	10.6087	10.6621	10.6076	10.644	10.5964	10.622	10.6251	10.5803	10.5037	10.5627	10.5503	10.5585	10.4396	10.5233	10.515	10.5296	10.415	10.5039	10.4061	10.4687	10.5065	10.6256	10.6322	10.5109	10.4327	10.5605	10.5477	10.6283	10.6345
CD14	8.80014	8.77063	8.41239	8.79568	8.75894	8.71527	9.20577	8.94095	8.79455	8.9575	8.57254	9.23922	9.0347	8.95909	8.97007	9.12224	8.64514	8.91076	8.68168	8.77153	8.90595	8.98402	9.08865	8.43015	8.58508	8.40618	8.41687	8.23144	8.32578	8.33626	8.26806	8.56446	8.9005	8.80679	8.5338	8.91719	9.28155	8.93288	8.56594	8.79325
RRAS	10.3346	10.1387	10.0095	10.279	10.3567	10.1886	10.1297	10.2641	10.1887	10.3239	10.4438	10.5193	10.4123	10.4851	10.4349	10.2254	10.3939	10.3514	10.201	10.3523	10.3297	10.2555	10.3637	10.3989	10.4388	10.3972	10.3121	10.2281	10.1234	10.3096	10.4208	10.358	10.2642	10.1377	10.1916	10.1806	10.2949	10.1672	10.3076	10.2708
4F2	10.0574	10.0855	9.76974	9.96483	10.0853	10.036	10.1088	10.0216	9.95807	10.16	10.1526	10.2078	10.1032	10.1202	10.2559	10.1612	9.98593	10.0691	10.1194	10.0075	10.0896	10.0535	10.1581	9.89093	9.89911	9.84463	9.79484	9.77525	9.84186	9.8668	9.82026	9.91937	10.0893	10.1016	9.90992	9.95534	10.0319	10.1176	10.0952	10.013
H10	12.0802	12.1826	11.7861	11.421	12.201	11.8943	11.6988	12.0372	12.1837	12.2055	12.2533	11.7975	11.7799	12.0547	12.3148	12.2237	11.9509	11.9636	12.0993	12.0901	12.0009	12.0189	12.1037	12.2262	12.8648	12.4394	12.4771	12.685	12.2684	11.5942	12.1958	12.3203	11.8659	12.0045	12.2191	12.1699	11.9984	11.8021	12.1018	11.9738
OSTP	10.0348	9.59473	9.89698	10.2059	9.85525	10.3908	10.1164	10.1769	10.1569	10.0661	9.96177	9.83905	10.1319	10.1015	9.98259	10.1495	9.9203	9.85233	9.89581	9.68813	9.62345	9.7776	9.63402	10.172	9.90555	9.64281	9.86578	9.84932	10.1781	10.0892	9.94793	10.0177	9.75533	9.97127	9.99061	9.83626	9.74474	10.0198	9.852	10.1866
TCP4	10.4073	10.6304	10.3391	10.4746	10.4399	10.8659	10.3641	10.4525	10.4891	10.6711	10.558	10.8184	10.8729	10.674	10.5293	10.5994	10.598	10.7162	10.5901	10.5815	10.6351	10.6713	10.6508	10.7606	10.7414	10.8708	10.627	10.4096	10.5984	10.7868	10.6646	10.5248	10.5807	10.3872	10.384	10.5728	10.4271	10.5044	10.3249	10.5081
CO1A1	10.1184	9.86438	9.95348	10.0702	10.8941	9.92638	10.4104	10.1158	10.3723	9.90161	10.0141	9.68802	9.41876	10.48	10.378	10.2857	10.2	10.0985	10.2625	10.5598	10.8977	10.5098	10.2452	9.91849	10.1735	9.59259	10.1026	10.1923	9.88394	9.84266	10.1912	10.3858	9.38827	10.4865	10.2863	9.62032	10.3414	10.3408	10.2799	10.5316
PARP1	9.85302	9.99918	9.61658	9.84079	9.83675	9.78987	9.81122	9.76794	9.88265	9.80681	9.90098	9.59204	9.73632	9.83597	9.99597	9.84542	9.92273	9.7869	9.97582	9.94055	9.92098	9.82355	9.81044	9.69757	10.0556	9.80441	9.9061	10.0342	9.77447	9.9205	9.78418	9.89729	9.66547	9.98958	9.95723	9.81052	9.76038	9.76429	9.92479	9.93502
LIPL	8.29032	8.33583	8.25054	8.14278	8.67483	8.17143	8.59046	8.53249	8.43401	8.03835	8.40397	8.87026	8.62372	8.74974	8.4868	8.58996	8.31647	8.49415	8.22205	8.60414	8.59291	8.66209	8.87472	7.85146	8.07105	8.29619	7.95038	8.66533	7.96807	8.35426	8.11842	8.11403	8.62223	8.64829	8.25485	8.00842	8.2488	8.1759	8.35921	8.52882
PERM	10.3231	10.1751	10.1142	10.1931	10.0187	10.4454	10.4589	10.1793	10.0336	9.96931	10.392	10.0669	10.527	10.1497	10.1282	10.6537	9.9871	10.1946	10.3763	10.2225	10.4689	10.6444	10.9229	9.87459	10.2381	10.035	9.95001	10.0223	9.95645	9.46379	10.2422	10.0232	10.3455	10.3551	9.91196	9.98928	9.97109	10.1376	10.4217	10.3279
FINC	11.4987	11.5991	11.3142	11.5944	11.8479	11.4349	11.8691	11.7336	11.6062	11.2592	11.6378	11.7242	11.305	11.8271	11.7523	11.8811	11.7161	11.8429	11.7762	11.7939	11.9177	11.8715	11.8441	11.3233	11.4528	11.136	11.4131	11.5005	11.3132	11.2154	11.329	11.4828	11.1272	11.7694	11.4725	10.9385	11.8517	11.7707	11.7791	11.6781
GPX1	12.0228	12.2988	12.1315	12.6931	12.3196	12.524	12.3292	11.9981	12.3984	12.3668	11.8026	11.8004	12.3674	12.0141	11.857	12.0187	12.6913	12.3263	12.6261	12.8439	12.4721	12.267	12.0386	13.4735	13.3848	13.5089	13.4281	13.3955	13.3742	13.4148	13.4335	13.3634	12.1179	12.3735	12.8339	12.883	12.4604	12.6405	12.2282	12.2984
FABPH	11.0046	8.70663	9.5331	8.68083	8.93966	9.01369	8.93992	9.85766	9.28626	8.86462	9.34612	9.44951	8.83445	10.4222	9.80407	11.3791	8.56614	11.2241	9.66762	9.02884	10.7985	10.936	10.5896	9.99749	10.9575	9.87477	10.7143	8.76241	9.16297	10.9931	10.5413	8.96437	8.84406	8.84824	10.8125	9.30222	9.0161	10.0293	10.8044	8.90291
LAMP1	11.5594	11.6434	11.0814	11.4466	11.563	11.5076	11.6618	11.7383	11.4775	11.5012	11.5307	11.6189	11.5876	11.5609	11.5305	11.7286	11.339	11.6279	11.3295	11.4456	11.4519	11.6988	11.8381	11.2276	11.2625	11.233	11.1335	11.2561	11.1758	10.5728	11.2168	11.1306	11.5942	11.4088	11.209	11.2274	11.4455	11.4774	11.5237	11.4879
HS90B	14.2616	14.2729	14.1108	14.355	14.3082	14.3359	14.3691	14.316	14.2799	14.275	14.2569	14.2452	14.3943	14.3934	14.3564	14.3134	14.4392	14.2346	14.4253	14.3619	14.4751	14.3271	14.252	14.3078	14.1443	14.3271	14.2809	14.2375	14.3844	14.0819	14.2264	14.3494	14.4431	14.3713	14.3488	14.3848	14.3191	14.4115	14.4869	14.3906
DMD	10.3875	10.4451	10.5419	10.4131	10.4268	10.3308	10.3971	10.2612	10.4396	10.4662	10.4597	10.4154	10.3537	10.4157	10.5034	10.2831	10.4191	10.4446	10.331	10.4375	10.5054	10.4464	10.3987	10.416	10.4181	10.4919	10.5421	10.4068	10.4432	10.3133	10.3753	10.4481	10.4087	10.3844	10.4354	10.3326	10.3375	10.3884	10.3923	10.3881
MUP2	9.75794	10.4747	9.75188	10.724	10.1132	9.89839	10.1587	9.08845	8.98559	10.2183	9.44322	9.5848	10.6725	10.0034	9.56252	10.0242	10.5219	10.2658	11.0195	10.3215	10.0823	9.68183	9.20752	12.0287	9.34239	10.9699	11.0961	10.0003	12.1218	12.3664	9.91086	12.2028	10.0162	9.32603	10.4918	11.4544	10.2524	11.2275	9.50214	10.3279
CD1D1	10.4105	10.2445	10.1069	10.1472	10.3798	10.3491	10.2144	10.3632	10.3006	10.3165	10.2978	9.94529	10.1589	10.3227	10.4853	10.5348	10.1423	10.0352	10.5358	10.5422	10.3025	10.4589	10.2711	10.6653	10.53	10.5818	10.611	10.6242	10.7207	10.6784	10.5619	10.6041	10.2878	10.1757	10.2815	10.4541	10.382	10.3225	10.188	10.3558
CD1D2	8.07189	7.76209	8.07406	8.13114	8.20852	8.23974	8.11894	8.29429	8.09926	8.04125	8.5992	8.03734	8.52123	8.23416	8.24284	8.20238	8.25978	8.51362	7.89844	7.85938	7.49496	7.7454	7.70181	7.99612	7.84046	8.02241	7.97764	7.82349	7.64734	7.95046	7.95189	7.76947	7.73795	8.29466	7.76607	8.21525	8.24363	7.78806	8.26484	8.41907
NGAL	10.0576	10.2291	9.45749	10.0859	10.1628	9.79641	10.6765	10.1494	10.157	9.56354	10.1702	11.0684	10.4545	10.645	10.1891	10.9062	9.78825	10.3311	10.5854	9.7159	10.2591	10.821	11.0571	9.18145	9.52851	9.28393	9.33518	9.64606	9.33577	8.68037	9.2406	9.48725	10.4447	10.3859	9.1459	9.37483	10.3304	10.2367	10.1856	10.1016
K2C8	13.5602	13.3845	13.0305	13.7358	13.9344	13.4291	14.2355	14.114	13.447	13.1595	13.7134	13.7122	13.5273	13.9997	13.8048	14.0818	13.8614	13.9305	13.8717	13.8107	14.1199	13.8393	13.8001	13.3957	13.5932	13.3182	13.5461	13.693	13.3774	13.1848	13.4831	13.4543	13.1992	13.6622	13.3919	12.5147	13.9751	13.8718	13.9657	13.7266
PROP	8.8288	8.85538	8.72331	8.98701	8.94105	9.01448	8.87818	8.93539	8.85269	8.82252	8.86816	8.88149	9.06915	9.07298	9.1688	8.99124	8.99919	9.08548	9.086	9.0433	9.18127	9.09411	9.21377	8.81824	8.89374	8.84613	8.84569	8.81476	8.82889	8.84137	8.58785	8.81199	9.00874	9.21476	8.85344	8.84778	8.94121	8.9163	9.03744	8.91588
ITA5	9.83356	9.91562	9.42658	9.8294	9.75273	9.78338	9.76935	9.79253	9.75923	9.71463	9.78672	9.85405	9.86312	9.89898	9.78706	9.78401	9.91725	9.85402	9.72832	9.8145	9.87202	9.74219	9.81948	9.81764	9.85736	9.81736	9.7608	9.74083	9.76566	9.833	9.76452	9.78894	9.71662	9.78912	9.76527	9.73455	9.72922	9.74165	9.76743	9.80739
CP2D9	12.1458	12.1725	12.0177	12.4539	12.1944	12.2509	12.4193	12.3362	12.1692	11.9873	11.9695	12.6157	12.5707	12.2794	12.0945	12.0714	12.5331	12.3118	12.3324	12.4137	12.4894	12.3407	12.2343	12.3623	12.195	12.5668	12.3416	12.2561	12.4124	12.1149	12.4311	12.1895	12.2607	12.2162	12.3005	12.279	12.3778	12.4508	12.2302	12.1899
OTC	12.9797	13.343	13.1783	13.0978	13.12	13.3024	12.9569	11.9652	13.2838	13.1362	12.7658	12.5587	12.7172	12.6357	12.8522	12.4378	13.2845	12.5436	13.2979	13.3675	12.8278	12.6078	12.5889	13.8379	13.9989	13.9677	13.8881	13.9547	13.9353	13.8352	13.9756	13.9409	12.6777	13.1256	13.5798	13.829	12.5985	13.2135	12.4846	12.9783
ITB2	9.68388	9.6773	9.51455	9.81322	9.67297	9.7148	9.78987	9.61892	9.51455	9.66712	9.73976	9.64644	9.87459	9.79107	9.8408	9.76175	9.79691	9.64945	9.81045	9.70254	9.76998	9.90548	10.0136	9.60713	9.47428	9.34552	9.28936	9.26081	9.30778	9.38318	9.38791	9.44166	9.69965	9.97027	9.45031	9.47341	9.69527	9.7917	9.64914	9.59602
ANGT	10.351	10.3135	10.3187	10.2213	10.6004	10.4065	10.0966	10.2601	10.4398	10.568	10.4438	10.341	10.1791	10.2593	10.4127	10.3083	10.3831	10.1917	10.3906	10.1629	10.1164	10.0595	10.0465	10.2078	10.323	10.316	10.3553	10.2063	10.16	9.81344	10.3248	10.2687	10.2971	10.123	10.3743	10.4071	10.3336	10.1652	10.261	10.2259
GAS2	8.72169	9.13032	9.02837	9.71219	8.86172	9.65362	9.65453	8.6303	9.38571	8.81885	8.65231	8.84518	9.19587	8.97183	8.54759	8.53521	9.81068	8.98282	9.3405	9.69874	9.34161	8.95225	8.61358	9.88881	9.69241	9.87833	9.98639	9.72283	9.75382	9.71007	9.82113	9.93341	9.03732	9.03456	9.71595	9.27154	9.51058	9.61021	8.79892	9.04484
ITPR1	9.70725	9.73737	9.49917	9.57232	9.69439	9.65241	9.4214	9.55164	9.61924	9.71866	9.60946	9.60974	9.52683	9.54961	9.60868	9.65008	9.49324	9.69512	9.63081	9.65824	9.56353	9.67831	9.7378	9.73731	9.81352	9.78647	9.85347	9.695	9.7049	9.63065	9.7912	9.78267	9.5966	9.5959	9.60103	9.75366	9.57724	9.60844	9.52278	9.57329
OAS1A	10.5787	11.0198	10.4741	11.4997	10.675	10.9179	11.7439	10.5231	10.7217	10.5568	10.7295	11.2245	11.3799	11.0562	10.6826	10.5036	12.0191	10.9695	11.6641	11.4119	11.4316	11.0892	10.8636	10.7435	10.1613	9.92366	10.1459	9.92907	10.3571	10.1496	10.1055	10.3901	11.1882	11.0616	10.8189	10.2409	11.0244	11.4235	11.0242	10.9876
NUD19	10.9815	10.9115	11.1069	11.1453	11.2304	11.1965	11.0356	11.1829	11.0324	11.1159	11.1283	11.2923	11.1428	11.2361	11.2337	11.1532	11.2804	11.2674	11.1493	11.1985	11.2652	11.2145	11.2397	11.2875	11.1712	11.3004	11.2058	11.1071	11.1373	11.0808	11.2362	11.1714	11.0856	11.0365	11.1817	10.9528	11.0337	10.9266	11.0847	10.9976
TCPA	12.0719	12.1535	12.0688	12.0539	12.1003	12.1352	12.1583	12.1039	12.1458	12.0711	12.0611	12.072	12.0382	12.1432	12.1969	12.0923	12.0277	11.9735	12.1074	12.1539	12.2036	12.0838	12.0662	11.8985	11.9308	11.9504	11.973	12.0922	12.1249	11.9019	11.9935	12.0524	12.1581	12.1698	12.1037	12.0983	12.0814	12.0655	12.141	12.1334
A4	9.66234	9.65923	9.47543	9.505	9.6917	9.57263	9.71089	9.70446	9.51875	9.58092	9.64963	9.60362	9.64871	9.69972	9.73149	9.78794	9.5779	9.63289	9.49273	9.52566	9.63524	9.77459	9.68399	9.34271	9.50185	9.4963	9.37037	9.35378	9.42722	9.333	9.42808	9.48307	9.72022	9.66814	9.54097	9.49822	9.55379	9.59363	9.72984	9.71802
SAMP	11.261	11.3658	10.8919	11.1903	11.5609	11.2976	11.1117	11.0324	11.8421	11.1608	11.5475	12.4673	11.2583	11.5891	11.5218	11.3824	10.9379	11.1318	11.7799	11.0183	11.1648	11.0455	11.1702	11.1277	10.7349	10.6592	10.5722	10.9904	11.17	10.6537	10.9271	11.3872	11.3259	11.5802	10.8928	10.6918	11.3284	11.5253	11.3448	11.3642
BGLR	9.2108	9.12186	9.27344	9.23504	9.26734	9.17433	9.18419	9.32114	9.20972	9.27151	9.19654	9.25709	9.25305	9.36186	9.26271	9.29505	9.20588	9.41863	9.28001	9.16679	9.36085	9.31457	9.55633	9.23815	9.12073	9.19633	9.14982	9.2246	9.15359	9.16479	9.16998	9.12313	9.14168	9.11074	9.23837	9.06905	9.25644	9.18666	9.15517	9.21805
KAP2	11.0619	11.0542	10.9415	11.0039	11.0196	11.108	10.9768	10.9175	11.1207	11.1107	11.1022	11.0106	11.0322	10.9906	11.0965	10.9698	10.9991	10.9919	11.0029	11.0494	10.9816	11.0017	11.0507	11.1083	11.1262	11.1785	11.1257	11.0385	11.1635	11.0884	11.1366	11.2129	11.0897	11.0842	11.0646	11.1873	10.984	11.0648	10.9954	11.0513
PFKAL	10.7059	10.7433	10.7286	10.6597	10.73	10.6797	10.4831	10.4626	10.6881	10.7032	10.6289	10.5784	10.6519	10.6649	10.6675	10.591	10.5607	10.3558	10.6381	10.6868	10.5922	10.5269	10.6409	10.7653	10.7804	10.8598	10.887	11.0127	10.8308	10.7146	10.9514	10.8255	10.5498	10.5745	10.7041	10.9096	10.5277	10.4533	10.5491	10.6171
FABPL	14.4629	14.3667	14.1926	14.3226	14.125	14.3544	14.319	13.9275	14.4023	14.3904	14.049	13.7214	14.1255	13.778	14.1258	13.9454	14.1225	13.9426	14.4388	14.2596	14.0067	13.9723	13.8292	14.3169	14.3522	14.2367	14.3486	14.4983	14.3803	13.979	14.227	14.3886	14.2284	14.3084	14.6045	14.5868	14.3959	14.4933	14.3775	14.4103
COX5A	13.1914	13.2563	13.3296	13.1615	13.4295	13.3652	13.1629	13.2006	13.3308	13.4224	13.3628	13.2899	13.2341	13.3455	13.3936	13.2652	13.3335	13.3643	13.3547	13.3458	13.3863	13.2747	13.285	13.4085	13.5661	13.5213	13.586	13.4213	13.4039	13.2256	13.4239	13.3855	13.2688	13.346	13.4082	13.5554	13.3463	13.2865	13.2334	13.3018
CP2B9	10.571	10.871	9.65036	11.0079	8.92308	11.0659	10.6994	10.1402	10.7241	8.69514	9.37416	8.13848	10.3712	9.29216	8.61869	9.73454	10.9649	9.95927	11.4529	10.4316	9.9894	9.28806	9.0686	11.7735	11.5073	12.1296	12.0578	11.9274	11.6981	11.5143	11.6866	11.5777	9.39494	10.411	11.2072	10.4456	10.1397	10.9719	10.2052	10.595
CP2BA	10.8143	10.8503	11.583	10.913	11.1708	11.1755	10.6858	10.6902	11.0892	11.5111	10.5587	11.2071	10.6451	10.5318	10.8734	10.2745	11.2314	11.4979	10.8724	11.2193	10.7074	10.7046	11.5352	11.8562	11.557	11.6117	11.989	11.4114	11.5065	11.8299	11.6172	11.5605	10.4309	10.6868	11.6319	12.2006	10.7838	10.5265	10.6186	10.7384
FGL2	7.58877	7.07624	7.29423	7.45429	7.40158	7.38433	7.85411	7.65151	7.54734	7.32921	7.48643	7.35825	7.20944	7.68812	7.48172	7.37863	7.7542	7.69005	7.65662	7.33751	7.79491	7.72843	7.94362	7.39439	7.30931	7.21847	7.53529	7.10661	7.03574	7.39721	7.28693	7.03296	7.43589	7.65944	7.05874	6.9991	7.7213	7.66035	7.34146	7.13853
PDCD6	11.25	11.292	11.3817	11.2556	11.426	11.3824	11.3792	11.3185	11.3346	11.4775	11.4651	11.4211	11.5182	11.3895	11.4586	11.4144	11.4646	11.4949	11.4774	11.3756	11.4005	11.4588	11.5236	11.4628	11.5779	11.5414	11.5398	11.435	11.3679	11.4814	11.3639	11.4214	11.5341	11.5229	11.4845	11.5539	11.5131	11.5744	11.5245	11.4082
RL7A	12.4877	12.4675	12.5194	12.4042	12.479	12.4732	12.4726	12.4364	12.4714	12.4494	12.3949	12.5023	12.446	12.5029	12.5031	12.5261	12.3918	12.3821	12.4422	12.4293	12.4326	12.4468	12.4877	12.3544	12.3297	12.409	12.3783	12.4101	12.5236	12.3667	12.2999	12.5041	12.604	12.605	12.4694	12.5699	12.5155	12.4891	12.5119	12.4811
GELS	10.7853	10.7417	10.6483	10.8365	10.6765	10.698	10.749	10.717	10.7444	10.6954	10.6278	10.2337	10.6861	10.6133	10.6203	10.7909	10.8304	10.7521	10.8266	10.975	10.8441	10.734	10.6819	10.9927	11.0072	10.9246	10.969	10.994	10.8877	10.9312	10.8636	10.879	10.5717	10.801	10.974	10.8038	10.6381	10.9553	10.9275	10.7814
UMPS	10.5599	10.5535	10.539	10.5203	10.5861	10.6966	10.2493	10.5681	10.4462	10.6025	10.5664	10.4635	10.657	10.607	10.6325	10.7074	10.6842	10.5113	10.6654	10.7633	10.805	10.69	10.4761	10.708	10.6827	10.6902	10.6172	10.4821	10.6243	10.5487	10.5885	10.5985	10.6262	10.5981	10.5212	10.6243	10.7201	10.5511	10.502	10.5487
ACOD1	9.88051	10.0053	10.9391	11.1088	11.1782	11.9423	11.4574	9.95851	11.2534	10.2737	10.1143	11.8512	11.1358	12.064	10.9494	9.88977	11.7654	9.47832	10.9194	11.7141	12.2475	11.37	10.6215	11.1704	9.61518	10.6168	11.6165	11.0817	11.6511	10.682	11.3138	11.3994	11.1972	10.2989	11.8894	11.6258	10.3845	10.9182	9.82018	10.6944
NCAM1	8.72641	8.11947	8.71979	9.27286	8.99687	8.91441	9.69844	9.28731	8.44769	8.73203	8.57555	9.50738	9.35781	9.16045	8.74362	9.13426	9.59352	8.99713	9.23992	9.33579	9.43283	9.35544	9.19107	8.2387	8.79489	8.5527	8.20904	8.20616	8.52337	8.49997	8.138	8.47918	9.72187	9.47196	9.05653	8.37719	9.44126	9.6422	9.01645	9.04419
ICAM1	10.6215	10.7609	10.216	10.6138	10.5942	10.5404	10.2908	10.5373	10.5043	10.6065	10.4833	10.6912	10.551	10.6119	10.6	10.6307	10.5254	10.6262	10.5577	10.6057	10.5383	10.705	10.8773	10.418	10.5077	10.4021	10.3386	10.2653	10.2778	10.1715	10.428	10.5073	10.6672	10.6531	10.5012	10.3047	10.5572	10.622	10.5582	10.5907
CAH1	11.2884	11.2659	11.0001	11.3395	11.1323	11.238	11.3422	11.3043	11.3044	11.0287	11.0943	10.904	11.114	11.0732	11.0424	11.42	11.2769	11.1348	11.438	11.2038	11.3831	11.2821	11.3062	11.4108	11.449	11.5462	11.3165	11.4976	11.4474	11.3501	11.5338	11.5097	11.4692	11.4458	11.4393	11.1261	11.2118	11.5414	11.7384	11.3032
GPDA	12.6862	12.7215	12.6288	12.6024	12.667	12.6906	12.7811	12.6632	12.6312	12.6808	12.6308	12.5646	12.6948	12.6043	12.6128	12.8501	12.45	12.6363	12.6321	12.7839	12.7833	12.8435	12.6747	12.2575	12.3356	12.4019	12.2825	12.3094	12.4334	12.442	12.3552	12.4367	12.7996	12.62	12.5286	12.6206	12.9316	12.8144	12.8413	12.6796
DNMT1	8.97327	8.7759	8.59504	9.03176	8.9263	8.78136	9.11394	9.0144	8.86436	8.73359	8.90345	8.88868	9.08072	9.13574	8.91144	8.92521	9.16549	8.78101	9.14588	8.89854	9.3008	9.03834	8.9444	8.84071	8.8149	8.70656	8.80644	8.68371	8.74303	8.75346	8.79504	8.82205	8.94766	9.13827	8.9548	8.87434	9.0473	8.87853	9.02651	9.01165
S10A6	11.2687	10.8776	9.79641	10.8264	10.9724	10.9226	10.8994	11.1185	10.7462	10.8087	11.164	10.9757	11.1414	11.2122	11.044	11.1876	10.9584	11.091	10.7229	10.717	11.1521	11.1895	11.4104	10.7225	11.0128	10.8915	10.5491	10.3403	10.6108	10.3303	10.6418	10.4755	10.6912	10.8778	10.7238	10.7424	10.7389	10.9802	10.9363	10.8877
AT1B1	11.4979	11.7247	11.4705	11.6252	11.5743	11.6799	11.4221	11.3197	11.6132	11.6286	11.5474	11.7263	11.538	11.5937	11.5366	11.3886	11.6391	11.7151	11.6336	11.6401	11.5437	11.559	11.5922	11.5342	11.7946	11.7723	11.7307	11.5352	11.558	11.5236	11.5979	11.6179	11.582	11.4837	11.6703	11.6239	11.6348	11.5479	11.4419	11.5274
C1QB	9.79089	9.62806	8.70673	9.66361	9.80531	9.83023	9.6479	9.98875	9.60188	9.74376	9.66821	9.88387	9.85545	10.0043	9.93718	9.85172	9.60996	9.93566	9.82186	9.79123	9.81777	9.88304	10.0868	9.75887	9.55189	9.5356	9.47721	9.27651	9.37277	9.5029	9.49593	9.27573	9.57574	9.91988	9.24288	9.29734	9.78519	9.53801	9.6667	9.61662
RL27A	12.6347	12.8606	12.5369	12.6444	12.8074	12.8429	12.4361	12.8092	12.6799	12.8553	12.7454	12.8143	12.8033	12.8173	12.9095	12.8103	12.7676	12.7829	12.8792	12.822	12.8451	12.8668	12.6114	12.7446	12.7325	12.7851	12.7562	12.7058	12.6485	12.92	12.6824	12.7729	12.8401	12.8046	12.7938	12.829	12.7549	12.7154	12.7914	12.7262
RS16	12.5273	12.5549	11.9811	12.1272	12.4477	12.41	12.0893	12.562	12.2609	12.61	12.5889	12.4873	12.4335	12.6153	12.5472	12.5014	12.3838	12.3706	12.3497	12.3779	12.4238	12.3962	12.3541	12.523	12.4752	12.4444	12.4566	12.2767	12.3912	12.4656	12.3489	12.3297	12.1973	12.2171	12.1975	12.3134	12.3425	12.2723	12.2214	12.425
RL7	12.1343	12.2398	12.1388	11.9183	12.3237	12.1134	12.376	12.2047	12.3122	12.097	12.0833	12.0464	11.9635	12.1571	12.2967	12.4981	12.1784	12.0807	12.3871	12.3291	12.3921	12.4046	12.1333	12.0861	12.16	12.0035	12.1686	12.228	12.1637	11.8838	11.9272	12.276	12.2884	12.4142	12.2592	12.2135	12.339	12.3408	12.3687	12.2345
MDHC	13.281	13.3696	13.1321	13.2558	13.3765	13.4408	13.2032	13.2845	13.3361	13.3942	13.2987	13.415	13.307	13.3542	13.3093	13.1924	13.3293	13.1033	13.2687	13.3964	13.2427	13.2502	13.1719	13.7211	13.5906	13.5277	13.7037	13.5953	13.5525	13.5341	13.5804	13.4797	13.2969	13.3077	13.5764	13.5553	13.3919	13.3852	13.1563	13.2572
RSSA	12.8657	12.9037	12.6719	12.796	12.8886	12.969	12.8162	12.8423	12.9302	12.8814	12.9942	13.0792	12.884	12.9663	12.8905	12.8537	12.8326	12.8837	12.9098	12.9224	12.9296	12.9487	12.9226	12.8357	12.8684	12.852	12.8945	12.772	12.8852	12.7961	12.8494	12.8887	12.9608	12.8654	12.9216	12.8916	12.9492	12.8957	12.8393	12.9137
CALR	13.5495	13.668	13.3493	13.5949	13.7515	13.6895	13.6214	13.5199	13.6415	13.6544	13.6774	13.8379	13.7677	13.8646	13.8447	13.7868	13.7807	13.6945	13.8669	13.7587	13.8192	13.7447	13.6929	13.7136	13.5615	13.6509	13.6628	13.5484	13.6902	13.4117	13.4853	13.6816	13.7518	13.7835	13.691	13.6444	13.6209	13.7975	13.7736	13.8206
FGR	7.89453	8.15618	8.02382	8.27868	8.06415	8.21834	8.32538	8.11566	8.25481	8.45115	8.2841	8.10112	8.30694	8.29213	8.28056	8.21726	8.23909	8.07115	8.29691	8.29917	8.13811	8.36659	8.20194	8.01394	7.86564	7.78822	7.59225	7.77956	7.80932	7.71836	7.96011	7.99104	8.31653	8.3066	8.07739	8.16194	8.30165	8.18912	7.98297	8.02373
GTR2	11.8065	12.04	12.1082	11.8905	12.108	12.1055	11.7754	11.5922	12.1224	12.0939	12.1486	11.9052	11.894	11.8507	12.0313	11.653	12.0035	11.9193	12.0087	12.0882	11.7791	11.8717	12.0168	12.3562	12.4875	12.5075	12.3164	12.491	12.2985	11.8586	12.4058	12.2632	12.0801	11.9481	12.1952	12.424	11.9372	11.9707	11.8201	11.9531
HA14	10.4848	10.9178	10.6759	11.2705	10.7541	10.7925	10.8987	10.6629	10.9128	10.9489	11.1204	11.1493	11.0396	10.9443	10.9554	10.6955	11.2839	10.9894	10.8342	11.0275	10.8285	10.9076	10.8604	11.1211	11.0841	10.773	11.009	10.8464	10.8798	10.5431	11.1368	10.9949	10.8977	11.3742	10.9303	10.6881	10.7736	11.1058	10.7758	10.6979
HA17	8.76075	8.76878	8.48692	8.92202	8.9979	8.92688	8.4356	8.63001	8.67047	8.86885	9.12931	8.86949	9.16286	8.92041	8.99204	8.78877	9.10349	8.70098	8.9407	9.04217	9.13009	8.85782	8.9017	8.91731	8.94907	8.48955	8.68711	8.12004	8.43471	8.62178	8.64061	8.32094	9.02807	9.34279	8.91393	8.6878	8.79978	9.0342	8.84627	8.89857
SRP54	10.6918	10.7582	10.4863	10.5403	10.6771	10.7179	10.5268	10.6929	10.6564	10.5812	10.5015	10.6787	10.6101	10.6271	10.6718	10.6949	10.5732	10.5263	10.6729	10.5872	10.6233	10.6728	10.5869	10.6317	10.503	10.3627	10.5354	10.5099	10.6141	10.4594	10.4691	10.5478	10.4672	10.5556	10.5527	10.6477	10.6456	10.6768	10.4951	10.6267
HSPB1	9.99863	9.64334	8.9966	9.87747	9.63556	9.53771	10.0911	10.3123	9.36004	8.76185	9.3429	9.74011	10.0087	10.2328	9.33393	10.6584	9.62231	10.3693	9.39755	9.64692	10.5175	10.7658	10.9573	9.1649	9.7565	9.58807	9.73647	9.00198	9.18124	9.63082	9.38766	9.22598	10.0269	9.69698	9.64732	8.90636	10.1876	10.0116	10.2205	9.59261
PSMD3	11.3039	11.2418	11.1182	11.2088	11.3118	11.3221	11.1561	11.2346	11.2119	11.2638	11.2753	11.3514	11.2524	11.3243	11.3161	11.2333	11.2411	11.147	11.2117	11.1575	11.2313	11.1904	11.2313	11.1134	11.0749	11.1424	11.1654	11.1617	11.2543	11.0287	11.1611	11.1856	11.1735	11.1552	11.1508	11.3134	11.2454	11.2125	11.2202	11.2509
LMNB1	11.3396	11.4913	11.1038	11.4009	11.3461	11.3279	11.3508	11.3188	11.4296	11.3608	11.3109	11.202	11.2042	11.2484	11.325	11.3925	11.4729	11.5093	11.4244	11.35	11.3367	11.3633	11.42	11.4258	11.8052	11.4699	11.5906	11.6323	11.4709	11.2566	11.6059	11.5132	11.0211	11.3669	11.3132	11.1434	11.2548	11.4247	11.3401	11.4377
ANXA6	12.6979	12.7298	12.6475	12.8019	12.8624	12.8831	12.8097	12.8201	12.7922	12.7356	12.6664	12.7259	12.876	12.794	12.6918	12.8016	12.7996	12.7243	12.8332	12.873	12.8453	12.8567	12.7846	12.7562	12.8899	12.8964	12.8676	12.8825	12.8516	12.616	12.8344	12.8227	12.836	12.8735	12.9187	12.9291	12.9082	12.8805	12.8689	12.8226
CRP	8.78086	8.76689	9.00173	8.8948	8.8615	8.86275	8.97713	8.59838	8.84411	9.04283	8.98153	8.95897	8.83808	8.94331	9.1034	8.72948	8.87061	8.83669	8.91337	9.02442	8.76085	8.71647	9.07746	8.95415	8.91425	9.04018	9.04255	9.08538	8.95023	9.02981	9.02904	9.03586	8.69063	8.50067	8.76342	8.85066	8.51505	8.63635	8.76244	8.64323
RLA0	12.5393	12.5203	12.1245	12.3168	12.5396	12.5812	12.4028	12.6421	12.4408	12.6528	12.5702	12.5924	12.54	12.5251	12.6119	12.6611	12.3667	12.3715	12.4149	12.3784	12.4966	12.4479	12.4659	12.5272	12.4935	12.459	12.3351	12.297	12.4631	12.6202	12.4565	12.4333	12.5427	12.5114	12.3785	12.5449	12.4406	12.4351	12.5312	12.4938
HMOX1	10.5179	10.3876	10.0825	10.2324	10.2731	10.1391	10.2671	10.299	10.2544	10.2313	10.1453	10.5205	10.3211	10.3965	10.4538	10.2863	10.3295	10.1161	10.2277	9.95504	10.211	10.4261	10.5833	9.9069	9.92237	9.98586	9.89855	9.9208	9.85131	9.91586	10.0113	9.89483	10.2504	10.3444	9.90893	9.99526	10.2241	10.1546	10.0789	10.0352
JUND	8.02089	7.46634	7.65007	7.6927	7.66499	7.46328	7.88927	7.61689	7.68461	7.5507	7.54242	7.45689	7.77108	7.90541	7.71837	7.38709	7.9172	7.70802	7.8069	7.68074	7.61105	7.56809	7.38968	7.56625	7.64613	7.42303	7.61272	7.48059	7.32158	7.04906	7.6574	7.48629	7.58045	7.57798	7.23333	7.45396	7.54826	7.36624	7.81091	7.69242
GLNA	12.9569	12.8998	12.876	12.7311	12.9608	12.9066	12.7132	12.4253	12.9658	13.1163	12.7627	12.3776	12.9037	12.5571	12.827	12.7614	12.7056	12.6057	13.1232	13.1442	12.802	12.66	12.6997	13.2759	13.1353	13.2338	13.2531	13.096	13.2219	12.7472	13.2876	13.2711	12.7587	12.9433	12.9188	13.2197	12.5612	12.7401	12.8017	12.8172
CADH2	10.757	10.787	10.7101	10.7999	10.758	10.7574	10.6677	10.4598	10.765	10.7439	10.6455	10.4732	10.5562	10.598	10.6711	10.5564	10.6896	10.6629	10.7592	10.7758	10.5694	10.6227	10.6079	10.9003	11.0787	11.0752	10.9377	10.9483	10.9472	10.885	10.9349	10.9318	10.6027	10.5415	10.6891	10.9103	10.6457	10.7315	10.5436	10.6059
INSR	10.0037	10.1025	10.0029	9.95562	10.1002	10.0624	9.84995	9.8169	10.1073	10.0509	10.004	9.98096	9.93537	9.86038	10.0655	9.95338	9.96911	10.0882	10.0482	9.94066	9.78849	9.9562	10.1429	10.115	10.3555	10.3103	10.208	10.194	10.1463	10.1078	10.2944	10.2574	9.95995	9.93876	10.076	10.2139	9.95199	9.90632	9.86056	9.93461
REL	7.60827	8.11696	7.91136	8.10892	8.24322	7.77698	8.27627	7.71022	7.97724	7.94756	7.96193	7.92917	8.12411	8.07584	8.07415	7.99439	8.11101	7.93237	8.17002	8.12842	8.16333	8.00032	8.16525	8.20817	8.15103	7.95225	8.29362	8.3123	8.22522	7.69637	7.87607	8.31094	8.03945	8.23644	8.05494	8.32467	7.88761	8.08165	8.16814	7.93725
PMGE	10.7376	10.7152	10.5286	10.7651	10.7922	10.5662	10.7553	10.6682	10.819	10.6296	10.5235	10.5984	10.6791	10.7252	10.673	10.9979	10.8517	10.7726	11.0696	10.8899	10.9802	10.9903	10.9287	10.8035	10.9672	10.8893	10.9145	10.8824	10.8178	10.6642	10.8204	10.7966	11.1107	10.9004	10.9177	10.816	10.786	11.2277	11.0433	10.7835
PERI	8.92794	8.6982	8.52392	8.63434	8.97846	8.8842	8.93129	8.8108	8.85025	8.56139	8.85418	8.97104	8.87721	8.98993	8.92083	9.63227	8.62603	9.26776	9.01741	8.77464	9.13685	9.0808	9.09887	9.02723	9.06172	9.12608	9.07096	8.49052	8.91015	8.62843	8.84899	9.07744	8.78948	8.81767	8.8475	8.83705	9.19376	9.21018	9.28984	8.84995
CD44	9.6962	9.38299	9.4714	9.62787	9.90184	9.61431	10.1283	9.8448	9.556	9.7295	9.665	9.81342	10.0744	9.96125	10.0896	9.98077	10.0045	9.62772	10.0474	9.97835	10.0759	10.1002	10.1161	9.50563	9.13146	9.45467	9.19229	9.19012	9.46655	9.25944	9.24122	9.54705	10.0818	10.1984	9.64462	9.41175	9.88203	9.85713	9.8257	9.81187
CP2A4	12.4288	12.7238	12.3354	12.5882	12.3007	12.8023	12.5693	12.1992	11.8523	11.7571	12.1454	11.6578	12.6135	12.1663	12.0727	12.3875	12.6229	12.3502	12.5616	12.5154	12.6742	11.9844	11.8463	12.913	12.1961	12.4749	12.5577	12.5835	12.6177	12.3749	12.3684	12.1579	11.9386	12.1707	12.6205	12.5171	12.4522	12.5082	12.4714	12.5331
SPTB1	11.1106	10.9976	10.7674	11.0501	10.9951	10.8493	10.8224	10.9395	11.1004	10.8588	10.857	10.7604	10.84	10.948	10.9029	11.0682	11.0718	10.9197	11.1846	10.9965	11.0895	11.0633	11.0091	11.0061	11.0778	10.8854	11.1054	11.0474	10.9789	10.8846	11.0722	11.0687	11.1019	10.9802	11.0649	10.8853	10.9675	11.2763	11.1112	11.039
NDKA	12.5788	12.4692	12.5975	12.5916	12.4646	12.5991	12.5837	12.3223	12.5042	12.3245	12.3155	12.6314	12.5039	12.5471	12.3446	12.3836	12.3756	12.4201	12.4223	12.4355	12.4883	12.4028	12.2657	11.9584	11.9214	12.0223	12.1129	12.1709	12.1576	12.0405	12.0523	12.1611	12.4752	12.4659	12.3592	12.2884	12.517	12.4094	12.3572	12.3899
B4GT1	9.75209	9.83592	9.73779	9.78266	9.93535	9.83329	9.98745	9.91858	9.88527	9.83961	9.84327	10.1942	10.0183	10.1169	10.0694	9.91223	9.69207	9.77409	9.94302	9.96001	10.0089	9.98148	9.89886	9.60414	9.66835	9.59346	9.54691	9.48709	9.8132	9.74309	9.6509	9.85477	9.96061	9.82051	9.64491	9.73089	9.74265	9.66826	9.78784	9.83929
GSTM2	12.9632	12.7625	12.7421	13.0731	12.9429	12.9002	13.0613	12.6576	12.463	12.5618	12.564	12.6363	13.087	12.829	12.623	12.5662	12.9682	13.0969	12.7023	12.9615	13.1433	12.8784	12.7147	12.4937	12.433	12.4924	12.6183	12.3884	12.4581	12.3443	12.4692	12.3882	12.8446	12.6588	12.6372	12.2394	12.8804	13.0472	13.2011	12.8431
H12	12.439	12.6108	12.591	12.5894	12.7652	12.5901	12.8681	12.616	12.595	12.5433	12.6181	12.4477	12.6613	12.6066	12.8531	13.0258	12.8677	12.8544	12.9767	13.0202	13.0272	13.1494	12.9745	12.2332	12.6576	12.3519	12.4394	12.6131	12.3151	12.1021	12.0569	12.5314	12.965	13.1293	12.8326	12.5176	12.9792	12.8261	12.9521	12.7203
VPP2	8.97076	9.11789	8.91664	9.05546	9.05799	9.03351	9.03845	9.04596	9.04015	8.95411	9.04227	9.05191	8.93407	9.05896	9.02433	9.08241	8.97935	9.09543	8.9376	8.91456	9.03102	9.02011	9.09585	8.8049	8.93717	8.8222	8.82604	8.86051	8.89952	8.7648	8.88661	8.90665	8.99441	8.91406	8.85123	8.96468	9.07167	9.01002	9.00655	9.09234
CAH3	13.7479	14.1246	13.8715	14.1566	12.7595	13.9789	13.8004	11.7921	13.7099	13.326	12.3434	10.8392	13.4094	12.0703	12.6863	12.2009	14.3264	12.7531	14.4573	14.3013	13.456	12.2174	11.5627	14.9732	14.7526	14.9348	14.8107	14.7717	14.845	14.897	14.5417	14.5966	12.5342	13.2485	14.3861	14.4987	12.9968	14.3491	13.3799	13.7117
LEG1	11.4775	11.3449	11.4554	12.0126	11.4982	11.5312	11.9819	11.7618	11.2367	11.1761	11.7049	11.3867	12.1196	11.721	11.6004	11.8369	12.155	11.9955	11.5911	11.8834	12.0565	11.8911	11.8694	11.3847	11.1289	11.1622	11.1999	11.0966	11.1849	11.3299	11.1361	11.1542	11.7954	11.9189	11.852	11.379	11.9915	12.3529	12.1332	11.8927
KPCE	10.1005	10.0518	10.0503	9.80998	9.96275	10.1669	9.9153	9.9835	9.92279	10.2347	10.2815	10.0178	9.96917	10.0223	9.99886	9.99536	10.1021	9.90733	10.057	10.0584	9.90011	9.93195	9.97195	10.1431	9.95062	9.99328	10.1221	10.057	10.0365	9.92602	9.82924	10.0689	9.98766	9.98683	10.2071	10.1752	10.0101	9.83585	9.95709	10.0549
MET	9.09822	9.17763	9.21544	9.10221	9.19501	9.26056	8.91006	8.89279	9.33072	9.24865	9.17536	9.0194	9.06208	9.10316	9.26374	9.12572	9.20553	8.98644	9.32919	9.14977	8.88301	8.91608	9.00591	9.33194	9.3151	9.40517	9.3808	9.41083	9.37025	9.38882	9.41116	9.51205	9.04279	9.1435	9.23316	9.43226	9.07363	9.08667	8.88218	9.06545
LEG3	10.4072	10.2165	10.2461	10.5065	10.4341	10.1203	10.745	10.8811	10.119	10.0585	10.461	10.6133	10.5284	10.7477	10.4973	10.8865	10.3918	10.6924	10.2881	10.197	10.6308	11.0193	11.4612	9.82116	9.77226	9.64934	9.53441	9.62016	9.81589	9.60461	9.70169	9.82108	10.5289	10.6949	10.0344	9.82746	10.6742	10.6428	10.3429	10.2881
LDHB	11.0664	10.6839	11.0031	10.7869	10.9027	10.8638	11.0224	10.8875	10.8526	10.7636	10.704	10.9256	10.8329	10.9649	10.7358	11.1904	10.5323	11.4036	10.6138	10.7054	11.2457	11.2835	11.0295	10.6725	11.5443	11.0689	11.5052	10.8581	10.714	11.2716	11.3426	10.6655	10.9521	10.6141	11.3889	10.7304	10.8783	10.895	11.301	10.6695
SRP14	10.2002	10.0921	10.0099	10.1005	10.1434	10.0886	10.1825	10.1735	10.0703	10.082	10.2134	10.2369	10.1953	10.2018	10.2095	10.2126	10.1005	9.95852	10.1173	10.0655	10.1833	9.98093	10.092	10.163	10.0749	9.98609	10.1133	10.0464	10.1415	10.091	9.96821	10.2401	10.269	10.1727	10.1873	10.1674	10.1587	10.1781	10.3011	10.2099
FA9	9.85941	10.0249	9.52278	9.86694	9.93842	9.86988	9.76589	9.84134	9.79793	9.80276	9.86782	9.89728	9.88602	9.81376	9.83899	9.92405	9.84321	10.1216	9.77803	9.76229	9.68903	9.84512	9.92204	9.85179	9.96337	9.93138	9.98445	9.72567	9.80262	9.74889	9.92562	9.98982	9.78262	9.66364	9.67047	9.71634	9.82537	9.89154	9.60807	9.78392
LCAT	10.1576	10.1601	9.83042	10.0345	10.0367	10.0353	9.86035	10.0798	9.98968	10.0584	10.1798	10.2897	9.97351	10.1977	10.1187	10.154	10.0635	10.1097	10.0554	10.05	9.98931	9.87627	10.081	10.2425	10.4106	10.1949	10.2586	10.099	9.81594	10.3419	10.1842	10.0752	9.95647	9.90398	9.92379	9.80248	9.923	9.92834	9.96871	9.98923
CN37	9.71186	9.79963	9.71255	9.91876	9.73479	9.87584	10.0178	9.50708	9.8157	9.61417	9.67423	9.72386	9.87414	9.70776	9.52223	9.75861	9.8917	9.68	9.86398	9.85342	9.84853	9.73922	9.68885	9.73699	9.88476	9.78251	9.77555	9.82642	9.79812	9.6245	9.73815	9.84035	9.7542	9.78474	9.79836	9.74525	9.8143	9.77274	9.81688	9.73007
PH4H	13.3221	13.3184	13.4828	13.47	13.5055	13.4982	13.3391	13.0653	13.3985	13.4247	13.3816	13.3432	13.5005	13.3884	13.4339	13.1085	13.4166	13.5243	13.4349	13.5232	13.4277	13.4593	13.3548	13.596	13.524	13.6066	13.7274	13.577	13.5538	13.5557	13.6406	13.5594	13.4548	13.2566	13.3874	13.602	13.5706	13.2929	13.2466	13.2972
MUTA	12.2055	12.0821	12.1999	12.0125	12.2331	12.3609	11.9942	11.9433	12.2613	12.2185	12.1233	12.1411	11.9419	12.0137	12.1473	11.9609	11.8824	12.0278	12.1419	12.0856	12.0297	12.0829	12.1331	12.2631	12.3557	12.4245	12.4557	12.4798	12.4125	12.1852	12.3891	12.4633	12.0785	11.8695	12.1391	12.2986	12.2357	11.9007	11.863	12.0109
AMPE	10.784	10.8714	10.7518	10.6913	10.8209	10.813	10.4621	10.5696	10.6039	10.7392	10.7844	10.4773	10.6287	10.623	10.7844	10.6367	10.6247	10.6354	10.6259	10.6875	10.6516	10.6006	10.5388	10.8188	10.8182	10.9285	10.9145	10.8128	10.7508	10.7345	10.836	10.7676	10.6988	10.5036	10.7336	10.8285	10.7164	10.632	10.7488	10.7771
ASSY	14.4101	14.5147	14.6205	14.5476	14.9355	14.9959	14.7586	14.647	14.9619	14.7848	14.686	15.115	14.6877	14.8175	14.8636	14.6205	14.6437	14.5599	14.807	14.8901	14.791	14.8654	14.7001	14.9878	15.168	15.1818	15.1573	15.1352	15.1666	14.5232	15.1113	15.1297	14.7767	14.7445	14.8794	14.9856	15.1081	14.678	14.4099	14.4739
SPTN1	11.5194	11.6014	11.426	11.6943	11.6156	11.6204	11.6611	11.5967	11.5846	11.5385	11.5831	11.5833	11.5379	11.6358	11.5641	11.6145	11.6778	11.7587	11.6536	11.6814	11.6882	11.7317	11.6815	11.5528	11.6701	11.5473	11.6213	11.5558	11.599	11.4366	11.5602	11.5809	11.415	11.6149	11.587	11.4022	11.7067	11.6925	11.6311	11.6483
HS71L	12.0452	11.6962	11.6041	11.6259	11.7185	11.8132	12.1047	11.9161	11.7986	11.6715	11.5951	11.7754	11.9256	11.9309	11.7554	11.6611	11.6969	11.5035	11.8782	12.2831	11.969	11.8054	11.7754	11.7394	12.2571	12.1263	12.0064	11.8281	12.164	12.2094	11.6502	11.8713	12.0696	11.9025	11.5004	11.6521	11.9917	11.7743	11.5368	11.5519
PPGB	10.9133	10.9972	10.6175	10.794	10.8811	10.7686	11.1293	10.9562	10.829	10.6635	10.8397	10.9942	11.0174	10.8608	10.8271	11.1463	10.7464	11.1613	10.7316	10.7732	10.7966	11.0937	11.2334	10.6137	10.8596	10.7402	10.7011	10.6918	10.7542	10.6326	10.7391	10.8059	11.0786	11.0051	10.6233	10.7463	11.0363	11.0279	11.0054	10.8711
G3P	14.2648	14.162	13.9148	13.902	14.3246	14.2831	14.0345	14.4391	14.0606	14.1902	14.1244	14.2235	14.2365	14.2163	14.2901	14.4037	14.0635	14.0382	14.1865	14.1403	14.3426	14.3703	14.276	14.0091	14.1374	14.1376	14.0114	13.9872	14.0759	13.8239	14.1313	14.2366	14.3109	14.2977	14.1298	14.2393	14.4815	14.2645	14.2128	14.1509
GHR	7.91877	8.3285	8.74124	8.67065	8.08429	8.17566	8.23629	8.20922	8.45324	8.46205	8.20511	7.61887	8.16123	8.09852	8.48516	7.96426	8.2486	7.46559	8.10542	8.19809	7.74387	8.53327	7.87514	9.10023	8.08932	8.64003	8.86292	8.86819	8.89846	8.87338	8.87155	9.04647	8.28451	8.36223	8.66059	8.80197	8.20277	8.22677	8.568	8.14863
ATF2	7.18	7.02608	7.27827	6.9249	7.04486	7.17331	7.50407	7.44196	7.29266	7.05268	7.02666	7.62308	7.25619	7.15225	7.12626	7.41766	6.99076	7.08898	7.40779	7.32621	6.99963	6.95121	6.94727	6.87867	7.54499	7.30824	7.32754	6.98186	7.03696	7.02672	6.91087	7.4798	7.61048	6.83453	7.41997	7.50685	6.98681	7.11772	7.18682	7.31662
LAMP2	12.107	11.8734	11.4305	11.7414	12.0792	11.9222	12.071	12.1432	11.9388	12.0553	12.1137	12.1451	12.0895	12.0885	12.135	12.3024	12.0608	12.2222	11.958	12.1071	11.9609	12.1461	12.2057	11.9945	11.9754	11.9036	11.9149	11.7582	11.8171	11.8132	11.8952	11.939	11.9836	12.013	11.8579	11.7489	12.1069	12.0114	12.028	12.0103
HMGA1	9.61244	9.4428	9.65697	9.53514	9.66362	9.30706	9.85875	9.69146	9.58399	9.58903	9.78366	9.58717	9.61821	9.75489	9.7756	9.73085	9.65298	9.80274	9.54077	9.61833	9.50521	9.84486	9.63894	9.38719	9.62465	9.05582	9.51302	9.64553	9.52091	9.15213	9.43491	9.24721	9.7275	9.71482	9.58156	9.49947	9.70086	9.45611	9.81386	9.60936
HSP72	10.6759	11.0745	10.2959	11.1122	11.1827	11.0229	11.0326	11.1414	10.9253	10.773	10.7964	11.3758	11.0086	11.0155	10.8203	11.0916	10.934	11.1923	10.899	10.9061	11.0408	11.0687	11.131	10.8066	10.8854	10.8765	10.9017	10.8626	10.6886	10.8281	10.8773	10.9361	10.9493	10.8049	10.7729	10.8975	11.0198	10.9918	11.0614	10.938
ENOA	13.438	13.5106	13.2966	13.1552	13.3861	13.5063	13.3433	13.3339	13.4113	13.437	13.2215	13.2835	13.305	13.2654	13.3382	13.4285	13.2507	13.1954	13.3814	13.3718	13.3913	13.3944	13.3917	13.2823	13.3884	13.4277	13.2947	13.4186	13.455	13.1098	13.2762	13.4771	13.5072	13.4882	13.4936	13.7085	13.5773	13.4345	13.4477	13.4039
PTBP1	11.9576	12.0472	11.8286	11.9131	12.1333	11.964	11.9325	11.9647	11.9147	11.9207	11.9418	12.0154	11.8606	11.9434	12.0875	12.0947	11.983	12.1214	12.0415	11.96	12.0441	12.1039	12.1248	11.784	12.0904	11.9698	11.8913	11.9528	11.9123	11.8282	11.8494	11.9355	11.8283	12.001	11.8382	11.7592	12.0625	11.9675	11.9253	11.9905
AP2A1	10.6717	10.7602	10.4177	10.6801	10.7272	10.6665	10.696	10.6923	10.6925	10.6767	10.7526	10.8019	10.7497	10.7294	10.6775	10.7483	10.6843	10.7883	10.6922	10.7012	10.698	10.68	10.7795	10.6142	10.7383	10.6946	10.6895	10.6509	10.6565	10.6997	10.7339	10.6868	10.641	10.7329	10.6348	10.6391	10.6757	10.6943	10.712	10.691
AP2A2	11.4335	11.4942	11.3262	11.4451	11.4332	11.3811	11.4566	11.3279	11.4306	11.4001	11.3961	11.3469	11.4392	11.3554	11.4059	11.4094	11.3986	11.4824	11.4412	11.4635	11.3686	11.4454	11.388	11.4073	11.5183	11.5262	11.4743	11.4481	11.4385	11.3813	11.4362	11.4844	11.4152	11.4012	11.3753	11.4663	11.4392	11.4934	11.3973	11.4172
GBA1	10.0061	9.95677	9.77431	10.0143	9.99394	10.1388	9.9595	10.1577	10.0387	9.95071	10.1768	10.2874	10.0877	10.2062	10.0524	10.1305	10.1589	10.1166	10.0271	9.88797	10.0035	10.1509	10.2156	10.1106	10.243	10.1999	10.0783	10.0899	10.0873	9.98981	10.0816	10.0494	10.1707	10.2129	10.0307	9.9841	10.243	10.1954	9.90864	10.103
SBP1	12.5144	12.631	12.6985	12.8543	12.9154	12.8624	12.7429	12.4316	12.7009	12.7745	12.7678	13.0843	12.8631	12.9008	12.8416	12.4574	12.8314	12.585	12.8092	12.9688	12.789	12.7206	12.5421	13.0387	13.0347	13.0568	13.101	13.0826	12.9717	13.042	13.087	13.0121	12.7048	12.7211	12.8582	12.9979	12.6569	12.7995	12.5826	12.5203
COX7C	12.4216	12.3437	10.7827	11.9796	12.2825	12.3339	11.0614	12.3542	11.6618	12.4744	12.3073	12.1921	12.0892	12.1823	12.373	12.3945	11.9954	11.6838	11.9655	11.9109	11.8914	11.7554	11.9273	12.545	12.2171	11.8875	12.2544	12.0001	12.4093	12.6548	12.1865	12.3834	12.437	12.4118	12.1239	12.5011	12.3549	11.5368	12.2808	12.3684
HXK1	9.52563	9.47093	9.2801	9.47143	9.49575	9.38854	9.55281	9.45078	9.43701	9.43772	9.53793	9.30616	9.49899	9.45006	9.50256	9.52036	9.53691	9.44726	9.43358	9.47404	9.52052	9.54196	9.48698	9.39735	9.44903	9.44831	9.35767	9.27815	9.3522	9.38201	9.32022	9.34241	9.46853	9.55036	9.38784	9.38365	9.43885	9.52875	9.46055	9.53042
UDB17	12.7314	12.9837	12.703	13.0611	12.7092	12.7847	12.7974	12.543	12.7658	12.704	12.8377	12.6339	12.9005	12.7824	12.7953	12.7632	13.0001	13.0329	12.7089	12.8594	12.8164	12.6614	12.6992	13.1316	12.8677	13.0557	13.0729	12.9338	12.8662	13.1894	13.0039	12.7585	12.6942	12.6586	12.9624	12.6758	12.6514	12.7638	12.9174	12.8703
PPIA	14.5586	14.5334	14.2205	14.3665	14.5107	14.5993	14.4676	14.5355	14.4878	14.5934	14.5207	14.459	14.557	14.4146	14.561	14.5004	14.5153	14.4218	14.5256	14.4978	14.4844	14.3806	14.4201	14.5009	14.5567	14.5098	14.3725	14.467	14.4237	14.1192	14.526	14.5239	14.5629	14.5505	14.5395	14.3607	14.4296	14.4569	14.5966	14.4977
TPIS	13.5301	13.4414	13.2845	13.4043	13.5563	13.5685	13.3691	13.4363	13.4841	13.514	13.4898	13.5982	13.4254	13.5224	13.4796	13.4922	13.3717	13.3467	13.4058	13.4711	13.4453	13.3791	13.5296	13.4956	13.526	13.5049	13.5426	13.4979	13.5162	13.4465	13.6377	13.5863	13.454	13.4464	13.4952	13.4792	13.4274	13.4658	13.4346	13.4443
GTR1	7.68764	7.26004	7.34916	7.44295	7.97294	7.33692	7.61935	8.16978	7.32942	7.52163	8.78723	8.00902	7.05472	7.71237	7.67467	7.74134	7.64464	8.33446	7.5146	8.4188	7.59531	8.03895	8.46557	8.02798	7.43265	7.76112	8.12092	8.23229	7.70736	8.22049	7.78616	7.63546	7.87977	8.0077	7.70004	6.9671	8.05636	7.27369	8.05505	7.8806
HS71A;HS71B	11.2568	11.1343	10.7904	11.5432	10.9451	11.01	10.9073	11.0967	10.87	10.8418	11.0948	10.9607	11.0162	11.2674	11.1846	11.1329	11.3626	11.129	11.0394	11.1302	11.0249	10.9419	11.1334	11.4291	11.2791	11.6197	11.42	11.3218	11.4573	11.3248	11.3485	11.405	11.1135	11.1296	11.2261	11.178	10.9766	11.5037	11.25	11.0539
PCNA	10.548	10.3352	9.94295	10.508	10.3471	10.4223	10.7399	10.5179	10.1801	10.2693	10.4623	10.4827	10.7715	10.7554	10.462	10.3082	10.8045	10.3039	10.5775	10.3729	10.8938	10.6312	10.2442	10.0657	9.8968	9.95557	9.93003	9.86545	10.0011	10.0997	10.0199	9.83554	10.5299	10.8934	10.2558	10.1547	10.6847	10.4235	10.5297	10.6009
PTPRA	9.03789	9.15556	9.05311	9.24989	9.15045	9.15678	9.15987	8.96467	9.14777	9.18277	9.08481	9.17639	9.16141	9.09135	8.97039	9.20062	9.23161	9.32419	9.09143	9.2187	8.99474	9.18641	9.23947	9.17352	9.1979	9.28603	9.26703	9.13544	9.04546	9.11847	9.13992	9.26981	9.1365	9.01623	9.13642	9.17087	9.14151	9.24913	9.1278	9.17349
CD48	7.5516	7.52191	7.83077	7.84861	7.59762	7.68787	7.89399	7.27447	7.72771	7.60724	7.62365	7.53378	7.66153	7.28906	7.56319	7.39754	7.58914	7.6151	7.86607	7.74256	7.64848	7.58233	7.77935	7.78305	7.8278	7.56888	7.44683	7.51695	7.59305	8.08016	7.50555	7.59971	7.63268	8.02142	7.61699	7.60879	7.79896	7.99771	7.68145	7.60371
CATD	13.2163	13.1099	12.7542	12.9756	12.9993	12.8428	13.1952	13.1317	12.8626	12.8887	12.882	13.1205	13.018	13.0554	12.9403	13.3231	12.8291	13.2889	12.8937	12.9408	13.0014	13.1966	13.6536	12.5611	12.783	12.7063	12.5905	12.5468	12.5825	12.5665	12.6492	12.6629	13.1155	13.0076	12.6977	12.6388	13.0036	13.0116	13.1002	12.8744
ANPRA	8.54213	8.54226	7.58638	8.37656	8.38503	8.3266	7.74706	8.33314	8.39759	8.48586	8.70312	8.1273	8.24481	8.03714	8.16171	8.37833	8.14565	7.77412	8.18371	8.06847	7.74144	7.79566	7.64819	8.28607	7.97978	8.26466	8.05839	7.8199	8.27553	8.37048	8.012	8.10322	7.92209	8.01403	7.866	8.45227	8.36887	8.25323	7.98977	8.39825
HVM56	10.0537	9.85411	9.48961	9.61601	10.3044	10.1392	10.3777	10.0495	10.1352	9.94	10.1512	9.36182	10.1292	9.64109	9.44748	9.37136	9.55514	9.94751	9.76873	9.40632	9.45192	9.85748	9.53299	9.80062	9.7613	10.2196	10.0001	10.1775	9.90896	10.5695	10.8409	10.0699	9.84784	9.75806	9.57402	9.84657	10.0207	10.1536	9.89688	10.0188
HVM57	9.8045	9.74315	9.46411	9.76224	9.79543	9.64543	9.97524	9.61002	9.67636	9.78736	9.42832	8.8517	9.46444	9.54033	9.34008	9.17842	9.28351	9.74596	9.67263	9.06893	9.24314	9.25317	9.53564	9.56895	9.93051	9.99252	9.90866	9.78045	9.78011	9.20748	9.55152	9.80443	9.3294	9.30549	8.94784	9.20013	9.39727	9.42075	9.55058	9.44187
HVM60	8.8458	7.60425	7.68411	7.95158	7.74854	7.82423	8.03952	8.0475	8.22594	7.66244	7.8343	7.459	8.32526	7.96029	7.94804	7.23687	8.29963	8.05447	8.33289	7.66401	7.98225	7.9973	7.84295	7.64385	8.26456	8.19514	8.12839	7.28518	7.99077	8.08521	8.47137	8.46645	8.29932	8.36123	7.82492	8.65347	7.90142	8.26774	8.18374	8.20105
BASI	12.4766	12.6185	12.0535	12.4806	12.3904	12.5202	12.2635	12.5301	12.4126	12.537	12.4264	12.4464	12.5314	12.5067	12.4869	12.5229	12.5749	12.7637	12.5538	12.3369	12.435	12.4322	12.5574	12.2722	12.3544	12.3196	12.3736	12.2345	12.2526	12.4003	12.2808	12.1949	12.4963	12.3503	12.4679	12.3883	12.34	12.5552	12.6051	12.6289
CTR2	9.42751	9.35472	8.79763	8.91408	9.20941	9.16434	8.80528	9.37545	9.29722	9.30841	9.33432	9.18728	9.13849	8.89736	8.90693	8.89337	9.11868	10.2091	9.10817	9.13388	8.87793	8.99704	9.63799	9.21582	9.79758	9.45604	9.56484	9.21007	9.30116	8.76715	9.24157	9.1706	9.13203	9.41564	9.26864	9.33824	9.54849	9.23052	9.20185	9.33486
KS6A1	10.3902	10.347	10.403	10.3101	10.3161	10.3348	10.4034	10.3889	10.3238	10.2921	10.2814	10.2514	10.3749	10.2936	10.3369	10.4096	10.271	10.3035	10.3331	10.3149	10.3748	10.386	10.3386	10.1096	10.1288	10.146	10.2008	10.2187	10.2572	10.1382	10.1894	10.1679	10.4015	10.4261	10.2889	10.3881	10.3708	10.4313	10.3819	10.3943
KS6A3	9.32493	9.4206	9.31322	9.29115	9.3304	9.31604	9.42647	9.38562	9.37243	9.37998	9.31057	9.44964	9.35708	9.44661	9.47076	9.48599	9.45005	9.31444	9.38709	9.38484	9.44458	9.44106	9.37596	9.27646	9.19632	9.2356	9.16777	9.30722	9.30082	9.15795	9.28685	9.33057	9.47095	9.4546	9.36008	9.27303	9.39037	9.44386	9.44376	9.38988
COF1	12.7785	12.7092	12.5897	12.8586	12.8843	12.8525	13.0224	12.8741	12.7827	12.7744	12.8338	13.0035	13.0114	12.9773	12.8501	12.9177	12.9927	12.9674	12.9357	13.0011	13.0515	13.058	13.0302	12.8675	12.8087	12.8153	12.805	12.7447	12.8224	12.4964	12.795	12.8297	13.0217	13.1017	12.9208	12.8159	13.0258	13.1201	13.0139	12.9911
KPB1	8.38117	8.4889	8.15903	8.37621	8.25786	8.38802	8.13212	8.0663	8.49885	8.42408	8.24059	8.13948	8.22832	8.37481	8.21439	8.2866	8.24085	8.21761	8.425	8.29963	8.33206	8.23804	8.27901	8.62364	8.7622	8.70386	8.76907	8.64195	8.52612	8.75689	8.68309	8.66372	8.22988	8.30552	8.45557	8.61443	8.40636	8.36211	8.28926	8.22513
SDC1	10.0264	9.97631	9.96177	10.0734	9.87302	9.85683	10.2096	10.0436	10.0499	10.0397	9.67749	9.77898	9.84737	9.98267	9.94388	10.0193	10.1498	10.0493	10.17	10.2784	10.1602	9.98046	9.95414	9.87884	9.88004	9.68193	10.1089	10.0741	10.0312	10.0058	9.88714	10.2082	10.0599	10.0375	10.0456	9.6541	10.0146	10.0574	10.1473	10.1527
K1C19	9.44779	9.24663	9.2993	9.59776	9.6854	9.29892	9.73422	9.69395	9.34278	9.04716	9.22081	9.26275	9.08882	9.44751	9.13735	9.53517	9.49088	9.66332	9.33464	9.46568	9.78926	9.36396	9.46195	9.445	9.56857	9.22018	9.26619	9.67154	9.27461	9.1008	9.33119	9.27484	8.99503	9.50598	9.42194	9.10571	9.48269	9.49754	9.50818	9.41077
FAS	12.6917	12.562	13.5034	13.3532	13.4309	13.7224	13.3808	11.9423	13.3857	13.1283	13.18	13.5916	13.1105	13.6325	13.3536	12.1035	13.4624	12.2099	13.1765	13.6152	13.8752	13.1686	12.3415	13.6096	13.191	13.3683	13.6777	13.5332	13.808	13.283	13.4433	13.5076	13.3484	12.8262	13.6844	13.4681	13.1224	13.0661	12.8362	12.6915
GSTP1	13.6248	13.5888	13.2969	13.5853	13.5332	13.6054	13.5556	13.5159	13.5655	13.3857	13.5843	13.7032	13.7161	13.5927	13.5651	13.5795	13.6352	13.6407	13.5474	13.5617	13.6555	13.5555	13.6091	12.8093	12.9476	12.9943	12.9754	12.9675	12.8373	12.69	12.9865	13.0086	13.7127	13.6777	13.619	13.3586	13.6028	13.6323	13.7503	13.6221
THRB	11.014	11.0564	10.6185	10.8502	10.9648	10.963	10.6622	10.806	10.8777	10.8423	10.886	10.9774	10.9335	10.9829	10.9473	10.9008	10.9015	10.7402	10.9505	10.9576	10.9277	10.7859	10.7553	10.8982	10.876	10.9158	10.8432	10.7499	10.7718	10.7226	10.8622	10.821	10.8438	10.7779	10.8137	10.7928	10.768	10.8758	10.8619	10.8843
RL13A	11.674	11.7626	11.5715	11.6461	11.7429	11.6623	11.6479	11.7068	11.763	11.6263	11.6985	11.8065	11.659	11.7927	11.7429	11.7483	11.6948	11.7226	11.7429	11.6356	11.7611	11.7633	11.711	11.491	11.5345	11.5305	11.5971	11.4977	11.4808	11.4668	11.3794	11.4089	11.6731	11.5764	11.5554	11.5838	11.5476	11.4177	11.4998	11.6524
MPV17	10.2199	10.4848	10.6787	10.5295	10.2685	10.2417	10.5304	10.0325	10.493	10.1122	10.196	10.1111	10.1658	10.4051	10.4471	10.318	10.2469	10.4523	10.3886	10.3735	10.3391	10.4067	10.3497	10.2304	10.3018	10.3585	10.3051	10.618	10.5815	10.5483	10.3139	10.4261	10.4716	10.4055	10.6106	10.5889	10.301	10.3614	10.3829	10.352
SERPH	10.3906	10.223	10.314	10.4234	10.1257	10.0817	10.6216	10.0517	10.108	9.97636	10.1265	9.6279	10.2897	10.2535	10.1773	10.1137	10.5646	9.96031	10.4065	10.324	10.4041	10.1347	9.83651	9.8605	9.68237	9.74826	9.8282	9.87415	9.96428	9.92087	9.77515	10.0636	10.2244	10.3951	10.2857	10.1139	10.1763	10.4113	10.3427	10.3431
NELFE	8.98132	8.91821	9.00534	8.97815	8.93471	8.95923	9.03001	8.76104	8.85462	8.83387	8.92414	8.85538	8.90799	8.90951	8.98169	8.75272	9.0003	8.88686	8.91224	8.92177	8.9556	8.84809	8.79889	8.8129	8.86951	8.86272	8.94297	8.88461	8.99025	8.89818	8.91159	8.82669	8.82332	8.71279	8.83309	8.77	8.74546	8.7956	8.87859	8.8521
COX5B	13.3699	13.5352	13.423	13.1786	13.5412	13.5522	13.3199	13.3573	13.4491	13.524	13.261	13.2543	13.3951	13.283	13.5221	13.5707	13.3356	13.2066	13.5228	13.5797	13.4704	13.5512	13.3358	13.522	13.5678	13.5829	13.5119	13.5359	13.6385	13.3351	13.5135	13.5737	13.5434	13.4464	13.4189	13.6103	13.4621	13.361	13.2435	13.2504
COX41	13.3345	13.403	13.1392	13.209	13.4612	13.4891	13.1422	13.3157	13.3591	13.486	13.3102	13.301	13.2811	13.288	13.3959	13.308	13.2936	13.2808	13.4498	13.4397	13.346	13.3868	13.348	13.4343	13.6557	13.6223	13.5835	13.4471	13.4915	13.3283	13.5218	13.5677	13.3805	13.2867	13.4569	13.5563	13.423	13.3107	13.2463	13.3051
ESR1	8.79549	8.6881	8.55195	8.23564	8.54973	8.95401	8.64421	8.29276	8.64702	8.45881	8.52282	8.1732	8.815	8.69065	8.54604	8.4944	8.37757	8.47085	8.79914	8.79801	8.57488	8.59372	8.22425	8.23751	8.45084	8.70259	8.47331	8.67639	8.60653	8.35059	8.38362	8.67144	8.46165	8.55134	8.31293	8.75055	8.15273	8.34618	8.28477	8.3919
LSP1	9.15164	8.73363	9.0708	9.31144	9.16858	9.15265	9.23424	9.12847	9.13908	9.04271	9.1047	8.66333	9.19281	8.87059	9.05298	9.20691	9.45099	9.14229	9.11503	9.27464	9.14767	9.33643	9.28456	9.00159	9.16586	8.99456	8.99523	8.9998	8.76165	8.8537	8.6658	8.98715	9.16668	9.73129	9.08899	8.63279	9.12895	9.31028	9.23466	9.10584
BIP	14.3628	14.3821	14.0746	14.2049	14.3375	14.3255	14.2306	14.2776	14.1843	14.2498	14.2377	14.2756	14.2746	14.3667	14.3477	14.346	14.1373	14.0546	14.2918	14.1733	14.2251	14.1728	14.108	14.0317	13.894	13.9972	13.9104	14.0008	14.1529	14.0131	13.9711	14.2057	14.3457	14.3002	14.1273	14.1016	14.1978	14.2828	14.3199	14.347
HEXB	10.3433	10.4486	10.2426	10.2542	10.2493	10.2941	10.2145	10.0957	10.2197	10.1595	10.1607	10.2169	10.2838	10.2534	10.2175	10.2177	10.2585	10.3951	10.1794	10.1203	10.0023	10.11	10.3148	10.269	10.3838	10.2219	10.2407	10.2813	10.1766	10.1738	10.2143	10.169	10.0867	10.1618	10.0567	10.2533	10.2282	10.1376	10.1147	10.1463
TYB4	11.3427	10.7646	10.9981	10.7313	11.1964	11.2815	11.2145	11.3516	10.9195	11.281	10.8494	10.3465	11.3451	10.7638	11.3001	11.4964	10.8658	10.4761	11.313	11.1836	11.1226	11.2698	10.9189	10.8309	10.6618	10.5738	10.4513	10.4471	10.9896	10.4462	10.4526	11.1825	11.2511	11.4867	10.7003	11.0807	11.3202	11.4276	11.1876	11.1202
PRDX3	13.3395	13.2311	13.2182	13.3184	13.3082	13.3329	13.494	13.3934	13.2349	13.2594	13.3929	13.3078	13.4173	13.3891	13.3503	13.3678	13.2058	13.3912	13.2343	13.3749	13.2985	13.3093	13.2844	13.1814	13.3024	13.2818	13.2212	13.2404	13.3735	12.9381	13.2868	13.2027	13.3465	13.1563	13.1903	13.3494	13.5342	13.3547	13.3259	13.1831
VIME	11.9008	11.9699	11.5955	12.0551	11.9607	11.9153	12.1124	12.0814	11.8112	11.7028	12.0721	11.7079	11.9964	12.0206	11.9853	12.0158	12.1757	11.9626	11.9528	11.9875	12.0385	12.0729	11.9991	11.6621	11.7136	11.5683	11.6151	11.6013	11.6058	11.2968	11.5492	11.6953	11.6792	12.3577	11.8922	11.3785	11.984	12.2613	11.9272	12.032
KPCA	11.5447	11.6805	11.5497	11.6929	11.6234	11.6343	11.6394	11.5192	11.6929	11.514	11.5578	11.4889	11.6262	11.5452	11.575	11.6662	11.5418	11.5045	11.5514	11.5621	11.5986	11.655	11.5525	11.5056	11.4362	11.5147	11.5334	11.544	11.6238	11.5565	11.492	11.409	11.5508	11.4094	11.6177	11.6635	11.501	11.4338	11.4477	11.5592
FCERG	9.60288	9.14799	9.15889	9.6083	9.69631	9.75853	9.82417	9.57894	9.62104	9.93554	9.38283	9.61776	10.0655	9.72794	9.96388	9.71136	9.78842	9.53063	9.87332	9.78469	9.79391	9.86408	9.97499	9.60464	9.56445	9.45754	9.48714	9.11762	9.444	8.89734	9.54273	9.3846	9.65248	9.80492	9.44385	9.49706	9.60723	9.65645	9.57216	9.59382
ACHE	9.77659	9.60918	7.25125	8.93789	9.78377	9.53388	8.34826	10.1917	9.08802	9.93156	9.98372	9.78842	9.71576	9.81273	9.7032	9.88081	9.53305	9.67682	9.09572	9.50299	9.45614	9.56689	9.56014	9.91783	9.76046	9.53566	9.28091	8.63214	8.77267	9.19648	9.41399	8.4505	8.24156	8.24246	8.38195	8.43635	9.41965	8.83293	8.64927	9.62125
CP2A5	12.3824	12.4518	12.4201	12.6014	12.2507	12.6484	12.6667	12.285	11.9825	11.8569	12.3034	11.7356	12.5352	12.1956	12.0315	12.1765	12.3973	12.5648	12.2351	12.1386	12.5728	12.2083	12.271	12.5804	12.2311	12.5123	12.5307	12.5915	12.5929	12.5479	12.4138	12.3595	12.4392	12.2958	12.5506	12.5455	12.4522	12.5345	12.7986	12.4167
PLMN	11.227	11.2868	11.1146	11.2701	11.3929	11.2585	11.0738	11.021	11.3712	11.2764	11.3502	11.3874	11.3079	11.3766	11.4892	11.2749	11.2452	11.1317	11.4305	11.4101	11.2616	11.2246	11.1843	11.4635	11.3523	11.4142	11.4217	11.343	11.4027	11.3462	11.4157	11.5023	11.2888	11.3649	11.3285	11.2929	11.0891	11.2607	11.2723	11.2765
TPM3	12.3281	12.0057	11.6749	11.8764	11.9971	11.8398	11.6981	12.0104	11.8191	11.7442	11.8041	11.7717	11.9604	12.0198	11.9518	12.1925	11.8343	11.9932	11.8906	11.7219	11.936	11.9676	11.7829	11.7599	11.8128	11.4648	11.6984	11.4653	11.4902	11.7004	11.8782	11.479	11.6396	11.666	11.6018	11.6414	12.0932	11.8369	11.8724	11.8903
UBL4A	10.014	9.9118	9.74585	10.1511	10.0588	10.1009	9.97849	10.1935	9.9791	10.068	10.0014	10.0503	10.2374	10.2144	10.1085	10.1485	10.1524	10.0477	10.0925	10.0317	10.1946	10.0999	9.98434	9.83015	9.68605	9.81097	9.85379	9.74391	9.83731	9.71988	9.88903	9.82429	10.1094	10.1131	9.96709	9.92438	10.2075	10.1816	10.1904	10.0957
CO2	9.01658	8.96501	8.9604	9.13352	9.00634	8.91936	9.172	8.93971	9.08266	8.77412	9.04529	8.90923	9.12375	9.11179	9.01036	9.00372	9.23307	8.90213	9.1536	9.15079	9.19235	9.09321	9.09621	9.05875	8.7974	8.99513	8.8705	8.90003	8.95205	8.81272	8.93357	9.10378	9.12973	9.10092	9.05508	8.95119	9.08574	9.17946	9.05523	9.04267
MYO5B	8.79914	8.7372	8.70388	8.72233	9.01353	8.75291	8.89239	8.98291	8.84066	8.88445	8.88941	8.84813	8.5939	9.05098	8.94684	8.92218	8.86173	8.80638	9.02874	8.96654	9.01404	8.95993	8.77627	8.78542	8.66504	8.74149	8.94636	8.80003	8.71071	8.72285	8.80756	8.79433	8.37991	8.89052	8.92292	8.59655	8.93415	8.84323	8.88139	8.8745
GNA11	11.1422	11.2017	11.0055	11.2564	11.1631	11.1565	11.1958	11.1168	11.1137	11.14	11.1686	11.0705	11.2357	11.1762	11.1248	11.1693	11.1978	11.1784	11.1505	11.1661	11.1381	11.1372	11.0181	11.1028	11.1242	11.0988	11.0576	11.0506	11.1497	11.1354	11.103	11.1393	11.1874	11.0574	11.0982	11.1387	11.2024	11.2477	11.1081	11.1657
GNAQ	9.56101	9.55736	9.21357	9.42842	9.36364	9.44486	9.20277	9.39357	9.3435	9.42394	9.27962	9.41273	9.50296	9.21862	9.41885	9.48334	9.38578	9.4895	9.38676	9.42228	9.33307	9.44264	9.38623	9.49632	9.51538	9.54913	9.52844	9.41575	9.49754	9.40588	9.5935	9.57763	9.39631	9.31503	9.30742	9.52286	9.21704	9.3365	9.35597	9.43756
ALD1	11.0338	11.2267	10.5001	11.159	11.3928	11.0334	11.4479	11.1616	10.9213	10.757	11.2242	11.8104	11.3509	11.3937	10.7186	11.7641	11.0838	11.6746	10.79	10.8999	11.4636	11.5155	11.3672	9.59673	9.57092	10.7605	9.62958	9.45828	9.3096	9.18288	9.36982	9.29299	11.4506	11.5025	10.9629	10.6598	11.3384	11.0371	11.7406	11.4062
MDR3	10.84	10.9388	10.5207	10.5502	10.5791	10.4589	10.6209	11.0126	10.5558	10.6719	10.7026	10.6189	10.7318	10.5851	10.5966	10.8543	10.5947	10.9709	10.5322	10.5661	10.6317	10.7095	10.7768	10.3311	10.6047	10.4918	10.3442	10.3225	10.4957	10.5146	10.3765	10.3782	10.7364	10.6257	10.5127	10.422	10.6721	10.7229	10.8257	10.8599
MDR1A	9.39771	9.54231	9.29884	9.38302	9.4373	9.35412	9.43403	9.47701	9.28941	9.28137	9.24012	9.25785	9.51996	9.26138	9.1964	9.50344	9.27395	9.5734	9.23018	9.38011	9.37584	9.56239	9.68797	9.08178	9.36804	9.35015	9.29351	9.41437	9.24761	9.17226	9.35734	9.2606	9.38554	9.45921	9.33503	9.49466	9.35717	9.367	9.46789	9.54438
CYTC	8.99497	9.0907	8.86935	9.02184	9.17963	9.1167	9.17242	9.03618	9.06588	9.11048	9.06654	8.94273	9.27299	9.01234	9.1701	9.28756	9.23371	9.05648	9.26014	9.17497	9.17973	9.21496	9.11979	9.0546	9.11801	9.237	9.21832	8.97394	8.96333	9.08885	9.08568	9.05824	9.19388	9.23898	9.14286	9.18906	9.1044	9.17238	9.2241	9.15621
ENOB	11.7444	10.0789	11.0803	10.4827	10.4648	10.0646	10.1978	10.7719	10.301	11.6188	10.3887	10.3135	10.091	11.1997	10.7057	11.9818	10.5232	11.9399	10.7006	10.1775	11.7739	11.5012	11.1078	11.0103	12.0725	11.0331	12.0935	10.612	10.6144	12.0827	11.8777	10.6071	10.384	10.4028	11.8957	11.8486	10.3929	10.9769	11.9168	10.6081
ANGI	8.52037	8.94339	8.29737	8.74302	8.76303	8.64024	8.63508	8.2357	8.85205	8.65326	8.78487	9.09791	8.76465	8.96655	8.67033	8.20329	8.69885	8.56822	8.99359	8.46957	8.37839	8.61954	8.43578	8.54621	8.81977	8.8441	8.7084	8.55832	8.48269	8.49485	8.60695	8.80992	8.32528	8.41453	8.51568	8.41502	8.72567	8.62807	8.38556	8.34401
VTDB	11.9269	11.9896	11.7524	11.8042	11.9209	11.9451	11.7312	11.7786	11.802	11.8075	11.8085	11.6606	11.9046	11.7843	11.8792	11.8489	11.8464	11.453	12.0247	11.9876	11.9269	11.7343	11.4529	11.9036	11.8269	11.9077	11.8138	11.8264	11.8425	11.6922	11.7871	11.8989	11.9781	12.0479	11.9547	11.9631	11.7675	12.0171	12.115	12.0242
LMNB2	10.6554	10.7941	10.3548	10.5543	10.6158	10.6578	10.4989	10.6151	10.7219	10.5642	10.4897	10.4824	10.3899	10.5454	10.5803	10.6626	10.4874	10.7758	10.6009	10.5706	10.4812	10.5738	10.7281	10.6189	10.8859	10.6778	10.746	10.7074	10.6263	10.3972	10.6631	10.5756	10.2991	10.4213	10.4432	10.3533	10.664	10.5947	10.5528	10.6165
ACES	8.85733	8.82708	9.98891	8.23215	8.83011	8.41968	9.44128	8.25427	9.17505	8.52337	8.51469	8.74189	8.06481	8.36255	8.31954	8.36935	8.60156	8.47653	8.43574	8.77815	8.53478	8.40053	8.67311	8.80901	9.0182	8.91331	9.15255	9.443	9.19575	8.70571	9.28946	8.97551	8.57247	8.00932	8.44727	8.82153	8.49464	8.44528	7.09197	8.35766
MFGM	8.79985	8.64129	8.17363	8.72992	8.60624	8.41684	8.74444	8.79561	8.55814	8.48375	8.35282	8.41744	8.549	8.88248	8.48636	8.69158	8.68878	8.60336	8.37294	8.58031	8.39353	8.70644	8.48631	7.98243	7.99192	8.44609	8.55547	8.02159	8.37581	8.56126	8.2446	8.50121	8.55204	8.68664	8.52793	8.19884	8.74007	8.73944	8.80847	8.68852
TAP1	10.7836	10.9476	10.7635	11.2262	11.0273	10.9792	10.8698	11.1615	10.8069	11.0361	11.2022	11.3461	11.2607	11.2387	11.1822	10.9238	11.3005	10.8779	11.0014	11.1181	11.1749	11.1902	11.1639	11.0627	10.7269	10.4076	10.5364	10.3607	10.482	10.5898	10.5397	10.4608	11.126	11.5131	10.824	10.5493	10.9166	11.2331	10.9504	11.0508
TGM2	12.2377	12.27	12.0802	12.5886	12.4045	12.2876	12.7227	12.4095	12.23	12.1162	12.3429	12.3048	12.4467	12.4904	12.4187	12.4708	12.553	12.3863	12.5107	12.4224	12.692	12.5452	12.4912	11.9272	11.9232	11.725	11.9379	11.9721	12.0081	11.7258	11.867	12.091	12.2071	12.4841	12.287	11.9769	12.5286	12.7432	12.4832	12.4672
HEMH	11.3796	11.5809	11.4127	11.4284	11.4732	11.4859	11.4684	11.2312	11.4364	11.2754	11.1539	11.386	11.3585	11.3246	11.2569	11.3811	11.3319	11.4401	11.3489	11.3051	11.3199	11.3741	11.4802	11.3972	11.7073	11.6266	11.6481	11.7001	11.587	11.3611	11.6428	11.7063	11.2685	11.3064	11.3762	11.4382	11.3869	11.2693	11.264	11.3054
HNF1A	9.46377	9.33747	9.2913	9.32243	9.32603	9.31427	8.97825	9.27247	9.3664	9.36205	9.39621	9.2625	9.4155	9.51756	9.42094	9.38909	9.33683	9.41096	9.37944	9.28789	9.22735	9.18773	9.1125	9.20814	9.48555	9.42193	9.59681	9.46963	9.44012	9.07676	9.53535	9.59693	9.32987	9.12834	9.37329	9.40738	9.20813	9.34214	9.15342	9.32856
MYD88	9.16931	9.2965	9.08859	9.16751	9.08544	9.21696	9.36098	9.0905	9.3826	9.21471	9.14236	9.35438	9.19244	9.07065	9.15162	9.1979	9.00238	9.06893	9.23018	9.09397	9.39129	9.38426	9.38692	9.35866	9.43329	9.30003	9.16286	9.44748	9.40104	9.08984	9.27905	9.31175	9.25279	9.19337	9.109	9.27322	9.14331	9.24739	9.0121	9.15442
PGH1	10.7998	10.8453	10.4207	10.8133	10.7415	10.6797	10.8446	10.7395	10.7282	10.8018	10.7636	10.7336	10.8798	10.7334	10.8636	10.6569	10.6739	10.7447	10.7345	10.6719	10.6779	10.7356	10.6874	10.7887	10.6132	10.5631	10.5527	10.3401	10.4779	10.6397	10.5898	10.5471	10.6684	10.7276	10.5308	10.6567	10.7664	10.7231	10.5447	10.6932
A1AT2	12.4476	12.3974	12.3797	12.2912	12.2936	12.3599	12.4417	12.0087	12.583	12.5151	12.3541	12.5981	12.4159	12.37	12.3002	12.145	12.3744	12.3263	12.5618	12.5021	12.6217	12.3338	12.1975	12.6273	12.3952	12.6542	12.5119	12.5251	12.6704	12.6496	12.4901	12.6041	12.5413	12.5406	12.4943	12.4378	12.3674	12.4473	12.6551	12.4863
CBL	8.12491	8.23575	8.23164	8.21328	8.35151	8.4317	8.25326	8.33623	8.568	8.31906	8.10342	8.02636	8.2905	8.33889	8.2326	8.09417	8.39713	8.04473	8.22757	8.44089	8.36475	8.4624	8.37387	8.09862	8.30975	8.12892	8.40171	8.0667	8.03903	8.00359	7.77594	8.2775	8.31643	8.37868	8.3861	8.28833	8.55174	8.52929	8.33969	8.16958
AP1G1	11.0061	10.9991	10.7144	11.0784	11.0733	11.1036	10.9605	11.1371	10.9282	11.1013	11.0977	11.2216	11.1303	11.101	11.0826	11.0984	11.1099	11.1037	11.0517	11.0902	11.1102	11.1233	11.1147	11.1258	11.1396	11.1343	11.131	11.0039	11.114	11.1161	11.1508	11.119	11.0843	11.0649	11.085	11.1148	11.0632	11.1257	10.9764	11.1214
HEM3	10.5552	10.4979	10.4461	10.4688	10.4985	10.3682	10.3692	10.4472	10.4642	10.4638	10.5392	10.4182	10.4891	10.4337	10.5544	10.4913	10.343	10.3028	10.4699	10.4416	10.3974	10.3858	10.2705	10.3173	10.3664	10.3974	10.3851	10.4028	10.3876	10.4051	10.4631	10.4303	10.4469	10.3607	10.4171	10.4228	10.4235	10.4603	10.3375	10.4806
EIF3A	11.3785	11.4011	11.1964	11.3626	11.3826	11.4168	11.3486	11.4166	11.3819	11.3628	11.3326	11.4788	11.4478	11.4376	11.417	11.4644	11.4081	11.4284	11.4298	11.4516	11.5397	11.5495	11.5426	11.3422	11.3616	11.3965	11.3442	11.3163	11.4349	11.2317	11.3009	11.3501	11.4823	11.4034	11.2611	11.4108	11.402	11.4244	11.4019	11.4169
FURIN	8.48661	8.33941	8.41022	8.40037	8.3666	8.46329	8.40626	8.46424	8.53787	8.49837	8.48244	8.82019	8.48026	8.63876	8.38249	8.63856	8.37245	8.61658	8.46821	8.40568	8.60279	8.6159	8.63272	8.61944	8.64394	8.45766	8.51825	8.60409	8.34854	8.60555	8.38416	8.92393	8.65443	8.70504	8.46109	8.58536	8.54093	8.51508	8.53024	8.58869
CBX3	10.074	10.0798	10.0975	10.1021	10.1751	10.0747	10.2133	10.0339	10.155	10.0346	10.1416	9.99101	9.97902	10.1395	10.1465	10.0901	10.2534	10.1198	10.2525	10.1814	10.2469	10.2351	10.0392	9.92917	10.1882	9.97998	10.0776	10.2868	10.1771	9.81107	10.1971	10.1724	9.98339	10.2787	10.0378	9.82351	10.1143	10.1488	10.139	10.165
PPARA	8.19574	8.12971	7.87787	7.96483	7.83754	7.80005	7.83892	7.6073	7.88115	6.87389	7.83176	7.91727	7.6898	7.846	7.72354	7.9736	7.87803	7.74687	7.92447	7.68034	7.9751	7.57623	7.9852	7.90314	8.13548	8.04782	7.83016	7.92138	8.15294	7.85745	7.84837	7.8744	7.97973	7.98552	7.72013	8.02057	7.89276	8.03927	7.55719	7.80724
MOV10	10.5706	10.6042	10.525	10.6538	10.6832	10.6311	10.6885	10.5274	10.5582	10.5634	10.5353	10.6012	10.7626	10.6599	10.6481	10.5096	10.7214	10.5808	10.6507	10.6256	10.6707	10.6472	10.5796	10.6161	10.4853	10.466	10.5438	10.4964	10.4973	10.506	10.4786	10.5433	10.633	10.634	10.6273	10.6492	10.7068	10.6375	10.6116	10.6295
XRCC6	9.83325	9.78201	9.70847	9.74215	9.73806	9.75237	9.74437	9.72269	9.80506	9.73322	9.72448	9.71322	9.7958	9.70847	9.7398	9.74175	9.78148	9.77542	9.81572	9.70522	9.65874	9.71449	9.65554	9.55646	9.73036	9.63261	9.65187	9.8189	9.69678	9.64071	9.70561	9.73065	9.72348	9.75527	9.7045	9.74658	9.7946	9.66136	9.7397	9.74549
PNPH	12.1033	12.0846	12.1122	12.1617	12.2508	12.1827	12.252	11.9642	12.1968	12.0529	12.1081	12.1752	12.0765	12.1711	12.2676	12.0718	12.2677	12.0471	12.2794	12.2621	12.16	12.0649	12.1532	12.4332	12.3966	12.4187	12.404	12.4563	12.3976	12.1419	12.4524	12.4531	12.0888	12.1436	12.2131	12.2155	12.0983	12.2225	11.9943	12.1013
PIMT	9.9815	10.0446	9.92055	10.1524	10.0038	10.047	10.0524	9.74751	9.98145	9.86236	9.91825	9.86295	10.0416	9.89939	9.91858	9.94911	10.1229	9.98057	10.0599	10.171	10.0324	9.98297	9.93288	9.94998	10.0718	10.0779	10.154	10.0979	10.0732	10.0754	10.1178	9.99038	9.96804	10.0339	10.0261	9.98354	9.89778	9.99442	9.96434	9.95067
CAH5A	10.7856	11.0534	10.5186	10.6893	10.9806	11.0293	10.168	10.0282	10.8482	11.0939	10.7453	10.08	10.6306	10.5016	10.8744	10.2039	10.8019	10.457	11.0071	11.0265	10.4963	10.4511	10.3784	11.55	11.53	11.6255	11.7205	11.437	11.3934	11.4674	11.5533	11.4609	10.4654	10.5986	11.2155	11.452	10.6026	10.5099	10.3394	10.7018
FCL	10.9121	10.9352	10.9136	10.8737	10.8563	10.9242	10.9858	10.8474	10.9599	10.8792	10.8187	10.9594	10.8695	10.838	10.8025	10.8648	10.8077	10.8038	10.8737	10.8442	10.8682	10.804	10.8004	10.7995	10.8314	10.8498	10.8093	10.8748	10.8112	10.514	10.8325	10.7691	10.8407	10.8097	10.835	10.9663	10.8688	10.9112	10.862	10.8938
BGAL	10.0393	10.1449	9.62254	10.0595	10.0246	10.0896	10.0103	10.0853	9.87551	10.0565	10.0757	10.0891	10.1221	10.024	10.0289	10.1287	9.90611	10.2299	9.9272	9.98795	9.9205	10.1025	10.3325	10.0277	10.1624	10.032	10.0722	9.83447	9.85762	9.98799	10.0899	9.97289	10.097	10.0551	9.94879	10.0306	10.0932	10.0991	10.1129	9.94756
TCEA3	9.2976	9.16727	8.98654	9.2658	9.30938	9.28064	8.94679	9.13885	9.19712	9.20217	9.05289	8.90378	9.1792	9.21336	9.18518	9.24074	9.18379	8.51746	9.19729	9.34029	9.23252	9.12549	8.91412	9.23156	8.81204	9.1243	9.29371	8.99918	9.33441	9.08248	9.2797	9.36488	9.12074	9.02046	9.20766	9.56227	9.07578	9.05142	9.03472	9.26784
IRF2	8.27251	8.44084	8.21462	8.19031	8.25516	8.34574	8.36471	8.27057	8.48358	8.41408	8.38681	8.21109	8.16021	8.27262	8.23551	8.30902	8.28939	7.93329	8.37	8.50705	8.30195	7.94412	8.28404	8.11664	8.47088	8.34923	8.22551	8.53411	8.56248	8.18539	8.12074	8.43323	8.48123	8.47743	8.45112	8.51624	8.40475	8.48679	8.29782	8.22898
TISB	8.98507	8.57632	8.99581	8.9911	8.93969	8.86067	9.08817	8.73193	8.98292	8.90296	8.8523	8.72871	8.88932	8.8713	9.1117	8.68483	8.81826	8.9716	8.89819	9.05996	8.95397	8.85149	8.9931	9.02295	9.00324	8.99085	8.89551	8.75209	8.81431	9.1196	8.94026	9.08818	8.77971	8.77256	8.935	8.77321	8.93144	8.77344	9.00013	8.93933
EST1C	11.8788	11.9356	11.8896	11.9671	12.0338	11.8951	11.5008	11.1594	11.8345	12.05	11.9208	11.4641	11.9868	11.7783	11.9705	11.4795	11.8548	11.6148	12.1139	12.148	11.8468	11.6582	11.5404	12.1694	12.0698	12.1283	12.016	12.0702	11.919	12.0891	12.0424	12.0888	11.9611	11.924	12.1247	12.2367	11.6435	11.8574	12.1158	11.8705
ITAL	10.011	9.99977	9.98401	10.06	9.91363	9.90894	10.2051	9.87909	9.91473	9.95231	9.9649	9.78721	10.0935	10.0381	10.1219	9.87854	10.1197	9.89901	10.0016	9.95433	9.9903	10.0903	10.0803	9.89545	9.75473	9.6951	9.59397	9.67956	9.73465	9.7988	9.78477	9.79873	10.0617	10.2573	9.81265	9.7706	9.97831	10.1539	9.90062	9.90323
CATA	14.029	13.9716	14.159	14.0909	14.2653	14.2205	14.0342	13.8886	14.0513	14.1447	14.0521	13.9891	14.0138	14.0686	14.2335	13.9761	14.0837	13.8492	14.1547	14.2272	14.0309	14.0245	13.9027	14.3716	14.1345	14.3254	14.2547	14.2992	14.4036	14.3896	14.3188	14.3825	14.0818	14.0277	14.2623	14.391	14.0632	14.1482	14.0092	13.9886
PPIB	13.474	13.4597	13.092	13.4314	13.6407	13.58	13.3818	13.473	13.3224	13.549	13.5468	13.6323	13.4527	13.6109	13.6207	13.5507	13.4118	13.3019	13.518	13.5301	13.5659	13.4667	13.3555	13.5491	13.3564	13.3317	13.3788	13.2616	13.3552	13.4604	13.5009	13.5647	13.4337	13.5576	13.4642	13.3473	13.4757	13.4962	13.4734	13.5412
CAPG	9.94248	9.97548	9.86603	10.1532	9.94796	9.90033	10.3624	9.96806	9.68104	9.57109	9.90722	9.93342	10.1008	10.093	10.033	10.2473	10.2323	10.1948	9.93113	10.0753	10.101	10.2661	10.5328	9.46497	9.49458	9.48859	9.42654	9.46867	9.56855	9.43576	9.36173	9.4677	10.0872	10.4114	9.92086	9.49102	10.0466	10.2447	10.0674	9.96014
CP2DA	12.6711	12.7593	12.4296	12.6379	12.6359	12.6648	12.5411	12.588	12.595	12.6622	12.6642	12.3415	12.6547	12.5505	12.5507	12.5198	12.5053	12.4198	12.4971	12.6918	12.4817	12.3866	12.5654	12.8016	12.6088	12.6789	12.6659	12.5133	12.6551	12.8376	12.7777	12.6031	12.4877	12.4734	12.5793	12.6784	12.4722	12.5836	12.5901	12.615
GSTA4	12.3619	12.6425	11.9791	12.7723	12.3054	12.5397	12.5818	12.2241	12.2818	12.1525	12.1837	12.1689	12.7544	12.3512	12.0067	12.2553	12.8318	12.3853	12.5706	12.7343	12.8164	12.4068	12.345	12.7095	12.7757	12.8126	12.812	12.791	12.7512	12.6033	12.7255	12.5798	12.3283	12.3304	12.5368	12.6556	12.3842	12.8665	12.6493	12.6444
LKHA4	10.694	10.7171	10.551	10.7772	10.8424	10.822	10.6871	10.9034	10.6715	10.7113	10.7263	10.7158	10.7993	10.7027	10.7341	10.7446	10.7455	10.7576	10.7664	10.8256	10.7502	10.7996	10.7598	10.7384	10.8167	10.8385	10.8637	10.8184	10.725	10.7264	10.7966	10.7093	10.6795	10.719	10.7347	10.8255	10.7812	10.7764	10.6842	10.7695
IMDH2	10.5422	10.4449	10.1034	10.4549	10.4954	10.5273	10.3465	10.6393	10.535	10.4464	10.4645	10.5827	10.473	10.5509	10.4619	10.5456	10.4497	10.3597	10.5334	10.3807	10.6906	10.5097	10.5502	10.2682	10.2886	10.333	10.2562	10.4153	10.4315	10.1687	10.3483	10.3477	10.4944	10.609	10.3986	10.4023	10.474	10.4711	10.5865	10.6132
AL1A1	13.6974	13.6826	13.6611	13.8784	13.8717	13.8178	13.7302	13.8082	13.6037	13.6307	13.9357	13.691	13.8928	13.8248	13.9782	13.9327	13.9924	13.7543	13.9368	13.9994	13.8914	13.8148	13.7016	14.122	13.8705	14.0585	13.9656	13.8573	13.9387	13.931	13.8847	14.0419	13.6564	13.742	13.9012	13.8212	13.8077	14.0975	13.9689	13.7307
PPAL	10.2355	10.1808	9.88544	10.0317	10.2165	10.1707	10.0062	10.4549	10.0479	10.1942	10.2184	10.3167	10.3863	10.1596	10.2549	10.4299	10.0518	10.4115	10.0871	10.0928	10.2244	10.4434	10.4361	9.65682	9.83914	9.77493	9.62728	9.41979	9.6397	9.59478	9.69203	9.75752	10.2205	10.2078	9.75957	9.7862	10.2314	10.2167	10.1764	10.1158
MPRD	10.7958	10.7254	10.6422	10.7148	10.7773	10.7458	10.8352	10.7747	10.775	10.8398	10.8272	10.8134	10.9255	10.8106	10.8239	10.8329	10.8954	10.6911	10.8651	10.8492	10.8431	10.7535	10.727	11.0375	10.8183	10.8605	10.919	10.7674	10.9633	10.7249	10.8316	10.9281	10.8761	10.9073	10.7373	10.9377	10.7185	10.9114	10.757	10.8944
ASGR2	11.0715	11.3471	11.2564	11.224	11.0386	11.128	11.1098	10.5979	11.3231	11.1188	10.9752	10.7664	11.1343	11.0785	11.1718	10.7074	11.0823	10.8693	11.354	11.2902	10.9818	10.8608	10.6485	11.4092	11.4635	11.4938	11.4302	11.5534	11.6546	11.366	11.5213	11.5947	11.0915	10.8424	11.2374	11.4006	10.8859	11.082	11.0184	11.1376
CD11B	9.52788	9.56046	9.21123	9.44007	9.44187	9.35795	9.55927	9.47025	9.44764	9.32091	9.42814	9.40088	9.45617	9.40666	9.46994	9.54418	9.51608	9.59172	9.53982	9.41792	9.54559	9.59406	9.66295	9.3569	9.56004	9.55136	9.45055	9.54397	9.54247	9.38798	9.3708	9.36002	9.39196	9.35062	9.26718	9.39446	9.34303	9.40064	9.41341	9.44696
IL1RA	9.62088	9.59699	9.17135	9.42547	9.77586	9.24521	9.91385	9.84668	9.23859	9.51824	9.51413	10.0629	9.54936	9.50786	9.53874	9.65864	9.29229	9.5852	9.09922	9.27212	9.61859	9.82994	10.0208	8.65656	9.10747	9.0552	8.83781	9.00699	9.14087	8.57675	8.90815	9.04124	9.57369	9.55349	9.13063	9.19575	9.47026	9.38544	9.28106	9.58098
TNR1A	7.59859	7.5042	6.86189	6.94115	7.85188	6.98925	7.86534	7.02364	7.80127	7.41949	7.26323	7.60081	7.2417	7.52244	7.45742	7.21021	7.41834	7.0862	7.96574	7.60956	7.78036	7.67344	7.40824	7.7177	7.354	7.65951	7.25566	7.52415	8.16101	7.58008	7.72792	7.77099	7.72791	7.47156	8.19662	7.87085	7.92324	8.02063	7.50553	7.51123
MCM3	9.51907	9.07293	8.80225	9.7421	9.15458	9.31052	9.86495	9.48416	8.73324	9.09123	9.31991	9.30699	9.85518	9.72172	9.14281	9.13301	9.98203	9.78681	9.76529	9.575	10.0541	9.74391	9.28574	8.94531	9.69749	9.32257	9.45784	8.72291	8.91436	9.16	9.08797	8.87254	9.62271	9.95376	9.21634	8.88571	9.69654	9.73744	9.71907	9.66277
PO2F1	7.52198	7.63219	7.67851	7.60518	7.35912	7.60175	7.71477	7.26943	7.54408	7.34265	7.50552	7.27377	7.44601	7.32929	7.64444	7.48966	7.48399	7.6005	7.64722	7.59893	7.56141	7.66626	7.74421	6.95506	7.41196	7.5957	7.60633	7.63822	7.79572	7.74394	7.77632	7.71477	7.80123	7.59393	7.41865	7.25388	7.10954	7.22657	7.80081	7.63147
RS2	12.7542	12.7956	12.8099	12.4875	12.6672	12.6175	12.8494	12.6019	12.8393	12.6667	12.7437	12.7414	12.6721	12.7218	12.7618	12.7162	12.7033	12.6939	12.753	12.7852	12.6868	12.7924	12.6498	12.6314	12.6679	12.6202	12.6309	12.7942	12.7087	12.2701	12.7026	12.6183	12.8248	12.7152	12.6365	12.7943	12.7045	12.6082	12.6645	12.7186
TNR6	9.34769	9.57756	9.17842	9.35903	9.51871	9.40224	9.27251	9.13046	9.39298	9.29088	9.2744	9.37351	9.4305	9.47632	9.45606	9.40893	9.51168	9.39849	9.49977	9.41237	9.23789	9.36182	9.52158	9.23061	9.29167	9.32057	9.34949	8.95743	9.21512	9.08884	9.0458	9.29161	9.15796	9.16072	9.21545	9.11736	9.19503	9.27365	9.00006	9.26285
[truncated: 5,995 more rows]

## Sheet: S4
Supplementary Table S4 - Results of pairwise comparison of liver peptides.
[truncated: 4,731 more rows]
